# Supplementary material for: Amides as modifiable directing groups in electrophilic borylation
Source: Chem Sci. 2023 Mar 15;14(14):3865–72. doi: 10.1039/d2sc06483a (PMC10074396; doi:10.1039/d2sc06483a)
Supplement: SC-014-D2SC06483A-s002 [file SC-014-D2SC06483A-s002.cif]

# Electronic Supplementary Material (ESI) for Chemical Science.
# This journal is © The Royal Society of Chemistry 2023

####################################################################### 
# 
# This file contains crystal structure data downloaded from the 
# Cambridge Structural Database (CSD) hosted by the Cambridge 
# Crystallographic Data Centre (CCDC).
# 
# Full information about CCDC data access policies and citation 
# guidelines are available at http://www.ccdc.cam.ac.uk/access/V1 
# 
# Audit and citation data items may have been added by the CCDC. 
# Please retain this information to preserve the provenance of 
# this file and to allow appropriate attribution of the data. 
# 
#######################################################################

data_MI22009
_database_code_depnum_ccdc_archive 'CCDC 2221501'
loop_
_audit_author_name
_audit_author_address
'Gary Stephen Nichol'
;The University of Edinburgh
United Kingdom
;
_audit_update_record             
;
2022-11-22 deposited with the CCDC.	2023-03-15 downloaded from the CCDC.
;
_audit_creation_date             2022-11-03
_audit_creation_method           
;
Olex2 1.5-beta
(compiled 2022.04.07 svn.rca3783a0 for OlexSys, GUI svn.r6498)
;
loop_
_audit_author_email
''
g.s.nichol@ed.ac.uk
_chemical_formula_moiety         'C32 H52 B2 N2 O4'
_chemical_formula_sum            'C32 H52 B2 N2 O4'
_chemical_formula_weight         550.429
_chemical_oxdiff_formula         C32H52B2N2O
_chemical_oxdiff_usercomment     '@ 120 K mji-in-63-r'
loop_
_atom_type_symbol
_atom_type_scat_dispersion_real
_atom_type_scat_dispersion_imag
_atom_type_scat_source
_atom_type_scat_dispersion_source
B 0.00141 0.00067 'NoSpherA2: Chem.Sci. 2021, DOI:10.1039/D0SC05526C'
'Henke, Gullikson and Davis, At. Data and Nucl. Data Tables, 1993, 54, 2'
C 0.00347 0.00161 'NoSpherA2: Chem.Sci. 2021, DOI:10.1039/D0SC05526C'
'Henke, Gullikson and Davis, At. Data and Nucl. Data Tables, 1993, 54, 2'
H 0.00000 0.00000 'NoSpherA2: Chem.Sci. 2021, DOI:10.1039/D0SC05526C'
'Henke, Gullikson and Davis, At. Data and Nucl. Data Tables, 1993, 54, 2'
N 0.00653 0.00323 'NoSpherA2: Chem.Sci. 2021, DOI:10.1039/D0SC05526C'
'Henke, Gullikson and Davis, At. Data and Nucl. Data Tables, 1993, 54, 2'
O 0.01158 0.00611 'NoSpherA2: Chem.Sci. 2021, DOI:10.1039/D0SC05526C'
'Henke, Gullikson and Davis, At. Data and Nucl. Data Tables, 1993, 54, 2'

_space_group_crystal_system      triclinic
_space_group_IT_number           2
_space_group_name_H-M_alt        'P -1'
_space_group_name_Hall           '-P 1'
loop_
_space_group_symop_id
_space_group_symop_operation_xyz
1 x,y,z
2 -x,-y,-z

_symmetry_Int_Tables_number      2
_cell_length_a                   9.6072(4)
_cell_length_b                   10.0198(4)
_cell_length_c                   10.2726(4)
_cell_angle_alpha                81.790(3)
_cell_angle_beta                 67.850(4)
_cell_angle_gamma                63.025(4)
_cell_volume                     815.76(7)
_cell_formula_units_Z            1
_cell_measurement_reflns_used    7228
_cell_measurement_temperature    120.00(10)
_cell_measurement_theta_max      29.6120
_cell_measurement_theta_min      4.0790
_exptl_absorpt_coefficient_mu    0.071
_exptl_absorpt_correction_T_max  1.00000
_exptl_absorpt_correction_T_min  0.91839
_exptl_absorpt_correction_type   multi-scan
_exptl_absorpt_process_details   
;
CrysAlisPro 1.171.41.123a (Rigaku Oxford Diffraction, 2022)
Empirical absorption correction using spherical harmonics,
implemented in SCALE3 ABSPACK scaling algorithm.
;
_exptl_crystal_colour            colourless
_exptl_crystal_colour_primary    colourless
_exptl_crystal_density_diffrn    1.120
_exptl_crystal_description       plate
_exptl_crystal_F_000             300.172
loop_
_exptl_crystal_face_index_h
_exptl_crystal_face_index_k
_exptl_crystal_face_index_l
_exptl_crystal_face_perp_dist
4 -10 0 0.1229
-12 -11 -3 0.0329
12 10 3 0.0411
-4 -4 11 0.0230
-3 11 -1 0.1348
4 4 -11 0.0246
-1 -10 9 0.0774
13 5 1 0.0648
9 8 13 0.0450
10 1 12 0.0755
-6 -11 -10 0.0797

_exptl_crystal_recrystallization_method 
'The material was recrystallised from a mixture of dichloromethane and hexane  by solvent layering'
_exptl_crystal_size_max          0.269
_exptl_crystal_size_mid          0.101
_exptl_crystal_size_min          0.048
loop_
_exptl_oxdiff_crystal_face_indexfrac_h
_exptl_oxdiff_crystal_face_indexfrac_k
_exptl_oxdiff_crystal_face_indexfrac_l
_exptl_oxdiff_crystal_face_x
_exptl_oxdiff_crystal_face_y
_exptl_oxdiff_crystal_face_z
3.7103 -10.2492 0.2515 -0.0014 -0.0091 1.0000
-12.2982 -10.6838 -2.6104 -0.3315 -0.9391 0.0905
12.3941 10.4985 2.6201 0.3321 0.9406 -0.0707
-4.2556 -3.6869 10.9471 -0.9800 -0.1823 -0.0802
-3.4722 10.5105 -1.1856 0.0802 0.0166 -0.9966
4.2390 3.7367 -10.9525 0.9803 0.1824 0.0755
-0.9790 -9.6225 9.0851 -0.7965 -0.1493 0.5859
12.8858 5.3627 1.1657 0.4012 0.8413 0.3623
8.8794 7.7861 12.8249 -0.5588 0.8111 -0.1731
10.3691 0.7152 11.7142 -0.5016 0.7301 0.4640
-5.5632 -10.9259 -10.3904 0.4590 -0.6649 0.5893

_diffrn_reflns_av_R_equivalents  0.0415
_diffrn_reflns_av_unetI/netI     0.0383
_diffrn_reflns_Laue_measured_fraction_full 0.9949
_diffrn_reflns_Laue_measured_fraction_max 0.9382
_diffrn_reflns_limit_h_max       13
_diffrn_reflns_limit_h_min       -13
_diffrn_reflns_limit_k_max       13
_diffrn_reflns_limit_k_min       -12
_diffrn_reflns_limit_l_max       14
_diffrn_reflns_limit_l_min       -13
_diffrn_reflns_number            21826
_diffrn_reflns_point_group_measured_fraction_full 0.9949
_diffrn_reflns_point_group_measured_fraction_max 0.9382
_diffrn_reflns_theta_full        25.2417
_diffrn_reflns_theta_max         29.12
_diffrn_reflns_theta_min         3.84
_diffrn_ambient_environment      N~2~
_diffrn_ambient_temperature      120.00(10)
_diffrn_detector                 'CCD plate'
_diffrn_detector_area_resol_mean 5.1574
_diffrn_detector_type            Atlas
_diffrn_measured_fraction_theta_full 0.9949
_diffrn_measured_fraction_theta_max 0.9382
_diffrn_measurement_details      
;
List of Runs (angles in degrees, time in seconds):

  # Type    Start    End  Width  t~exp~   \w     \q     \k     \f   Frames
#--------------------------------------------------------------------------
  1  \w     23.00  87.00   1.00   15.00    --   10.76-157.00 -27.00   64
  2  \w      1.00  62.00   1.00   15.00    --   10.76-119.00 128.00   61
  3  \w    -36.00  61.00   1.00   15.00    --   -9.20  57.00 -30.00   97
  4  \w    -42.00  22.00   1.00   15.00    --   -9.20 -77.00  30.00   64
  5  \w    -79.00  17.00   1.00   15.00    --   -9.20 -57.00-180.00   96
  6  \w    -15.00  51.00   1.00   15.00    --   10.76 -99.00  60.00   66
  7  \w    -82.00  13.00   1.00   15.00    --   -9.20 -38.00 -90.00   95
  8  \w    -82.00  13.00   1.00   15.00    --   -9.20 -38.00   0.00   95
  9  \w    -41.00  21.00   1.00   15.00    --   -9.20  77.00 120.00   62
 10  \w    -15.00  31.00   1.00   15.00    --   -9.20 -99.00  60.00   46
 11  \w    -42.00  42.00   1.00   15.00    --   10.76 -77.00-150.00   84
 12  \w    -42.00 -17.00   1.00   15.00    --   -9.20 -77.00  60.00   25
 13  \w    -15.00  51.00   1.00   15.00    --   10.76 -99.00   0.00   66
;
_diffrn_measurement_device       'four-circle diffractometer'
_diffrn_measurement_device_type  'Rigaku Oxford Diffraction SuperNova'
_diffrn_measurement_method       '\w scans'
_diffrn_orient_matrix_type       
'CrysAlisPro convention (1999,Acta A55,543-557)'
_diffrn_orient_matrix_UB_11      0.0333972000
_diffrn_orient_matrix_UB_12      0.0104306000
_diffrn_orient_matrix_UB_13      -0.0730228000
_diffrn_orient_matrix_UB_21      0.0553664000
_diffrn_orient_matrix_UB_22      0.0212292000
_diffrn_orient_matrix_UB_23      0.0120206000
_diffrn_orient_matrix_UB_31      0.0605425000
_diffrn_orient_matrix_UB_32      -0.0758765000
_diffrn_orient_matrix_UB_33      -0.0093463000
_diffrn_radiation_monochromator  mirror
_diffrn_radiation_probe          x-ray
_diffrn_radiation_type           'Mo K\a'
_diffrn_radiation_wavelength     0.71073
_diffrn_source                   'micro-focus sealed X-ray tube'
_diffrn_source_current           0.8
_diffrn_source_type              'SuperNova (Mo) X-ray Source'
_diffrn_source_voltage           50.0
_reflns_Friedel_coverage         0.0
_reflns_limit_h_max              13
_reflns_limit_h_min              -11
_reflns_limit_k_max              13
_reflns_limit_k_min              -12
_reflns_limit_l_max              14
_reflns_limit_l_min              0
_reflns_number_gt                3302
_reflns_number_total             4116
_reflns_threshold_expression     I>=2u(I)
_computing_cell_refinement       'CrysAlisPro 1.171.41.123a (Rigaku OD, 2022)'
_computing_data_collection       'CrysAlisPro 1.171.41.123a (Rigaku OD, 2022)'
_computing_data_reduction        'CrysAlisPro 1.171.41.123a (Rigaku OD, 2022)'
_computing_molecular_graphics    'Olex2 1.5-beta (Dolomanov et al., 2009)'
_computing_publication_material  'Olex2 1.5-beta (Dolomanov et al., 2009)'
_computing_structure_refinement  'olex2.refine 1.5-beta (Bourhis et al., 2015)'
_computing_structure_solution    'SHELXS  (Sheldrick, 2008)'
_refine_diff_density_max         0.2391
_refine_diff_density_min         -0.2303
_refine_diff_density_rms         0.0596
_refine_ls_d_res_high            0.7302
_refine_ls_d_res_low             5.3075
_refine_ls_goodness_of_fit_ref   1.0975
_refine_ls_hydrogen_treatment    refall
_refine_ls_matrix_type           full
_refine_ls_number_constraints    0
_refine_ls_number_parameters     415
_refine_ls_number_reflns         4116
_refine_ls_number_restraints     0
_refine_ls_R_factor_all          0.0514
_refine_ls_R_factor_gt           0.0340
_refine_ls_restrained_S_all      1.0975
_refine_ls_shift/su_max          -0.0004
_refine_ls_shift/su_mean         0.0000
_refine_ls_structure_factor_coef Fsqd
_refine_ls_weighting_details     
'w=1/[\s^2^(Fo^2^)+(0.0104P)^2^+0.0602P] where P=(Fo^2^+2Fc^2^)/3'
_refine_ls_weighting_scheme      calc
_refine_ls_wR_factor_gt          0.0494
_refine_ls_wR_factor_ref         0.0538
_refine_special_details          
;
#===============================================================================
#>>> The Following Improvement and Query ALERTS were generated - (Acta-Mode) <<<
#===============================================================================
     Format: alert-number_ALERT_alert-type_alert-level text

088_ALERT_3_C Poor Data / Parameter Ratio ....................       9.92 Note
351_ALERT_3_C Long   C-H (X0.96,N1.08A)  C6       - H6B      .       1.11 Ang.
353_ALERT_3_C Long   N-H (N0.87,N1.01A)  N1       - H1       .       1.01 Ang.
906_ALERT_3_C Large K Value in the Analysis of Variance ......      5.169 Check
910_ALERT_3_C Missing # of FCF Reflection(s) Below Theta(Min).          8 Note
911_ALERT_3_C Missing FCF Refl Between Thmin & STh/L=    0.600          7 Report

Noted, but no action taken. NoSpherA2 refinement.

#===============================================================================
Refinement using NoSpherA2, an implementation of
NOn-SPHERical Atom-form-factors in Olex2.
Please cite:
F. Kleemiss et al. Chem. Sci. DOI 10.1039/D0SC05526C - 2021
NoSpherA2 implementation of HAR makes use of
tailor-made aspherical atomic form factors calculated
on-the-fly from a Hirshfeld-partitioned electron density (ED) - not from
spherical-atom form factors.

The ED is calculated from a gaussian basis set single determinant SCF
wavefunction - either Hartree-Fock or DFT using selected funtionals
 - for a fragment of the crystal.
This fragment can be embedded in an electrostatic crystal field by employing cluster charges
or modelled using implicit solvation models, depending on the software used.
The following options were used:
   SOFTWARE:       ORCA
   PARTITIONING:   NoSpherA2
   INT ACCURACY:   Normal
   METHOD:         PBE
   BASIS SET:      cc-pVTZ
   CHARGE:         0
   MULTIPLICITY:   1
   DATE:           2022-11-03_10-14-50
;
_olex2_refinement_description    
;
;
_atom_sites_solution_primary     direct
loop_
_atom_site_label
_atom_site_type_symbol
_atom_site_fract_x
_atom_site_fract_y
_atom_site_fract_z
_atom_site_U_iso_or_equiv
_atom_site_adp_type
_atom_site_occupancy
_atom_site_refinement_flags_posn
O1 O 0.88095(6) 0.72937(6) 0.24442(6) 0.01839(14) Uani 1.000000 .
O2 O 1.06426(6) 0.48189(6) 0.20202(6) 0.01971(15) Uani 1.000000 .
N1 N 0.53649(9) 0.79079(7) 0.39604(8) 0.01619(16) Uani 1.000000 .
H1 H 0.6349(12) 0.8156(10) 0.3631(11) 0.035(3) Uani 1.000000 .
C1 C 0.30259(10) 0.67782(10) 0.55916(9) 0.01693(19) Uani 1.000000 .
H1a H 0.2634(10) 0.7975(9) 0.5541(10) 0.031(3) Uani 1.000000 .
C2 C 0.47367(9) 0.57868(8) 0.49277(9) 0.01451(18) Uani 1.000000 .
C3 C 0.59431(9) 0.63399(8) 0.41248(9) 0.01426(18) Uani 1.000000 .
C4 C 0.76299(9) 0.53505(8) 0.35526(9) 0.01498(18) Uani 1.000000 .
C5 C 0.81086(10) 0.37856(9) 0.37111(9) 0.01686(18) Uani 1.000000 .
H5 H 0.9416(10) 0.3034(9) 0.3224(10) 0.032(3) Uani 1.000000 .
C6 C 0.44923(11) 0.85282(9) 0.29496(10) 0.01715(19) Uani 1.000000 .
H6a H 0.3514(11) 0.8148(9) 0.3203(10) 0.030(2) Uani 1.000000 .
H6b H 0.5354(11) 0.8075(9) 0.1876(10) 0.032(2) Uani 1.000000 .
C7 C 0.37216(10) 1.02484(8) 0.29413(9) 0.01735(19) Uani 1.000000 .
C8 C 0.28970(13) 1.07492(12) 0.18306(12) 0.0232(2) Uani 1.000000 .
H8a H 0.2379(12) 1.1954(11) 0.1760(11) 0.045(3) Uani 1.000000 .
H8b H 0.1929(12) 1.0394(10) 0.2087(11) 0.042(3) Uani 1.000000 .
H8c H 0.3775(13) 1.0258(11) 0.0822(12) 0.049(3) Uani 1.000000 .
C9 C 0.23897(13) 1.09239(13) 0.43728(12) 0.0265(2) Uani 1.000000 .
H9a H 0.1890(12) 1.2102(11) 0.4403(11) 0.046(3) Uani 1.000000 .
H9b H 0.2875(13) 1.0530(11) 0.5213(12) 0.049(3) Uani 1.000000 .
H9c H 0.1372(13) 1.0604(12) 0.4607(11) 0.049(3) Uani 1.000000 .
C10 C 0.50811(14) 1.07886(12) 0.25638(14) 0.0263(2) Uani 1.000000 .
H10a H 0.5579(12) 1.0591(11) 0.3364(13) 0.047(3) Uani 1.000000 .
H10b H 0.6078(13) 1.0275(12) 0.1607(12) 0.050(3) Uani 1.000000 .
H10c H 0.4597(13) 1.1974(12) 0.2414(12) 0.053(3) Uani 1.000000 .
C11 C 1.03373(9) 0.72505(9) 0.13589(9) 0.01719(19) Uani 1.000000 .
C12 C 1.16566(10) 0.56391(9) 0.14835(9) 0.01791(19) Uani 1.000000 .
C13 C 1.00448(15) 0.74832(14) -0.00280(12) 0.0269(2) Uani 1.000000 .
H13a H 1.1113(13) 0.7518(11) -0.0886(11) 0.047(3) Uani 1.000000 .
H13b H 0.9805(13) 0.6601(12) -0.0254(12) 0.055(3) Uani 1.000000 .
H13c H 0.8969(14) 0.8538(13) 0.0051(12) 0.055(3) Uani 1.000000 .
C14 C 1.06395(14) 0.85123(12) 0.16679(14) 0.0271(2) Uani 1.000000 .
H14a H 0.9638(13) 0.9579(11) 0.1599(11) 0.044(3) Uani 1.000000 .
H14b H 1.0695(13) 0.8441(11) 0.2727(12) 0.044(3) Uani 1.000000 .
H14c H 1.1825(12) 0.8438(11) 0.0919(12) 0.046(3) Uani 1.000000 .
C15 C 1.30122(13) 0.48956(13) 0.00975(12) 0.0268(2) Uani 1.000000 .
H15a H 1.3883(13) 0.3812(13) 0.0274(12) 0.051(3) Uani 1.000000 .
H15b H 1.2488(12) 0.4779(11) -0.0616(12) 0.050(3) Uani 1.000000 .
H15c H 1.3710(12) 0.5538(11) -0.0373(11) 0.046(3) Uani 1.000000 .
C16 C 1.24049(14) 0.55536(13) 0.25800(13) 0.0273(2) Uani 1.000000 .
H16a H 1.3091(13) 0.4397(11) 0.2773(12) 0.053(3) Uani 1.000000 .
H16b H 1.1449(12) 0.6080(11) 0.3550(12) 0.046(3) Uani 1.000000 .
H16c H 1.3238(12) 0.6098(12) 0.2215(11) 0.050(3) Uani 1.000000 .
B1 B 0.90280(11) 0.58396(10) 0.26732(10) 0.0158(2) Uani 1.000000 .

loop_
_atom_site_aniso_label
_atom_site_aniso_U_11
_atom_site_aniso_U_22
_atom_site_aniso_U_33
_atom_site_aniso_U_12
_atom_site_aniso_U_13
_atom_site_aniso_U_23
O1 0.0159(3) 0.0142(3) 0.0225(4) -0.0070(2) -0.0036(2) 0.0010(2)
O2 0.0144(3) 0.0147(3) 0.0264(4) -0.0066(2) -0.0030(2) -0.0001(2)
N1 0.0149(4) 0.0129(3) 0.0206(4) -0.0061(3) -0.0065(3) 0.0019(3)
H1 0.021(6) 0.033(6) 0.056(8) -0.015(5) -0.021(6) 0.020(5)
C1 0.0140(4) 0.0122(4) 0.0203(5) -0.0049(3) -0.0031(3) 0.0016(3)
H1a 0.022(5) 0.013(5) 0.049(7) -0.009(4) -0.004(5) 0.009(5)
C2 0.0126(4) 0.0119(4) 0.0172(5) -0.0048(3) -0.0043(3) 0.0010(3)
C3 0.0133(4) 0.0126(4) 0.0161(5) -0.0061(3) -0.0045(3) 0.0024(3)
C4 0.0136(4) 0.0132(4) 0.0165(5) -0.0061(3) -0.0037(3) 0.0016(3)
C5 0.0131(4) 0.0142(4) 0.0191(5) -0.0050(3) -0.0029(4) 0.0016(3)
H5 0.010(5) 0.027(5) 0.046(7) -0.008(4) 0.004(5) -0.006(5)
C6 0.0179(5) 0.0138(4) 0.0187(5) -0.0056(4) -0.0070(4) 0.0008(4)
H6a 0.029(6) 0.038(6) 0.035(7) -0.024(5) -0.021(5) 0.021(5)
H6b 0.037(6) 0.028(6) 0.017(6) -0.006(5) -0.003(5) -0.007(5)
C7 0.0184(4) 0.0134(4) 0.0196(5) -0.0056(3) -0.0082(4) 0.0016(3)
C8 0.0253(5) 0.0211(5) 0.0226(6) -0.0076(4) -0.0119(4) 0.0033(4)
H8a 0.054(7) 0.023(6) 0.057(8) -0.010(5) -0.029(6) 0.005(5)
H8b 0.054(7) 0.040(7) 0.056(8) -0.039(6) -0.022(6) 0.008(5)
H8c 0.046(7) 0.046(7) 0.042(8) -0.007(6) -0.015(6) -0.009(6)
C9 0.0258(6) 0.0209(6) 0.0236(6) -0.0018(4) -0.0082(5) -0.0031(4)
H9a 0.051(7) 0.029(6) 0.046(8) -0.006(5) -0.016(6) -0.011(5)
H9b 0.051(7) 0.044(7) 0.033(8) 0.001(6) -0.017(6) -0.012(6)
H9c 0.037(7) 0.062(8) 0.046(8) -0.025(6) -0.002(6) -0.010(6)
C10 0.0281(6) 0.0196(5) 0.0378(7) -0.0128(4) -0.0182(5) 0.0086(5)
H10a 0.053(7) 0.049(7) 0.067(9) -0.033(6) -0.043(7) 0.025(6)
H10b 0.043(7) 0.069(8) 0.034(8) -0.034(6) 0.002(6) 0.003(6)
H10c 0.066(8) 0.029(7) 0.078(10) -0.024(6) -0.046(7) 0.026(6)
C11 0.0180(4) 0.0171(4) 0.0181(5) -0.0106(3) -0.0048(3) 0.0023(3)
C12 0.0153(4) 0.0182(4) 0.0205(5) -0.0087(3) -0.0046(3) -0.0002(3)
C13 0.0311(6) 0.0323(6) 0.0215(6) -0.0171(5) -0.0122(5) 0.0081(5)
H13a 0.054(7) 0.052(7) 0.026(7) -0.024(6) -0.005(6) 0.005(5)
H13b 0.077(9) 0.063(8) 0.059(9) -0.048(7) -0.038(7) 0.002(6)
H13c 0.053(8) 0.049(7) 0.054(9) -0.019(6) -0.016(7) 0.010(6)
C14 0.0277(6) 0.0217(5) 0.0337(7) -0.0158(5) -0.0058(5) -0.0011(5)
H14a 0.050(7) 0.020(6) 0.061(9) -0.016(6) -0.018(6) 0.008(5)
H14b 0.065(8) 0.058(8) 0.026(7) -0.040(6) -0.015(6) -0.001(6)
H14c 0.032(6) 0.057(7) 0.055(8) -0.035(6) -0.002(6) 0.005(6)
C15 0.0178(5) 0.0276(6) 0.0293(6) -0.0106(5) 0.0008(4) -0.0059(5)
H15a 0.032(7) 0.052(8) 0.057(9) -0.020(6) 0.002(6) -0.004(6)
H15b 0.039(7) 0.062(8) 0.056(9) -0.025(6) -0.011(6) -0.021(6)
H15c 0.043(7) 0.046(7) 0.053(8) -0.031(6) -0.005(6) -0.005(6)
C16 0.0246(6) 0.0312(6) 0.0302(7) -0.0122(5) -0.0145(5) 0.0032(5)
H16a 0.052(7) 0.029(6) 0.075(10) -0.008(6) -0.035(7) 0.014(6)
H16b 0.036(7) 0.050(7) 0.042(8) -0.009(6) -0.010(6) -0.008(6)
H16c 0.045(7) 0.073(8) 0.055(9) -0.044(7) -0.018(6) -0.001(6)
B1 0.0143(5) 0.0146(5) 0.0175(5) -0.0068(4) -0.0045(4) 0.0016(4)

loop_
_geom_bond_atom_site_label_1
_geom_bond_atom_site_label_2
_geom_bond_distance
_geom_bond_site_symmetry_2
_geom_bond_publ_flag
O1 C11 1.4565(9) . ?
O1 B1 1.3727(10) . ?
O2 C12 1.4561(9) . ?
O2 B1 1.3690(10) . ?
N1 H1 1.010(9) . ?
N1 C3 1.4173(10) . ?
N1 C6 1.4720(11) . ?
C1 H1a 1.082(8) . ?
C1 C2 1.4214(10) . ?
C1 C5 1.3691(11) 2_666 ?
C2 C2 1.4248(15) 2_666 ?
C2 C3 1.4360(11) . ?
C3 C4 1.3947(10) . ?
C4 C5 1.4234(11) . ?
C4 B1 1.5544(12) . ?
C5 H5 1.082(8) . ?
C6 H6a 1.099(8) . ?
C6 H6b 1.105(9) . ?
C6 C7 1.5368(11) . ?
C7 C8 1.5293(12) . ?
C7 C9 1.5289(13) . ?
C7 C10 1.5326(13) . ?
C8 H8a 1.080(9) . ?
C8 H8b 1.072(9) . ?
C8 H8c 1.066(11) . ?
C9 H9a 1.053(10) . ?
C9 H9b 1.076(11) . ?
C9 H9c 1.096(11) . ?
C10 H10a 1.052(11) . ?
C10 H10b 1.065(11) . ?
C10 H10c 1.073(10) . ?
C11 C12 1.5610(11) . ?
C11 C13 1.5201(13) . ?
C11 C14 1.5168(12) . ?
C12 C15 1.5175(13) . ?
C12 C16 1.5232(13) . ?
C13 H13a 1.083(11) . ?
C13 H13b 1.083(10) . ?
C13 H13c 1.078(11) . ?
C14 H14a 1.081(10) . ?
C14 H14b 1.100(11) . ?
C14 H14c 1.083(9) . ?
C15 H15a 1.070(11) . ?
C15 H15b 1.077(11) . ?
C15 H15c 1.075(10) . ?
C16 H16a 1.076(10) . ?
C16 H16b 1.065(11) . ?
C16 H16c 1.091(10) . ?

loop_
_geom_angle_atom_site_label_1
_geom_angle_atom_site_label_2
_geom_angle_atom_site_label_3
_geom_angle
_geom_angle_site_symmetry_1
_geom_angle_site_symmetry_3
_geom_angle_publ_flag
B1 O1 C11 107.24(6) . . ?
B1 O2 C12 107.51(6) . . ?
C3 N1 H1 108.9(5) . . ?
C6 N1 H1 107.4(6) . . ?
C6 N1 C3 115.14(7) . . ?
C2 C1 H1a 119.4(4) . . ?
C5 C1 H1a 120.6(4) 2_666 . ?
C5 C1 C2 119.94(8) 2_666 . ?
C2 C2 C1 119.18(9) 2_666 . ?
C3 C2 C1 121.35(7) . . ?
C2 C3 N1 117.92(7) . . ?
C4 C3 N1 121.81(7) . . ?
C4 C3 C2 120.26(7) . . ?
C5 C4 C3 118.62(7) . . ?
B1 C4 C3 124.09(7) . . ?
B1 C4 C5 117.20(7) . . ?
C4 C5 C1 122.33(8) . 2_666 ?
H5 C5 C1 120.1(4) . 2_666 ?
H5 C5 C4 117.5(4) . . ?
H6a C6 N1 109.0(4) . . ?
H6b C6 N1 110.5(5) . . ?
H6b C6 H6a 105.6(7) . . ?
C7 C6 N1 112.69(7) . . ?
C7 C6 H6a 109.9(4) . . ?
C7 C6 H6b 109.0(4) . . ?
C8 C7 C6 107.66(7) . . ?
C9 C7 C6 110.65(8) . . ?
C9 C7 C8 108.78(8) . . ?
C10 C7 C6 110.29(7) . . ?
C10 C7 C8 109.44(8) . . ?
C10 C7 C9 109.99(9) . . ?
H8a C8 C7 110.2(5) . . ?
H8b C8 C7 110.4(6) . . ?
H8b C8 H8a 109.7(7) . . ?
H8c C8 C7 111.1(5) . . ?
H8c C8 H8a 108.6(8) . . ?
H8c C8 H8b 106.7(8) . . ?
H9a C9 C7 111.7(6) . . ?
H9b C9 C7 112.1(5) . . ?
H9b C9 H9a 107.2(8) . . ?
H9c C9 C7 109.9(5) . . ?
H9c C9 H9a 108.7(8) . . ?
H9c C9 H9b 106.9(8) . . ?
H10a C10 C7 112.2(5) . . ?
H10b C10 C7 112.0(6) . . ?
H10b C10 H10a 108.7(8) . . ?
H10c C10 C7 111.4(5) . . ?
H10c C10 H10a 106.1(8) . . ?
H10c C10 H10b 106.2(8) . . ?
C12 C11 O1 102.24(6) . . ?
C13 C11 O1 106.48(7) . . ?
C13 C11 C12 113.26(7) . . ?
C14 C11 O1 108.58(7) . . ?
C14 C11 C12 115.06(7) . . ?
C14 C11 C13 110.45(8) . . ?
C11 C12 O2 102.14(6) . . ?
C15 C12 O2 108.35(7) . . ?
C15 C12 C11 114.60(8) . . ?
C16 C12 O2 106.84(8) . . ?
C16 C12 C11 113.02(7) . . ?
C16 C12 C15 111.11(8) . . ?
H13a C13 C11 110.8(6) . . ?
H13b C13 C11 111.3(6) . . ?
H13b C13 H13a 109.0(8) . . ?
H13c C13 C11 108.2(6) . . ?
H13c C13 H13a 108.8(8) . . ?
H13c C13 H13b 108.6(8) . . ?
H14a C14 C11 109.6(5) . . ?
H14b C14 C11 111.5(5) . . ?
H14b C14 H14a 108.5(8) . . ?
H14c C14 C11 109.4(5) . . ?
H14c C14 H14a 110.2(8) . . ?
H14c C14 H14b 107.7(8) . . ?
H15a C15 C12 110.1(6) . . ?
H15b C15 C12 111.1(5) . . ?
H15b C15 H15a 109.2(8) . . ?
H15c C15 C12 110.0(5) . . ?
H15c C15 H15a 106.5(7) . . ?
H15c C15 H15b 109.9(8) . . ?
H16a C16 C12 109.1(6) . . ?
H16b C16 C12 110.9(6) . . ?
H16b C16 H16a 107.8(8) . . ?
H16c C16 C12 110.6(6) . . ?
H16c C16 H16a 109.5(8) . . ?
H16c C16 H16b 108.9(8) . . ?
O2 B1 O1 112.70(7) . . ?
C4 B1 O1 125.32(7) . . ?
C4 B1 O2 121.98(7) . . ?

loop_
_geom_torsion_atom_site_label_1
_geom_torsion_atom_site_label_2
_geom_torsion_atom_site_label_3
_geom_torsion_atom_site_label_4
_geom_torsion
_geom_torsion_site_symmetry_1
_geom_torsion_site_symmetry_2
_geom_torsion_site_symmetry_3
_geom_torsion_site_symmetry_4
_geom_torsion_publ_flag
O1 C11 C12 O2 27.98(6) . . . . ?
O1 C11 C12 C15 144.89(7) . . . . ?
O1 C11 C12 C16 -86.43(7) . . . . ?
O1 B1 O2 C12 9.36(9) . . . . ?
O1 B1 C4 C3 5.51(11) . . . . ?
O1 B1 C4 C5 -177.96(9) . . . . ?
O2 C12 C11 C13 -86.18(7) . . . . ?
O2 C12 C11 C14 145.45(7) . . . . ?
O2 B1 C4 C3 -173.64(8) . . . . ?
O2 B1 C4 C5 2.88(10) . . . . ?
N1 C3 C2 C1 -2.71(9) . . . . ?
N1 C3 C2 C2 177.74(9) . . . 2_666 ?
N1 C3 C4 C5 -177.42(8) . . . . ?
N1 C3 C4 B1 -0.94(10) . . . . ?
N1 C6 C7 C8 178.57(8) . . . . ?
N1 C6 C7 C9 -62.69(9) . . . . ?
N1 C6 C7 C10 59.23(9) . . . . ?
C1 C2 C2 C1 -180.00(11) . . 2_666 2_666 ?
C1 C2 C2 C3 0.44(9) . . 2_666 2_666 ?
C1 C2 C3 C4 176.22(8) . . . . ?
C1 C5 C4 C3 -0.26(10) 2_666 . . . ?
C1 C5 C4 B1 -176.98(8) 2_666 . . . ?
C2 C2 C3 C4 -3.33(12) 2_666 . . . ?
C2 C3 C4 C5 3.69(9) . . . . ?
C2 C3 C4 B1 -179.84(7) . . . . ?

loop_
_diffrn_refln_index_h
_diffrn_refln_index_k
_diffrn_refln_index_l
_diffrn_refln_intensity_net
_diffrn_refln_intensity_u
_diffrn_refln_scale_group_code
0 0 -2 33536.2 452.007 8
0 0 2 33642.5 426.045 5
0 0 2 33898.1 429.195 7
0 0 -3 728.58 90.1799 8
0 0 3 576.716 77.0295 7
0 0 3 556.165 78.6941 5
0 0 -4 10935.5 369.495 8
0 0 4 10960.6 353.417 5
0 0 4 11003.9 350.419 7
0 0 -5 13476.6 459.865 8
0 0 5 12662.1 430.029 5
0 0 6 696.846 123.854 7
0 0 -6 522.77 110.921 8
0 0 6 462.005 107.881 5
0 0 -7 6947.3 401.346 8
0 0 7 6919.1 381.311 7
0 0 -7 6405.19 437.946 3
0 0 7 6454.35 374.056 5
0 0 -8 3159.06 332.503 3
0 0 8 2540.44 254.237 7
0 0 -9 658.709 169.14 3
0 0 9 671.878 134.98 7
0 0 -10 -4.24945 80.9362 13
0 0 -10 40.8023 62.6906 3
0 0 10 152.324 93.6554 7
0 0 -11 713.285 166.035 13
0 0 -11 490.419 151.557 3
0 0 11 476.033 140.507 7
0 0 -12 401.042 136.77 13
0 0 12 509.345 165.374 7
0 1 -12 659.058 169.511 13
0 -1 12 597.517 167.861 7
0 1 -11 253.472 118.31 13
0 -1 11 -6.33262 60.6008 7
0 1 -11 156.981 119.031 3
0 -1 10 195.897 87.1512 7
0 1 -10 631.606 177.258 3
0 -1 9 602.678 140.758 7
0 1 -9 721.24 184.298 3
0 -1 8 14703.2 580.783 7
0 1 -8 14697 732.416 3
0 1 -7 12271.7 504.079 5
0 -1 7 12109.9 517.768 5
0 1 -7 12588.7 542.92 8
0 -1 7 12839.3 498.544 7
0 1 -7 11730.3 606.82 3
0 -1 6 -0.71228 41.3804 5
0 1 -6 25.602 48.1084 8
0 1 -5 930.96 126.059 8
0 -1 5 1029.31 119.355 7
0 -1 5 1133.11 137.303 5
0 1 -4 622.393 44.8026 2
0 -1 4 658.99 94.0148 5
0 -1 4 740.203 92.0308 7
0 1 -4 803.79 104.994 8
0 -1 3 398.26 43.82 1
0 1 -3 351.436 40.3212 1
0 1 -3 390.945 39.2017 2
0 1 -3 380.551 62.0819 8
0 -1 3 506.283 72.7477 5
0 -1 2 13676 239.828 1
0 1 -2 13465.6 229.733 1
0 1 -2 13781.9 293.312 8
0 -1 2 13513.4 295.954 5
0 1 -2 13676.5 222.959 2
0 -1 -2 1592.71 103.35 13
0 -1 -2 1695.84 95.7908 4
0 1 2 1622.51 81.9405 1
0 -1 -2 1487.29 79.962 1
0 -1 -2 1563.94 108.031 7
0 1 2 1733.38 124.882 3
0 1 2 1412.83 73.7026 2
0 -1 -2 1532.57 110.483 3
0 -1 -2 1680.77 102.369 8
0 1 2 1454.23 96.9087 8
0 -1 -3 9372.09 289.96 8
0 1 3 9425.84 294.423 8
0 1 3 9563.93 350.255 3
0 1 3 9626.97 179.534 2
0 -1 -3 9272.67 334.981 3
0 1 3 9264.66 178.844 1
0 -1 -3 9517.35 193.048 1
0 1 4 172.833 24.1759 2
0 1 4 158.979 55.0109 8
0 -1 -4 57.7542 34.2775 8
0 1 4 155.428 51.4782 5
0 1 5 8745.33 352.862 5
0 -1 -5 9545.97 386.427 8
0 1 6 1333.71 156.308 5
0 -1 -6 1479.71 174.223 8
0 1 6 1480.78 171.556 7
0 -1 -6 1475.76 192.676 3
0 -1 -7 257.871 90.0776 13
0 -1 -7 186.766 74.3369 8
0 1 7 320.685 94.0665 7
0 -1 -7 197.981 92.7768 3
0 -1 -7 175.524 77.93 4
0 1 7 308.329 90.0746 5
0 -1 -8 745.376 141.071 13
0 -1 -8 603.739 155.777 3
0 1 8 748.526 148.251 7
0 -1 -9 -48.4794 68.4076 13
0 -1 -9 365.405 131.799 3
0 1 9 280.232 112.041 7
0 -1 -10 351.962 126.847 13
0 -1 -10 157.389 107.411 3
0 1 10 344.458 128.693 7
0 -1 -11 -23.5193 71.1854 13
0 -1 -11 95.5261 114.334 3
0 1 11 71.0775 106.192 7
0 1 12 3182.31 378.635 7
0 -1 -12 2823.22 350.061 13
0 -2 12 -13.6487 86.4783 7
0 2 -12 -89.2769 100.482 13
0 -2 11 80.7781 89.5101 11
0 2 -11 171.362 126.694 3
0 -2 11 46.024 80.3998 7
0 2 -10 271.551 150.557 3
0 -2 10 146.169 80.4967 7
0 2 -9 -34.8854 105.134 3
0 -2 9 53.0844 60.3088 7
0 2 -9 41.0736 52.6483 5
0 -2 8 243.35 81.0132 7
0 2 -8 181.714 88.3755 5
0 2 -7 4961.43 349.544 8
0 -2 7 5149.91 307.678 7
0 2 -7 4586.16 317.507 5
0 -2 7 4975.23 341.732 5
0 -2 6 544.826 106.261 5
0 2 -6 455.887 99.0917 8
0 2 -6 481.924 53.0731 2
0 2 -5 1231.49 93.4535 1
0 -2 5 1614.33 169.485 5
0 -2 5 1187.54 142.326 11
0 2 -5 1301.24 148.912 8
0 -2 5 1294.16 124.692 7
0 2 -5 1473.96 100.709 2
0 -2 4 220.738 74.3711 11
0 -2 4 107.674 50.3954 5
0 2 -4 73.204 34.3959 8
0 2 -4 188.351 46.3064 1
0 -2 4 184.503 47.2785 1
0 2 -4 213.411 47.4506 2
0 -2 3 6771.97 262.172 11
0 2 -3 6624.62 227.23 1
0 -2 3 6354.77 230.163 1
0 2 -3 5914.5 242.047 8
0 2 -3 6114.71 213.314 2
0 -2 3 6088.03 256.393 5
0 -2 2 6210.79 227.901 11
0 2 -2 6140.27 224.111 11
0 -2 2 6368.05 232.833 1
0 2 -2 6283.69 225.236 1
0 2 -2 6312.19 202.498 8
0 2 -2 6195.16 213.8 2
0 -2 2 6499.83 233.156 5
0 2 -1 12496.2 288.863 11
0 -2 1 13094.7 298.179 11
0 -2 1 12999.3 233.049 9
0 -2 1 12672.4 289.3 5
0 2 -1 12136.3 280.539 5
0 2 -1 12973.9 306.91 2
0 2 -1 12810.9 322.763 1
0 -2 1 13136.6 328.804 1
0 -2 0 15863.5 308.642 3
0 2 0 16541 307.799 3
0 -2 0 16596 368.739 1
0 -2 0 16789.5 312.633 13
0 2 0 16454.4 303.368 13
0 -2 0 16753.8 336.28 11
0 2 0 16216.6 267.59 9
0 -2 0 16740 264.606 9
0 2 0 16372.6 226.468 7
0 -2 0 16308.3 222.215 7
0 2 0 16739.8 309.921 5
0 2 0 16530.3 324.282 6
0 -2 -1 7275.01 214.623 3
0 2 1 7438.77 233.578 2
0 2 1 7041.9 216.128 3
0 2 1 7274.12 245.134 1
0 -2 -1 7371.71 247.19 1
0 2 1 7339.06 219.608 13
0 -2 -1 7300.49 223.842 13
0 2 1 7216.57 200.731 10
0 -2 -1 7669.29 188.462 4
0 2 1 7605.03 182.992 4
0 -2 -1 7410.87 144.901 8
0 2 1 7378.25 148.085 8
0 -2 -1 7397.96 204.064 7
0 2 1 7313.69 201.92 7
0 -2 -1 7265.89 205.705 6
0 2 1 7112.09 197.895 6
0 2 2 14764.8 328.978 2
0 2 2 14565.4 362.64 3
0 -2 -2 14721.8 352.169 3
0 -2 -2 14738 347.826 1
0 2 2 15477.2 349.494 1
0 2 2 15490.8 236.376 12
0 -2 -2 15365 367.148 13
0 2 2 14926.1 292.095 10
0 -2 -2 15410.6 306.095 10
0 2 2 15230.1 298.107 4
0 -2 -2 15593.9 306.685 4
0 -2 -2 15232.3 299.114 8
0 2 2 14996.3 299.725 8
0 -2 -2 15621 358.012 7
0 2 2 15631 359.414 7
0 -2 -2 15977.7 309.592 6
0 2 2 14785 290.522 6
0 2 3 1193.96 96.7315 1
0 -2 -3 978.782 95.1479 1
0 -2 -3 1139.64 115.139 13
0 -2 -3 1116.81 75.8017 12
0 -2 -3 1127.41 93.7355 10
0 -2 -3 1104.5 98.3649 4
0 -2 -3 1041.03 99.0987 8
0 2 3 1224.58 109.604 8
0 2 3 1146.3 125.507 3
0 -2 -3 1115.99 122.899 3
0 2 3 1094.4 90.6952 2
0 -2 -3 1227.26 96.239 6
0 2 4 11440.2 285.882 1
0 -2 -4 10920.1 297.757 1
0 -2 -4 11818.8 273.708 12
0 -2 -4 11220.5 386.499 13
0 -2 -4 11667.2 328.324 10
0 -2 -4 11346.4 345.699 4
0 2 4 11883.6 380.851 8
0 -2 -4 11455.4 372.24 8
0 -2 -4 11871.1 424.979 3
0 2 4 11065 276.283 2
0 2 4 11691.8 461.173 3
0 -2 -4 11842.5 329.385 6
0 -2 -5 6455.8 232.693 12
0 -2 -5 6913.39 335.942 13
0 -2 -5 7039.29 307.63 4
0 2 5 6836.5 207.814 2
0 2 5 7046.71 333.794 8
0 -2 -5 6417.54 315.034 8
0 2 5 6471.84 387.787 3
0 2 5 6729.06 319.213 5
0 -2 -6 9253.99 314.276 12
0 -2 -6 8591.96 406.737 13
0 -2 -6 9684.26 401.456 4
0 2 6 9113.02 209.483 2
0 -2 -6 9439.79 423.384 8
0 2 6 8953.46 401.206 5
0 -2 -6 8967.73 451.577 3
0 2 7 138.088 73.6079 5
0 -2 -7 35.1561 42.9982 8
0 2 7 -30.821 47.455 7
0 -2 -7 94.0599 61.869 4
0 -2 -7 100.4 79.1405 3
0 -2 -7 63.4733 61.1043 13
0 -2 -7 43.1904 39.6714 12
0 2 8 662.493 140.019 7
0 -2 -8 1026.4 188.378 3
0 -2 -8 957.615 124.916 12
0 -2 -8 680.114 139.881 13
0 2 9 1284.25 213.097 7
0 -2 -9 1473.43 235.563 3
0 -2 -9 1678.87 232.508 13
0 -2 -9 1517.04 169.293 12
0 2 10 7.2602 66.7311 7
0 -2 -10 -64.5733 66.2443 3
0 -2 -10 152.481 86.1481 13
0 -2 -11 4412.28 455.521 3
0 -2 -11 4426.34 422.887 13
0 2 11 3340.44 381.673 7
0 -2 -11 3607.1 321.968 6
0 -2 -12 230.916 101.98 6
0 -3 12 159.897 93.1145 7
0 -3 11 157.93 120.051 11
0 -3 11 33.3897 51.9191 7
0 3 -11 74.3799 109.779 3
0 3 -10 130.032 88.9127 5
0 -3 10 29.4208 74.7809 11
0 -3 10 64.9979 67.3102 7
0 3 -10 -11.4347 79.3319 3
0 -3 9 40.8864 55.2444 7
0 -3 9 41.0026 80.4798 11
0 3 -9 -30.3186 66.0056 5
0 -3 8 169.804 84.6771 11
0 -3 8 64.9738 57.6078 7
0 3 -8 193.288 37.0682 2
0 3 -8 366.371 114.764 5
0 -3 7 59.4645 70.9438 11
0 -3 7 12.9093 43.9278 7
0 3 -7 -0.94382 61.7195 8
0 3 -7 2.96766 21.0346 2
0 3 -7 -1.38057 44.2022 5
0 -3 7 42.9634 67.5945 5
0 -3 6 292.583 85.4489 11
0 3 -6 432.972 108.387 8
0 3 -6 431.388 72.6637 2
0 3 -6 298.222 91.6338 5
0 -3 6 332.858 94.9492 5
0 -3 5 660.429 111.864 11
0 3 -5 789.412 93.7511 2
0 -3 5 712.21 97.3315 1
0 3 -5 848.616 100.387 1
0 -3 5 627.064 85.5161 7
0 3 -5 700.542 115.354 8
0 -3 5 699.01 118.213 5
0 3 -4 5262.5 246.276 1
0 -3 4 5229.19 256.502 1
0 3 -4 5206.66 264.629 8
0 -3 4 5363.73 287.279 11
0 3 -4 5075.91 236.208 2
0 -3 4 4954.44 276.216 5
0 3 -3 846.818 116.526 1
0 -3 3 1342.67 144.21 1
0 -3 3 1609.41 153.943 11
0 3 -3 1401.73 125.657 8
0 3 -3 1048.33 116.818 2
0 -3 3 1347.88 141.58 5
0 3 -2 2904.45 189.048 1
0 -3 2 2889.65 197.482 1
0 -3 2 2637.95 174.149 11
0 3 -2 2663.81 172.502 11
0 -3 2 2767.22 141.687 9
0 3 -2 2860.41 143.639 8
0 -3 2 2429.08 165.255 5
0 3 -2 2825.23 173.993 5
0 3 -2 3031.04 184.971 2
0 3 -1 50.2736 33.1472 13
0 -3 1 102.721 51.7119 11
0 3 -1 104.968 46.0209 11
0 3 -1 121.025 37.5559 9
0 -3 1 97.4937 33.088 9
0 -3 1 90.9929 62.7316 1
0 3 -1 125.844 56.7 1
0 3 -1 25.3708 34.3019 2
0 -3 1 80.1333 18.1048 7
0 -3 1 90.0602 40.8111 5
0 3 -1 75.9457 45.5931 5
0 -3 0 14705.7 361.89 3
0 3 0 14343.1 352.603 3
0 -3 0 14505.5 426.653 1
0 -3 0 14536.4 388.056 11
0 -3 0 14943.4 365.813 13
0 3 0 14851.8 352.008 13
0 3 0 15123.5 391.797 11
0 3 0 14331 305.45 9
0 -3 0 14842.8 261.489 7
0 3 0 14828.1 266.596 7
0 3 0 15093.3 360.708 5
0 3 0 14342.9 374.176 6
0 -3 -1 31758.2 536.861 3
0 3 1 31391.8 587.306 2
0 3 1 32022.3 538.269 3
0 3 1 30799.8 608.135 1
0 -3 -1 31418.1 624.569 1
0 3 1 31604 539.376 13
0 -3 -1 32033.2 552.713 13
0 3 1 31226.5 585.792 11
0 3 1 30231.6 511.964 10
0 3 1 31315 452.557 4
0 -3 -1 32408.6 301.978 8
0 3 1 32034 311.577 8
0 3 1 32028.9 477.917 7
0 -3 -1 31453.1 472.269 7
0 3 1 31249.2 519.491 6
0 -3 -1 32176.9 538.775 6
0 3 2 2286.9 162.271 3
0 -3 -2 2277.3 157.642 3
0 3 2 2210.27 161.336 2
0 -3 -2 2908.92 194.24 1
0 3 2 2427.33 173.051 1
0 -3 -2 2928.86 184.582 13
0 3 2 2361.99 141.088 10
0 -3 -2 2265.37 143.937 10
0 3 2 2493.39 132.662 4
0 -3 -2 2403.59 136.609 4
0 3 2 2200.94 119.425 8
0 -3 -2 2581.81 120.022 8
0 -3 -2 2486.8 157.886 7
0 3 2 2362.62 157.376 7
0 3 2 2436.14 143.644 6
0 -3 -2 2327.16 147.108 6
0 -3 -3 629.472 101.124 3
0 3 3 521.441 104.66 3
0 -3 -3 762.893 112.798 1
0 3 3 570.756 94.6699 2
0 3 3 488.752 87.8057 1
0 3 3 868.873 73.9494 12
0 -3 -3 916.178 131.54 13
0 3 3 1056.27 102.53 10
0 -3 -3 777.849 95.9878 10
0 -3 -3 768.824 93.3554 4
0 3 3 1098.1 106.227 4
0 3 3 1129.96 112.83 8
0 -3 -3 777.089 88.4996 8
0 -3 -3 745.844 112.63 7
0 3 3 1004.78 126.089 7
0 -3 -3 870.725 103.792 6
0 3 3 760.301 88.8131 6
0 3 4 911.46 136.22 3
0 3 4 815.976 98.3324 2
0 -3 -4 811.268 108.11 1
0 3 4 865.776 101.089 1
0 -3 -4 746.927 113.822 13
0 -3 -4 800.892 95.6123 10
0 -3 -4 798.887 97.5838 4
0 -3 -4 922.957 109.362 8
0 3 4 970.997 112.862 8
0 -3 -4 928.101 103.839 6
0 3 5 4615.72 222.504 1
0 -3 -5 3906.58 221.379 1
0 -3 -5 3825.81 269.07 13
0 -3 -5 4259.08 233.498 10
0 -3 -5 4355.38 245.314 4
0 3 5 4281.52 258.665 8
0 -3 -5 4346.53 256.941 8
0 -3 -5 4187.32 226.812 6
0 -3 -5 4274.15 288.906 3
0 3 5 4374.73 328.086 3
0 3 5 4094.16 208.286 2
0 -3 -6 10081.5 485.877 3
0 3 6 9386.55 525.731 3
0 3 6 8991.3 295.059 2
0 -3 -6 9389.11 450.034 13
0 -3 -6 8991.66 296.795 12
0 -3 -6 9675.88 379.203 10
0 -3 -6 9666.48 402.522 4
0 -3 -6 9731.48 427.708 8
0 3 6 9227.93 453.404 7
0 3 6 9703.21 429.148 5
0 -3 -6 9491.27 369.384 6
0 -3 -7 1503.64 205.847 3
0 3 7 1521.04 111.479 2
0 -3 -7 1420.55 130.669 12
0 -3 -7 1462.09 200.013 13
0 -3 -7 1653.93 171.341 10
0 3 7 1282.19 171.636 5
0 -3 -7 1562.53 180.318 4
0 -3 -7 1450.11 189.244 8
0 3 7 1622.71 209.221 7
0 -3 -7 1259.67 149.442 6
0 -3 -8 3.70047 56.9795 3
0 -3 -8 170.974 81.4612 13
0 -3 -8 115.509 57.0656 12
0 3 8 -3.53903 60.96 7
0 -3 -8 19.1413 54.0714 6
0 -3 -8 172.726 69.2965 10
0 -3 -9 363.394 128.09 3
0 -3 -9 304.021 118.913 13
0 -3 -9 333.544 81.6105 12
0 3 9 496.083 145.993 7
0 -3 -9 275.817 93.0517 6
0 -3 -9 339.754 97.0239 10
0 -3 -10 1083.74 218.609 3
0 3 10 727.694 179.097 7
0 -3 -10 1087.92 178.882 6
0 -3 -10 631.568 171.112 13
0 -3 -11 544.766 170.528 3
0 -3 -11 617.807 174.944 13
0 3 11 637.37 180.032 7
0 -3 -11 441.314 120.735 6
0 4 -11 113.964 98.3728 5
0 4 -11 213.66 146.453 3
0 -4 11 372.02 114.655 7
0 -4 11 289.532 137.686 11
0 -4 10 506.432 123.96 7
0 -4 10 433.057 139.667 11
0 -4 9 2274.93 230.405 7
0 4 -9 2489.05 286.479 5
0 -4 9 2365.16 289.618 11
0 4 -8 5494.21 404.267 5
0 -4 8 5658.65 408.083 11
0 -4 8 5492.83 321.402 7
0 4 -8 5203.35 252.077 2
0 -4 7 63.5081 83.4348 11
0 4 -7 1.92906 43.3717 8
0 4 -7 -27.9079 26.9957 2
0 4 -7 44.5625 60.2694 5
0 -4 6 162.695 72.9465 11
0 4 -6 303.435 71.9178 2
0 -4 6 300.36 77.2714 1
0 4 -6 203.978 60.9998 1
0 -4 6 255.612 59.6398 7
0 4 -6 108.373 54.4213 8
0 4 -6 126.542 74.6935 5
0 -4 6 226.32 89.6948 5
0 4 -5 2362.82 187.708 2
0 -4 5 2327.14 215.79 11
0 -4 5 2644.23 215.754 1
0 4 -5 2624.43 201.935 1
0 4 -5 2392.57 204.666 8
0 -4 5 2180.58 146.892 7
0 4 -5 2584.31 227.697 5
0 -4 5 2309.51 217.649 5
0 -4 4 2110.82 198.054 11
0 4 -4 1767.44 181.315 11
0 4 -4 1740.44 171.837 1
0 -4 4 2345.99 211.648 1
0 4 -4 1964.62 167.24 8
0 4 -4 1722.6 165.111 2
0 -4 4 1991.84 190.835 5
0 -4 3 1841.39 173.854 11
0 -4 3 1770.63 134.485 9
0 4 -3 1501.04 152.284 11
0 -4 3 1390.32 157.503 1
0 4 -3 1745.04 170.091 1
0 4 -3 1911.48 141.75 8
0 -4 3 1629.37 162.351 5
0 4 -3 1694.42 163.622 2
0 4 -2 12290 430.09 2
0 -4 2 12836.5 431.129 11
0 4 -2 13595.7 434.206 11
0 -4 2 12299.8 327.114 9
0 4 -2 12242.7 447.62 1
0 -4 2 12868.2 469.224 1
0 4 -2 13197.5 307.185 8
0 -4 2 13302.4 212.105 7
0 4 -2 13186.2 420.998 5
0 -4 2 13188.1 422.996 5
0 4 -1 105129 1150.71 3
0 4 -1 104908 1081.55 13
0 4 -1 104938 1179.13 11
0 -4 1 105230 1188.08 11
0 4 -1 106494 912.694 9
0 -4 1 104203 913.901 9
0 -4 1 105444 1139.64 5
0 4 -1 106866 1126.48 5
0 -4 1 104201 644.043 7
0 4 -1 106008 661.223 7
0 -4 1 105204 1333.92 1
0 4 0 3270.1 202.718 3
0 -4 0 3889.15 266.472 1
0 4 0 3563.67 203.363 13
0 -4 0 3666.83 217.618 13
0 -4 0 3924.01 237.374 11
0 4 0 3447.62 177.438 9
0 -4 0 3572.45 148.729 7
0 4 0 3549.25 154.122 7
0 4 0 3372.79 206.201 5
0 4 0 3424.75 215.302 6
0 4 1 3217.13 197.231 3
0 -4 -1 3347.81 202.317 3
0 -4 -1 3034.27 231.503 1
0 4 1 3497.16 207.129 13
0 -4 -1 3496.94 216.056 13
0 4 1 3453.45 202.411 10
0 4 1 3271.13 168.106 4
0 4 1 3199.7 179.8 9
0 4 1 3035.62 96.5242 8
0 4 1 3355.11 175.08 7
0 -4 -1 3211.02 168.855 7
0 4 1 2862.17 186.362 6
0 4 2 2879.31 200.43 3
0 -4 -2 2866.36 192.808 3
0 4 2 3146.72 221.611 2
0 -4 -2 2836.02 225.511 1
0 4 2 2828.34 218.386 1
0 4 2 2917.34 198.339 13
0 -4 -2 2948.79 208.906 13
0 4 2 3136.98 184.703 10
0 4 2 2942.22 159.611 4
0 -4 -2 2838.62 164.273 4
0 -4 -2 3108.03 131.262 8
0 4 2 2813.22 129.473 8
0 -4 -2 2902.47 185.892 7
0 4 2 2888.82 186.59 7
0 -4 -2 2925.66 192.43 6
0 4 2 2673.11 171.653 6
0 4 3 74.4749 39.4552 3
0 -4 -3 212.415 73.0356 1
0 4 3 292.523 80.5484 2
0 4 3 286.849 72.2528 1
0 4 3 177.242 40.1095 12
0 -4 -3 377.524 87.4811 13
0 4 3 240.269 57.3268 10
0 -4 -3 252.117 65.6906 10
0 -4 -3 238.614 53.3881 4
0 4 3 266.058 55.3295 4
0 -4 -3 310.102 53.7761 8
0 -4 -3 316.944 75.1353 7
0 4 3 141.171 60.9922 7
0 4 3 156.768 45.9148 8
0 -4 -3 249.276 61.0653 6
0 4 3 290.658 61.3442 6
0 4 4 5054.43 276.004 2
0 4 4 5924.38 346.832 3
0 4 4 5776.9 300.536 1
0 -4 -4 5778.92 314.254 1
0 -4 -4 6097.44 340.816 13
0 -4 -4 5713.06 278.197 10
0 4 4 5591.64 259.503 4
0 -4 -4 5572.73 265.91 4
0 4 4 5899.88 272.218 8
0 -4 -4 5626.12 258.866 8
0 4 4 5810.97 320.105 7
0 -4 -4 6151.12 285.956 6
0 -4 -5 417.483 99.6384 3
0 4 5 416.033 105.57 3
0 4 5 315.93 74.5708 2
0 -4 -5 251.888 76.5173 1
0 4 5 449.851 91.3022 1
0 -4 -5 242.714 76.8912 13
0 -4 -5 304.15 78.3521 10
0 -4 -5 397.187 84.3115 4
0 4 5 394.446 89.1832 8
0 4 5 349.705 90.061 7
0 -4 -5 318.026 77.5201 8
0 -4 -5 341.223 77.2542 6
0 4 6 3865.99 233.769 2
0 -4 -6 4036.31 315.061 3
0 4 6 3598.66 335.54 3
0 4 6 4051.61 242.607 1
0 -4 -6 3913.18 255.755 1
0 -4 -6 3691.5 304.13 13
0 -4 -6 3883.29 252.026 10
0 -4 -6 3988.99 265.277 4
0 -4 -6 3342.58 250.652 8
0 4 6 3955.14 311.62 7
0 -4 -6 3867.32 252.25 6
0 -4 -7 639.903 136.657 3
0 -4 -7 431.112 126.87 13
0 -4 -7 438.403 95.1437 10
0 4 7 600.71 94.5844 2
0 -4 -7 593.113 118.131 4
0 -4 -7 378.556 95.4368 8
0 4 7 658.003 145.85 7
0 -4 -7 525.732 101.998 6
0 -4 -8 55.7549 80.3162 3
0 -4 -8 91.4109 66.7394 10
0 -4 -8 -25.214 65.7181 13
0 4 8 33.5706 35.3149 2
0 4 8 -26.531 72.9562 7
0 -4 -8 8.12808 43.1586 6
0 -4 -9 940.159 197.691 3
0 -4 -9 1365.21 236.022 13
0 4 9 1071.09 208.266 7
0 -4 -9 1260.07 180.252 6
0 -4 -9 1144.71 169.904 10
0 -4 -10 2034.24 297.777 3
0 4 10 2021.28 295.815 7
0 -4 -10 1632.86 212.375 6
0 -4 -10 1548.99 270.588 13
0 -4 -11 9.18858 91.9747 3
0 -4 -11 190.306 98.1425 6
0 -4 -11 336.919 136.34 13
0 -5 11 129.669 113.054 11
0 -5 10 1137.82 172.103 7
0 5 -10 986.854 207.46 5
0 -5 10 1214.86 230.167 11
0 -5 9 22089.2 878.037 11
0 5 -9 21035.6 856.488 5
0 -5 9 21126.7 652.668 7
0 -5 8 2989.85 308.648 11
0 -5 8 3254.98 235.171 7
0 5 -8 3241.48 322.258 5
0 5 -7 1866.87 234.747 5
0 5 -7 1700.26 209.467 8
0 -5 7 1957.17 239.069 11
0 5 -7 1822.8 184.948 2
0 5 -7 1866.77 191.996 1
0 -5 6 145.355 76.519 11
0 5 -6 69.4273 70.4488 5
0 -5 6 18.7246 29.8704 7
0 5 -6 -17.0249 41.5928 8
0 5 -6 96.7982 57.6651 2
0 -5 6 217.924 93.8932 1
0 5 -6 41.2842 38.7172 1
0 -5 5 1238.86 181.796 11
0 5 -5 947.019 153.704 5
0 -5 5 901.074 147.42 5
0 5 -5 1112.08 145.086 8
0 -5 5 998.73 94.2343 7
0 -5 5 1135.26 169.983 1
0 5 -5 992.081 144.899 2
0 5 -5 742.775 123.227 1
0 5 -4 2663.39 228.453 2
0 -5 4 2712.7 244.845 1
0 5 -4 2772.29 240.887 1
0 -5 4 2671.19 237.102 11
0 -5 4 2395.33 175.008 9
0 5 -4 2645.55 227.529 11
0 5 -4 2704.33 197.384 8
0 -5 4 2880.77 131.116 7
0 5 -4 2571.51 226.884 5
0 -5 4 2713.43 234.845 5
0 5 -3 367.846 90.801 11
0 -5 3 266.102 89.9931 11
0 -5 3 262.563 60.3227 9
0 -5 3 291.609 105.556 1
0 5 -3 356.713 95.9305 2
0 5 -3 512.462 111.637 1
0 -5 3 311.614 36.9081 7
0 5 -3 338.076 61.7147 8
0 5 -3 302.541 82.2735 5
0 -5 3 344.577 87.2199 5
0 5 -2 1899.69 181.2 3
0 5 -2 1863.19 190.064 2
0 -5 2 1886.99 187.049 11
0 5 -2 2014.22 173.255 13
0 5 -2 1973.34 186.045 11
0 -5 2 1511.56 189.792 1
0 5 -2 1738.12 193.347 1
0 -5 2 1873.26 139.373 9
0 5 -2 1919.84 118.625 8
0 -5 2 1862.12 84.1368 7
0 5 -2 1739.94 172.675 5
0 -5 2 1674.83 168.252 5
0 5 -1 4995.96 281.071 3
0 -5 1 4687.58 321.836 1
0 5 -1 5206.39 296.221 11
0 -5 1 5286.13 304.919 11
0 5 -1 5408.19 274.811 13
0 5 -1 4788.83 223.967 9
0 -5 1 4720.93 220.095 9
0 5 -1 4814.19 142.68 8
0 -5 1 4751.08 158.899 7
0 5 -1 4810.63 162.17 7
0 5 -1 4669.51 266.705 5
0 5 -1 4868.04 298.512 6
0 5 0 1031.62 128.887 3
0 -5 0 796.532 135.934 1
0 -5 0 1177.76 141.301 13
0 5 0 910.869 115.72 13
0 5 0 872.696 126.143 11
0 -5 0 993.106 136.395 11
0 5 0 1101.56 132.243 5
0 5 0 902.496 105.579 9
0 -5 0 987.157 89.0736 7
0 5 0 965.355 90.3102 7
0 5 0 994.868 134.638 6
0 5 1 6752.93 321.077 3
0 -5 -1 6911.14 384.571 1
0 5 1 7206.68 328.634 13
0 5 1 7149.35 361.764 11
0 -5 -1 6446.06 347.022 11
0 -5 -1 7732.55 357.606 13
0 5 1 6567.31 317.287 10
0 5 1 7247.6 279.699 4
0 5 1 6817.82 132.028 8
0 5 1 6596.61 290.256 9
0 5 1 6833.79 269.539 7
0 -5 -1 6931.41 266.826 7
0 5 1 7008.86 325.215 5
0 5 1 7058.93 330.156 6
0 5 2 24.9876 48.7133 3
0 5 2 47.8182 64.6844 2
0 -5 -2 -36.6836 59.4175 1
0 5 2 32.7717 49.7604 1
0 -5 -2 29.8013 61.7535 13
0 5 2 51.256 48.7367 13
0 5 2 21.6249 53.4824 11
0 5 2 6.81842 38.8545 10
0 5 2 61.1519 30.1389 4
0 -5 -2 13.7308 15.8246 8
0 5 2 -9.8694 36.3018 9
0 5 2 28.3232 18.3611 8
0 5 2 36.5268 51.3756 7
0 -5 -2 16.9389 40.0808 7
0 -5 -2 16.0873 40.1975 6
0 5 2 25.2968 35.8864 6
0 -5 -3 3900.56 262.018 3
0 5 3 3878.83 273.961 2
0 5 3 3639.88 265.508 3
0 5 3 3787.08 281.807 1
0 -5 -3 3699.8 286.998 1
0 5 3 3762.15 285.795 11
0 -5 -3 3779.11 271.199 13
0 5 3 4215.37 277.038 13
0 5 3 4034.23 233.816 10
0 -5 -3 4100.73 229.17 4
0 5 3 4409.45 225.168 4
0 5 3 4036.97 189.208 8
0 -5 -3 4065.97 180.488 8
0 5 3 3828.65 249.941 7
0 5 3 4101.45 236.918 6
0 -5 -3 4218.92 255.499 6
0 5 4 1628.72 204.259 3
0 5 4 1599.44 177.717 2
0 -5 -4 1469.56 169.379 3
0 -5 -4 1433.34 184.809 1
0 5 4 1329.71 167.468 1
0 5 4 1527.79 113.914 12
0 -5 -4 1586.01 195.239 13
0 5 4 1593.68 184.651 13
0 5 4 1453.95 190.531 11
0 5 4 1481.4 148.215 10
0 -5 -4 1488.91 148.002 4
0 5 4 1465.72 143.076 4
0 -5 -4 1480.13 130.591 8
0 5 4 1714.31 148.142 8
0 5 4 1606.93 182.196 7
0 -5 -4 1577.29 162.65 6
0 5 4 1475.05 147.099 6
0 5 5 2126.84 199.962 2
0 -5 -5 2305.68 225.672 3
0 5 5 1954.96 237.563 3
0 -5 -5 2467.81 234.442 1
0 5 5 2189.97 213.739 1
0 -5 -5 2088.6 226.269 13
0 -5 -5 2330.58 203.153 10
0 -5 -5 2065.36 188.215 4
0 -5 -5 2358.17 184.698 8
0 5 5 2416.29 237.029 7
0 -5 -5 2211.52 198.134 6
0 -5 -6 -36.1776 52.0422 3
0 5 6 93.3572 86.0868 3
0 -5 -6 13.8021 58.0594 1
0 5 6 29.3329 50.4297 1
0 5 6 96.6568 56.0747 2
0 -5 -6 -0.53028 57.6225 13
0 -5 -6 69.3667 56.6695 10
0 -5 -6 22.9351 43.9584 4
0 -5 -6 136.364 60.239 8
0 5 6 18.6524 62.4631 7
0 -5 -6 -1.09313 44.4449 6
0 -5 -7 3672.9 329.63 3
0 5 7 2991.73 227.914 2
0 -5 -7 3645.13 334.694 13
0 -5 -7 3149.97 255.719 10
0 -5 -7 2825.77 249.768 4
0 -5 -7 3259.54 268.254 8
0 5 7 3451.34 327.22 7
0 -5 -7 3050.28 254.868 6
0 -5 -8 -36.9305 81.7955 3
0 -5 -8 39.267 61.6617 10
0 5 8 -13.8656 33.9126 2
0 5 8 117.316 97.4269 7
0 -5 -8 51.1352 63.2781 6
0 -5 -8 -51.3404 65.6992 13
0 -5 -9 254.516 121.969 3
0 5 9 327.556 125.88 7
0 -5 -9 154.373 78.7264 6
0 -5 -9 77.9169 76.4247 13
0 -5 -10 606.888 172.16 3
0 -5 -10 580.461 173.383 13
0 5 10 841.456 207.897 7
0 -5 -10 545.024 137.641 6
0 6 -10 218.866 109.681 5
0 -6 10 116.286 86.472 11
0 -6 9 4842.06 435.502 11
0 -6 9 5122.23 300.218 7
0 6 -9 5195.59 443.106 5
0 -6 8 4867.21 413.09 11
0 -6 8 4326.4 333.348 9
0 6 -8 4732.83 401.716 5
0 6 -8 4239.97 310.101 2
0 -6 7 -10.374 55.2223 11
0 6 -7 78.7049 71.7533 5
0 -6 7 64.9956 50.3879 9
0 -6 7 13.0104 27.6353 7
0 6 -7 74.2249 67.7686 2
0 6 -7 60.109 53.9001 1
0 -6 6 461.536 127.472 11
0 6 -6 83.9824 65.6943 5
0 -6 6 381.158 90.3582 9
0 -6 6 357.423 60.2722 7
0 6 -6 266.213 85.45 8
0 -6 6 365.065 117.063 1
0 6 -6 199.384 81.4982 1
0 6 -6 266.402 77.1524 2
0 -6 5 259.728 44.652 7
0 -6 5 138.269 89.3894 11
0 6 -5 204.959 85.3971 5
0 6 -5 242.871 75.6791 8
0 -6 5 204.187 40.5845 7
0 6 -5 177.832 83.2628 1
0 6 -5 315.729 95.8023 2
0 -6 5 243.676 95.9676 1
0 -6 4 190.592 92.7357 11
0 6 -4 100.752 66.3764 11
0 -6 4 121.078 76.0851 5
0 6 -4 -30.3712 61.013 5
0 -6 4 83.8964 45.7196 9
0 -6 4 90.3248 21.7152 7
0 6 -4 72.4512 43.4911 8
0 -6 4 -21.0354 74.0294 1
0 6 -4 103.185 59.6244 1
0 6 -4 95.4318 56.7603 2
0 6 -3 852.693 132.583 13
0 6 -3 549.59 115.11 11
0 -6 3 660.747 137.035 11
0 6 -3 691.25 125.813 5
0 -6 3 748.793 137.778 5
0 -6 3 961.061 114.114 9
0 -6 3 823.269 51.1177 7
0 6 -3 720.651 90.6785 8
0 6 -3 893.203 150.455 2
0 -6 3 843.655 161.144 1
0 6 -3 681.344 140.523 1
0 6 -2 1848.93 210.184 2
0 6 -2 1652.18 185.83 3
0 6 -2 1549.66 180.108 11
0 6 -2 1676.49 178.048 13
0 -6 2 1455.07 183.047 11
0 -6 2 1697.22 218.072 1
0 6 -2 2192.08 236.784 1
0 -6 2 1487.35 137.669 9
0 6 -2 1609.24 108.982 8
0 -6 2 1712.36 83.5772 7
0 -6 2 1725.15 190.221 5
0 6 -2 1706.66 187.633 5
0 6 -1 8445.29 399.864 3
0 6 -1 7966.84 432.364 2
0 -6 1 8995.02 484.479 1
0 6 -1 8295.19 455.008 1
0 -6 1 8213.36 417.693 11
0 6 -1 8199.75 411.104 11
0 6 -1 8115.9 366.913 13
0 6 -1 7909.06 316.164 9
0 6 -1 7968.18 169.34 8
0 6 -1 8564.58 176.546 8
0 6 -1 8195.88 237.362 7
0 -6 1 8334.9 230.958 7
0 6 -1 7419.84 402.362 6
0 6 -1 7989.05 386.164 5
0 6 0 2366.29 209.8 3
0 -6 0 2178.27 245.127 1
0 6 0 2438.59 229.95 11
0 -6 0 2482.88 233.451 11
0 6 0 2403.29 206.542 13
0 -6 0 2704.23 231.697 13
0 6 0 2516.27 186.3 4
0 6 0 2280.47 177.032 9
0 -6 0 2366.89 146.456 7
0 6 0 2530.81 157.58 7
0 6 0 2454.04 229.48 6
0 6 0 2703.62 223.335 5
0 6 1 6251.16 340.879 3
0 -6 -1 6240.16 340.988 3
0 6 1 6057.31 374.288 2
0 6 1 6344.67 400.836 1
0 -6 -1 7293.01 437.679 1
0 -6 -1 6624.97 365.645 13
0 6 1 7042.93 356.997 13
0 6 1 5777.58 354.448 11
0 6 1 6187.69 335.805 10
0 6 1 6550.63 289.657 4
0 6 1 6264.63 307.399 9
0 -6 -1 6189.39 271.099 7
0 6 1 6303.34 279.461 7
0 6 1 6142.25 333.277 5
0 6 1 6704.72 354.526 6
0 6 2 403.603 98.5226 3
0 -6 -2 274.842 79.1311 3
0 6 2 237.905 85.1756 1
0 6 2 354.987 95.0145 2
0 -6 -2 298.119 103.91 1
0 6 2 381.204 97.9969 13
0 -6 -2 465.733 112.877 13
0 6 2 233.54 86.6818 11
0 6 2 359.81 85.8897 10
0 6 2 271.473 66.2562 4
0 6 2 433.264 94.0044 9
0 6 2 353.206 75.8595 7
0 -6 -2 381.824 81.6428 7
0 6 2 548.618 106.678 6
0 6 3 8024.32 435.171 2
0 -6 -3 8866.27 424.421 3
0 6 3 8544.13 438.622 3
0 -6 -3 8264.14 472.33 1
0 6 3 9041.34 476.785 1
0 6 3 8725.9 428.465 13
0 6 3 8506.85 466.442 11
0 -6 -3 8940.22 458.986 13
0 6 3 8701.06 379.979 10
0 6 3 8820.93 342.494 4
0 6 3 8913.44 417.719 9
0 -6 -3 8744.56 255.37 8
0 6 3 8818.87 402.69 7
0 6 3 9074.23 389.536 6
0 -6 -3 8684.63 410.236 6
0 -6 -4 7887.78 417.189 3
0 6 4 7263.32 410.776 2
0 6 4 7292.86 428.268 3
0 -6 -4 7004.79 435.021 1
0 6 4 7165.88 420.555 1
0 6 4 7809.45 274.881 12
0 6 4 7009.52 403.738 13
0 -6 -4 7823.52 446.742 13
0 6 4 7973.75 468.724 11
0 6 4 7406.36 352.198 10
0 -6 -4 7137.14 339.406 4
0 6 4 7828.51 337.73 4
0 -6 -4 7513.06 283.344 8
0 6 4 7297.43 399.5 7
0 -6 -4 7427.09 381.611 6
0 6 4 7142.04 347.032 6
0 6 5 3376.84 282.479 2
0 6 5 3010.42 301.317 3
0 -6 -5 3328.79 287.294 3
0 -6 -5 3338.54 306.308 13
0 -6 -5 3023.44 234.542 4
0 6 5 3229.89 281.422 1
0 -6 -5 2971.57 282.515 1
0 -6 -5 2789.2 197.113 8
0 6 5 3071.41 277.099 7
0 -6 -5 3206.89 255.473 6
0 6 6 1978.76 219.516 2
0 -6 -6 2251.66 253.793 3
0 6 6 2188.86 231.028 1
0 -6 -6 2577.54 263.254 1
0 -6 -6 2553.69 282.864 13
0 -6 -6 2103.2 212.098 4
0 -6 -6 2211.82 200.51 8
0 6 6 2234.86 257.536 7
0 -6 -6 2185.65 220.966 6
0 -6 -7 100.027 84.0321 3
0 6 7 33.8664 57.4443 2
0 -6 -7 21.4122 78.4186 13
0 -6 -7 -15.109 40.7404 10
0 -6 -7 23.6536 39.0307 8
0 6 7 15.4373 62.5049 7
0 -6 -7 -19.2464 44.3639 4
0 -6 -7 -13.1944 57.6663 6
0 -6 -8 3280.57 342.995 3
0 6 8 3217.67 349.779 7
0 -6 -8 3082.38 280.044 6
0 -6 -8 3130.22 348.816 13
0 -6 -9 1253.98 230.258 3
0 6 9 1189.62 233.296 7
0 -6 -9 1194.23 184.561 6
0 -6 -9 1233.75 238.931 13
0 -6 -10 3695.38 414.017 3
0 7 -9 2093.58 295.494 5
0 -7 9 1963.36 290.007 11
0 -7 9 1789.66 231.547 9
0 -7 8 1596.74 204.051 9
0 7 -8 1264.56 225.774 5
0 -7 8 1276.59 223.57 11
0 -7 7 1057.88 157.045 9
0 7 -7 924.199 185.14 5
0 -7 7 1079.08 94.1565 7
0 -7 7 1242.44 212.899 11
0 -7 6 4.36963 81.6634 11
0 -7 6 25.7107 47.8285 9
0 -7 6 67.4963 74.7945 1
0 7 -6 49.2337 48.405 8
0 -7 6 -10.6661 17.1584 7
0 -7 6 -14.4917 14.3603 7
0 7 -6 85.9643 93.619 5
0 7 -5 2796.19 263.465 13
0 -7 5 3458.68 327.439 11
0 7 -5 3097.23 235.102 8
0 7 -5 3895.43 333.888 5
0 -7 5 3515.46 342.987 1
0 7 -4 216.225 80.5752 13
0 -7 4 300.859 118.361 11
0 -7 4 300.575 126.605 1
0 7 -4 453.856 114.8 1
0 7 -4 273.919 65.0137 8
0 7 -4 430.992 121.582 5
0 7 -3 3144.24 306.588 1
0 -7 3 3379.98 328.838 1
0 7 -3 3343.31 267.487 13
0 -7 3 2960.94 278.902 11
0 7 -3 2833.7 270.709 11
0 7 -3 3360.09 186.139 8
0 7 -3 3174.8 278.737 5
0 -7 3 2913.09 271.087 5
0 7 -3 3281.94 306.382 2
0 7 -3 3244.67 293.703 3
0 7 -2 849.896 147.785 3
0 7 -2 768.302 151.052 2
0 -7 2 802.32 169.347 1
0 7 -2 824.351 166.202 1
0 7 -2 674.018 120.313 13
0 7 -2 698.934 128.184 11
0 -7 2 857.205 155.298 11
0 7 -2 772.525 142.861 5
0 7 -2 723.212 71.4105 8
0 -7 2 629.547 97.5939 9
0 -7 2 682.015 53.9351 7
0 7 -2 537.608 127.062 6
0 7 -1 2338.63 260.109 2
0 7 -1 2893.41 254.069 3
0 7 -1 2182.53 258.399 1
0 -7 1 2377.07 274.803 1
0 7 -1 2517.92 253.617 11
0 -7 1 2196.79 241.773 11
0 7 -1 2581.94 226.405 13
0 7 -1 2106.42 177.27 9
0 -7 1 2445.8 133.204 7
0 7 -1 2439.58 136.911 7
0 7 -1 2643.87 240.294 5
0 7 -1 2540.65 258.211 6
0 7 0 128.349 59.0456 3
0 7 0 25.7961 58.1877 2
0 -7 0 205.478 114.447 1
0 7 0 144.032 82.1732 1
0 7 0 191.355 82.6946 13
0 7 0 185.168 88.4729 11
0 -7 0 527.286 134.649 11
0 7 0 285.614 93.3031 5
0 7 0 401.076 90.1314 4
0 7 0 131.049 57.9983 9
0 -7 0 148.902 50.183 7
0 7 0 325.85 73.9711 7
0 7 0 148.508 80.6496 6
0 -7 -1 87.2155 43.086 3
0 7 1 197.953 76.858 3
0 7 1 116.738 80.8983 1
0 7 1 163.085 65.0817 2
0 -7 -1 198.576 108.049 1
0 7 1 108.865 61.0434 13
0 -7 -1 203.44 86.6116 13
0 7 1 175.711 81.6752 10
0 7 1 160.729 74.3781 11
0 7 1 67.5523 57.6416 5
0 7 1 173.362 68.0012 4
0 7 1 286.489 78.408 9
0 7 1 267.102 68.7072 7
0 7 1 317.908 96.2386 6
0 -7 -2 5477.38 351.966 3
0 7 2 5416.82 358.864 3
0 7 2 5963.35 407.931 2
0 -7 -2 6004.17 440.585 1
0 7 2 4979.34 388.13 1
0 -7 -2 5476.51 372.585 13
0 7 2 5869.56 403.204 11
0 7 2 5784.62 361.909 13
0 7 2 5852.49 348.088 10
0 7 2 6064.44 299.073 4
0 7 2 5606.49 334.77 9
0 7 2 5600.67 313.678 7
0 7 2 5945.2 352.969 6
0 7 2 5674.49 354.939 5
0 7 3 87.6939 41.6181 3
0 -7 -3 147.059 78.2077 3
0 7 3 -58.2403 76.6689 2
0 -7 -3 39.0663 83.345 1
0 7 3 29.0761 70.3957 1
0 7 3 76.4533 66.0757 13
0 -7 -3 -32.0822 75.3181 13
0 7 3 136.082 76.6456 10
0 7 3 80.6209 49.4174 4
0 7 3 52.7931 42.8394 9
0 7 3 141.608 80.9893 7
0 7 3 23.4842 41.7285 6
0 -7 -4 2176.96 237.922 3
0 7 4 2302.61 257.168 2
0 -7 -4 1987.46 261.819 1
0 -7 -4 1842.97 233.282 13
0 7 4 2329.48 167.528 12
0 7 4 1824.92 191.552 10
0 7 4 2093.29 181.969 4
0 7 4 2494.09 254.72 9
0 -7 -4 1985.75 140.391 8
0 7 4 2322.63 243.094 7
0 -7 -4 2571.34 249.592 6
0 7 4 2435.12 216.62 6
0 -7 -5 19213.7 721.854 3
0 -7 -5 19664.3 788.942 13
0 -7 -5 17556.1 590.789 4
0 -7 -5 18458.6 769.551 1
0 -7 -5 19122.7 500.704 8
0 7 5 18239.6 706.519 7
0 -7 -5 18950.7 666.707 6
0 -7 -6 2296.33 264.964 3
0 -7 -6 1870.68 260.062 13
0 -7 -6 2137.88 218.646 4
0 -7 -6 2054.94 189.323 8
0 7 6 2099.69 262.542 7
0 -7 -6 1883.03 246.655 1
0 -7 -6 1900.74 220.115 6
0 -7 -7 410.677 116.991 3
0 7 7 384.626 130.157 7
0 -7 -7 323.377 99.8035 6
0 -7 -7 539.836 154.359 13
0 -7 -8 428.741 138.205 3
0 7 8 224.663 113.788 7
0 -7 -8 419.234 121.442 6
0 -7 -8 396.505 154.95 13
0 -7 -9 68.9875 110.337 13
0 -7 -9 105.177 70.1423 3
0 7 9 210.701 104.769 7
0 -8 9 -11.7445 97.544 11
0 -8 8 162.987 124.596 11
0 8 -8 11.2132 64.8533 5
0 -8 7 129.632 101.907 11
0 8 -7 392.669 154.025 5
0 -8 7 328.962 98.6472 9
0 -8 6 1595.65 180.123 9
0 8 -6 1670.85 193.917 8
0 8 -6 1610.79 241.93 5
0 -8 6 1700.61 256.506 11
0 -8 6 1865.77 269.485 1
0 8 -5 -2.5392 54.1002 13
0 -8 5 141.692 88.0653 11
0 8 -5 -11.8854 67.6122 5
0 -8 5 37.0017 46.8454 9
0 8 -5 -35.1226 35.8824 8
0 -8 5 69.5397 72.3136 1
0 8 -4 1557.92 199.771 13
0 8 -4 1566.53 149.61 8
0 -8 4 1646.16 235.068 11
0 -8 4 1730.04 262.45 1
0 8 -4 2174.83 260.848 5
0 -8 3 6781.78 459.964 11
0 8 -3 7268.57 414.66 13
0 8 -3 7383.89 259.769 8
0 -8 3 8159.29 552.193 1
0 8 -3 7423.35 455.769 5
0 -8 2 1437.37 209.781 11
0 8 -2 1660.23 213.378 5
0 8 -2 1394.25 75.432 8
0 8 -2 1405.36 74.8838 8
0 8 -2 1819.78 203.542 13
0 -8 2 1380.24 235.517 1
0 -8 1 1062.72 188.357 11
0 8 -1 1069.5 169.982 5
0 8 -1 880.686 126.381 9
0 8 -1 942.496 152.428 13
0 -8 1 956.368 193.751 1
0 8 0 -72.7353 55.4594 3
0 -8 0 98.6373 74.3088 1
0 8 0 194.415 92.0468 13
0 -8 0 236.51 102.398 11
0 8 0 187.135 93.5144 5
0 8 0 184.039 71.7318 4
0 8 0 139.283 71.6778 9
0 8 0 136.316 49.6644 7
0 8 0 171.586 86.3707 6
0 8 1 7473.01 441.424 3
0 -8 -1 7771.87 537.994 1
0 8 1 8043.19 444.068 13
0 -8 -1 7978.81 472.194 13
0 8 1 7730.38 445.086 10
0 8 1 7294.73 359.064 4
0 8 1 7793.97 397.971 9
0 8 1 8142.63 356.203 7
0 8 1 8102.44 451.741 5
0 8 1 8698.76 475.841 6
0 -8 -2 3880.97 324.147 3
0 -8 -2 3964.48 389.049 1
0 -8 -2 3656.48 329.222 13
0 8 2 3624.38 299.445 10
0 8 2 3598.76 246.055 4
0 8 2 3839.16 293.023 9
0 8 2 3924.99 279.875 7
0 8 2 4065.1 318.361 6
0 8 2 4459.18 340.711 5
0 -8 -3 53.9391 66.5101 3
0 -8 -3 184.243 93.9089 1
0 -8 -3 275.734 121.818 13
0 8 3 -66.3933 68.5438 10
0 8 3 60.6634 49.2602 4
0 8 3 178.813 85.5884 9
0 8 3 60.1665 58.3748 7
0 8 3 152.463 50.2027 6
0 8 3 103.609 75.7388 5
0 -8 -4 1882.82 236.396 3
0 8 4 1799.72 160.249 12
0 -8 -4 1912.85 260.249 13
0 8 4 1844.95 211.261 10
0 -8 -4 1666.55 255.669 1
0 8 4 1867.86 188.447 4
0 8 4 1857.87 226.873 7
0 8 4 2026.26 218.231 6
0 -8 -5 4627.37 378.456 3
0 -8 -5 4490.77 405.558 13
0 8 5 4388.68 227.59 12
0 8 5 4816.33 331.567 10
0 8 5 4288.03 292.372 4
0 8 5 4415.43 364.399 7
0 -8 -5 4317.77 409.805 1
0 8 5 4799.8 330.717 6
0 -8 -5 4565.99 352.486 6
0 -8 -6 476.745 133.407 3
0 -8 -6 387.193 131.239 1
0 8 6 639.285 154.623 7
0 -8 -6 543.859 137.844 6
0 -8 -6 480.932 162.622 13
0 -8 -7 385.202 129.13 3
0 8 7 334.685 138.934 7
0 -8 -7 535.043 140.9 6
0 -8 -7 316.791 149.129 13
0 8 8 39.7115 85.569 7
0 -8 -8 224.888 121.697 3
0 -9 8 305.774 154.041 11
0 -9 7 -62.5745 89.6143 11
0 9 -7 119.068 65.0993 5
0 9 -6 60.1188 83.7715 5
0 -9 6 -29.7517 118.717 1
0 -9 6 231.024 117.981 11
0 -9 5 388.241 89.4047 9
0 9 -5 424.102 140.388 5
0 -9 5 339.138 137.914 1
0 -9 5 345.875 129.766 11
0 -9 4 81.5218 49.4524 9
0 -9 4 143.336 110.253 1
0 9 -4 207.562 84.5591 5
0 -9 4 10.1431 79.5126 11
0 9 -3 178.29 79.674 5
0 -9 3 313.955 137.663 11
0 -9 3 162.967 78.4325 1
0 9 -3 164.214 74.1328 13
0 -9 2 1639.44 289.292 1
0 9 -2 1762.97 232.081 5
0 -9 2 1568.98 237.638 11
0 -9 1 3008.63 325.031 11
0 9 -1 2491.64 218.747 9
0 9 -1 2189.06 227.92 4
0 9 -1 2708.14 284.621 5
0 -9 1 2786.37 354.183 1
0 9 0 783.82 173.801 10
0 -9 0 847.968 177.261 11
0 9 0 874.367 138.758 4
0 9 0 1031.58 178.974 5
0 9 0 861.243 133.405 9
0 9 0 794.202 108.548 7
0 -9 0 978.553 221.111 1
0 9 1 587.193 152.691 10
0 9 1 663.285 118.989 4
0 9 1 605.395 141.898 5
0 9 1 362.998 98.9908 9
0 9 1 331.786 83.7045 7
0 -9 -1 580.46 174.823 1
0 -9 -2 400.35 122.313 13
0 9 2 329.965 102.432 10
0 9 2 579.038 111.281 4
0 9 2 526.814 143.83 5
0 9 2 348.55 98.536 9
0 9 2 422.704 99.878 7
0 -9 -2 316.084 143.054 1
0 -9 -3 656.338 177.001 13
0 9 3 552.517 132.969 10
0 -9 -3 249.095 132.702 1
0 9 3 550.997 107.459 4
0 9 3 460.587 133.826 5
0 9 3 493.669 120.387 7
0 -9 -3 307.166 108.865 3
0 -9 -4 1014.77 183.812 3
0 9 4 1090.97 148.02 4
0 9 4 1258.53 186.102 10
0 9 4 1246.28 144.522 12
0 -9 -4 1254.68 224.387 13
0 -9 -4 1154.75 241.942 1
0 9 4 1214.52 193.065 7
0 9 4 794.308 168.097 5
0 -9 -5 110.195 94.4353 13
0 -9 -5 -121.837 96.8129 1
0 9 5 40.562 62.5733 7
0 -9 -5 35.4199 73.5229 3
0 9 5 51.9554 45.4934 10
0 -9 -6 707.49 185.252 13
0 -9 -6 731.257 173.886 3
0 9 6 527.567 137.636 7
0 -9 -7 205.903 131.737 13
0 9 7 15.4866 75.4408 7
0 -9 -7 320.36 127.02 3
0 10 -6 2084.32 298.486 5
0 -10 6 2096.79 310.086 11
0 10 -5 385.468 132.888 5
0 -10 5 530.487 186.244 1
0 -10 5 309.6 141.303 11
0 10 -4 303.354 129.992 5
0 -10 4 159.786 135.34 1
0 -10 4 95.4816 85.2769 11
0 10 -3 304.825 114.431 5
0 -10 3 -9.8579 89.124 1
0 -10 3 384.132 147.259 11
0 10 -2 -54.1153 70.723 5
0 10 -2 16.8529 60.1415 4
0 -10 2 121.739 105.451 1
0 -10 2 104.966 85.7065 11
0 10 -1 1281.36 210.376 5
0 10 -1 1395.37 196.433 4
0 -10 1 1024.56 252.781 1
0 10 -1 1486.52 240.538 10
0 -10 1 958.269 211.414 11
0 10 0 230.155 105.417 5
0 10 0 359.704 105.459 4
0 -10 0 233.977 144.361 1
0 10 0 234.614 107.689 10
0 10 1 92.4325 79.2418 5
0 10 1 103.887 69.1987 4
0 10 1 27.436 32.4528 7
0 10 1 165.506 108.235 10
0 10 2 1548.95 236.905 5
0 10 2 2114.32 210.708 4
0 -10 -2 1692.7 303.697 1
0 10 2 1811.7 202.25 7
0 10 2 2005.52 261.775 10
0 10 3 120.562 67.4764 10
0 -10 -3 62.0892 115.843 1
0 10 3 247.046 109.761 5
0 10 3 394.131 103.817 4
0 10 3 437.664 109.497 7
0 -10 -3 668.339 182.515 13
0 -10 -4 205.827 142.696 13
0 10 4 314.422 124.703 10
0 -10 -4 18.0924 112.583 1
0 10 4 353.348 121.622 5
0 10 4 213.325 94.7047 7
0 -10 -4 151.264 98.4733 3
0 -10 -5 93.9103 114.873 13
0 10 5 135.483 64.7383 10
0 -10 -5 175.184 113.177 1
0 10 5 273.196 128.544 5
0 10 5 49.2187 66.1226 7
0 -10 -5 81.0615 88.4034 3
0 10 6 191.693 81.9246 7
0 -10 -6 84.4124 93.4367 3
0 10 7 -63.8587 97.0583 7
0 11 -4 166.529 127.104 5
0 -11 4 273.371 166.5 1
0 -11 4 321.817 162.392 11
0 11 -3 614.654 176.154 5
0 11 -3 649.048 151.265 4
0 -11 3 511.704 188.37 11
0 11 -2 -105.408 86.0376 5
0 11 -2 90.4571 65.2219 4
0 -11 2 -136.736 113.756 1
0 -11 2 -45.409 96.5384 11
0 11 -1 661.442 179.313 5
0 11 -1 815.183 153.484 4
0 -11 1 685.878 207.862 1
0 -11 1 578.551 174.735 11
0 11 -1 464.823 138.044 10
0 11 0 493.094 153.362 5
0 -11 0 257.487 132.319 1
0 11 0 724.79 182.574 10
0 11 1 809.672 180.282 5
0 -11 -1 1035.83 270.159 1
0 11 1 735.438 161.904 10
0 11 2 918.527 194.838 5
0 -11 -2 1549.83 314.694 1
0 11 2 1014.74 220.896 10
0 11 3 733.364 173.799 5
0 -11 -3 402.784 182.843 1
0 11 3 488.357 140.707 10
0 11 4 1276.09 213.57 10
0 11 4 968.297 203.917 5
0 -11 -4 1346.98 276.238 13
0 11 5 361.826 131.793 5
0 -11 -5 419.007 149.624 3
0 12 -1 128.158 104.545 5
0 12 0 114.931 89.8948 5
0 12 0 285.541 143.279 10
0 12 1 1185.48 232.151 5
0 12 1 1410.34 255.07 10
0 12 2 851.438 209.753 5
0 12 2 628.45 166.091 10
-1 11 3 58.1504 110.41 5
-1 11 3 12.9652 65.5868 10
-1 11 2 169.999 112.611 5
-1 11 2 2.36405 86.4838 10
-1 11 1 1067.23 209.051 5
-1 11 1 623.659 159.187 10
-1 11 0 1690.43 260.963 5
-1 11 0 1321.26 243.982 10
-1 11 -1 568.082 140.51 4
-1 11 -1 505.213 141.592 5
-1 11 -1 447.554 146.835 10
-1 11 -2 -12.0106 75.1027 4
-1 11 -2 -15.003 60.8457 5
1 -11 2 39.1042 109.83 11
-1 11 -2 67.5204 81.3361 10
-1 11 -3 175.803 103.654 5
-1 11 -3 110.685 119.748 4
1 -11 3 -158.391 98.3221 11
-1 11 -4 84.7168 73.3204 4
-1 11 -4 484.404 154.248 5
1 -10 -6 -38.4699 65.1287 3
-1 10 5 1079.04 197.508 5
-1 10 5 1305.15 224.545 7
1 -10 -5 1199.37 218.871 3
-1 10 4 156.746 100.633 5
-1 10 4 73.3134 67.1466 10
1 -10 -4 109.555 101.353 3
1 -10 -4 364.719 145.097 13
1 -10 -3 2386.88 340.528 13
-1 10 3 2394.51 247.839 4
-1 10 3 1828.73 254.922 5
-1 10 3 1834.94 254.394 10
-1 10 2 2154.18 239.394 4
-1 10 2 2006.82 267.394 10
-1 10 2 2542.19 291.468 5
-1 10 1 10.2055 89.7348 10
1 -10 -1 301.675 164.786 1
-1 10 1 252.376 95.5897 5
-1 10 1 137.238 67.9547 4
-1 10 0 2881.69 284.083 4
1 -10 0 2484.28 365.787 1
-1 10 0 2816.06 332.51 10
-1 10 0 2622.48 292.694 5
-1 10 -1 49.2856 48.3282 4
-1 10 -1 69.3606 82.4539 5
1 -10 1 228.415 162.04 1
-1 10 -1 -57.6119 77.7584 10
-1 10 -2 -89.9911 78.9547 5
-1 10 -2 -14.7146 45.1048 4
1 -10 2 -96.8247 119.713 1
1 -10 2 134.535 105.878 11
-1 10 -2 71.8936 73.5467 10
-1 10 -3 292.451 111.002 4
-1 10 -3 318.189 107.327 5
1 -10 3 250.37 133.015 11
-1 10 -4 153.18 129.7 5
1 -10 4 10.1224 83.4291 11
-1 10 -5 2001.99 282.926 5
1 -10 5 1994.49 307.789 11
-1 10 -6 748.498 178.79 5
1 -10 6 1036.56 230.051 11
1 -9 -7 355.487 136.663 3
-1 9 7 25.8335 86.8665 7
1 -9 -6 11.3391 72.3899 3
-1 9 6 76.6971 97.8384 7
1 -9 -5 375.96 140.172 13
-1 9 5 504.122 137.054 7
1 -9 -5 578.567 147.42 3
-1 9 5 532.422 124.349 4
-1 9 4 346.554 112.685 10
1 -9 -4 308.234 144.699 13
-1 9 4 362.646 95.2615 12
-1 9 4 217.37 100.463 5
-1 9 4 226.086 91.4081 7
1 -9 -4 469.023 137.971 3
-1 9 4 213.984 80.0902 4
-1 9 3 1130.94 192.743 10
1 -9 -3 1487.36 258.645 13
-1 9 3 1015.41 181.699 5
-1 9 3 1152.17 165.52 4
-1 9 3 1196.7 187.24 7
1 -9 -3 1569.64 230.383 3
1 -9 -2 106.986 84.0578 13
-1 9 2 76.249 67.08 10
-1 9 2 127.782 78.6215 7
1 -9 -2 81.8052 121.823 1
-1 9 2 150.16 82.0461 4
-1 9 2 191.54 84.6666 5
-1 9 1 73.9713 77.9219 10
-1 9 1 121 52.5508 7
1 -9 -1 21.2504 91.814 1
-1 9 1 240.272 86.6757 4
-1 9 1 65.5515 72.8268 5
-1 9 0 387.049 138.28 10
-1 9 0 473.112 129.393 5
-1 9 0 500.714 116.229 4
-1 9 0 425.524 79.2855 7
1 -9 0 337.299 131.598 1
-1 9 -1 38.63 48.9482 9
-1 9 -1 149.482 87.8284 5
-1 9 -1 55.6972 52.676 4
1 -9 1 95.3171 108.303 1
1 -9 1 112.868 98.1023 11
-1 9 -1 33.1585 58.2815 10
-1 9 -2 134.588 94.6547 5
-1 9 -2 245.725 97.2094 4
1 -9 2 254.9 128.822 1
1 -9 2 162.796 96.2797 11
-1 9 -3 737.688 158.976 5
1 -9 3 705.805 178.423 11
1 -9 3 599.41 195.093 1
1 -9 4 176.414 76.5029 9
-1 9 -4 -82.7414 73.3873 5
1 -9 4 139.82 120.876 11
1 -9 4 74.1898 107.403 1
1 -9 5 122.329 78.5767 9
-1 9 -5 -24.7738 66.9066 5
1 -9 5 -12.2082 85.7667 11
-1 9 -6 39.8335 82.3812 5
1 -9 6 148.349 118.371 11
-1 9 -7 423.012 140.628 5
1 -9 7 745.379 184.84 11
1 -9 8 70.3723 77.6327 11
-1 8 8 948.219 225.749 7
1 -8 -8 1124.39 223.005 3
1 -8 -7 63.3969 64.381 3
-1 8 7 248.985 134.699 7
1 -8 -7 327.359 123.696 6
1 -8 -7 487.093 178.483 13
1 -8 -6 132.026 87.754 3
-1 8 6 406.28 129.691 7
1 -8 -6 143.012 94.6814 6
1 -8 -6 266.941 123.741 13
-1 8 5 28.3969 48.2548 4
1 -8 -5 125.416 85.0892 3
1 -8 -5 45.4693 79.9462 13
-1 8 5 -21.4454 41.9142 12
-1 8 5 173.431 94.755 7
1 -8 -5 -30.7776 65.8522 6
-1 8 4 898.339 162.755 10
-1 8 4 746.908 120.829 12
1 -8 -4 816.09 186.003 13
-1 8 4 770.056 156.805 7
1 -8 -4 880.958 164.626 3
-1 8 4 899.532 148.6 4
1 -8 -3 -84.5444 95.6783 1
-1 8 3 -31.717 59.7661 10
1 -8 -3 29.8027 90.2163 13
-1 8 3 83.4515 89.5632 5
-1 8 3 79.955 51.7836 4
-1 8 3 -1.41933 50.6566 7
1 -8 -3 -7.73043 55.8183 3
1 -8 -2 242.763 124.271 1
1 -8 -2 110.145 82.5969 13
-1 8 2 125.654 67.5074 10
-1 8 2 120.535 56.0767 5
-1 8 2 122.332 64.2236 4
-1 8 2 149.217 71.3916 7
1 -8 -2 335.729 102.909 3
-1 8 1 500.008 130.301 10
-1 8 1 825.925 133.839 4
-1 8 1 642.801 129.737 5
-1 8 1 588.226 121.41 9
-1 8 1 794.683 120.005 7
1 -8 -1 673.144 196.672 1
-1 8 0 293.939 102.345 3
-1 8 0 278.924 92.448 10
-1 8 0 94.6739 60.8602 4
-1 8 0 256.48 93.2792 5
-1 8 0 261.234 87.0986 9
-1 8 0 212.916 60.9074 7
1 -8 0 184.378 118.271 1
-1 8 -1 113.132 37.7673 7
-1 8 -1 255.074 106.335 10
1 -8 1 239.064 110.192 11
-1 8 -1 197.106 84.4911 5
-1 8 -1 145.179 76.7453 4
-1 8 -1 103.648 45.6976 9
-1 8 -1 238.966 92.9783 3
1 -8 1 76.9279 106.236 1
-1 8 -2 776.138 69.7127 8
-1 8 -2 716.914 66.8792 8
-1 8 -2 716.931 131.739 9
-1 8 -2 599.289 123.542 5
1 -8 2 846.85 171.648 11
1 -8 2 821.081 200.047 1
1 -8 3 185.671 94.5394 11
1 -8 3 344.152 92.3021 9
1 -8 3 180.772 121.083 1
-1 8 -3 314.461 57.6922 8
-1 8 -3 361.343 111.132 5
1 -8 4 4839.35 397.517 11
-1 8 -4 4894.83 258.949 8
1 -8 4 5503.96 335.778 9
-1 8 -4 5363.89 399.264 5
1 -8 4 4491.95 443.042 1
1 -8 5 193.888 70.1809 9
-1 8 -5 -36.8355 56.3207 5
-1 8 -5 232.303 76.0039 8
1 -8 5 217.809 105.914 11
1 -8 6 14.8524 84.5351 11
-1 8 -6 171.915 90.7655 5
1 -8 6 205.219 81.8552 9
1 -8 7 -0.75758 87.0899 11
-1 8 -7 173.876 98.4943 5
1 -8 7 100.9 64.3569 9
1 -8 8 564.03 166.981 11
-1 8 -8 489.125 131.69 5
1 -8 8 568.357 136.629 9
1 -8 9 259.404 142.601 11
1 -7 -9 112.188 96.2734 3
1 -7 -8 4010.02 397.052 3
-1 7 8 4138.52 426.472 7
1 -7 -8 4212.22 379.973 6
1 -7 -8 4436.21 466.214 13
1 -7 -7 139.233 88.1728 3
-1 7 7 142.755 92.8554 7
1 -7 -7 52.1669 76.8976 6
1 -7 -7 -72.8535 80.9295 13
1 -7 -6 358.393 109.759 3
1 -7 -6 223.372 113.98 13
-1 7 6 310.314 122.588 7
1 -7 -6 370.319 112.831 6
1 -7 -5 -4.45851 53.0204 3
-1 7 5 125.341 76.732 4
1 -7 -5 168.608 84.998 13
1 -7 -5 13.1518 38.3949 4
1 -7 -5 36.0809 37.7919 8
-1 7 5 -43.4202 48.4392 7
1 -7 -5 77.1003 77.1277 6
1 -7 -4 1073.75 171.837 3
-1 7 4 868.021 137.028 4
1 -7 -4 781.474 161.223 13
-1 7 4 954.074 124.843 12
-1 7 4 1039.94 160.885 10
1 -7 -4 972.72 115.009 8
-1 7 4 1000.1 164.481 7
-1 7 4 489.972 91.6799 8
1 -7 -4 1172.64 185.462 6
1 -7 -3 6253 390.581 3
-1 7 3 6444.22 417.139 3
1 -7 -3 6455.06 477.221 1
1 -7 -3 6691.15 464.439 13
-1 7 3 6020.37 374.137 10
-1 7 3 6462.96 352.803 4
-1 7 3 6634.27 264.107 8
-1 7 3 6424.14 374.752 7
-1 7 3 6597.82 391.851 6
1 -7 -3 6451.11 417.261 6
1 -7 -2 3148.34 271.363 3
-1 7 2 3341.8 285.231 3
1 -7 -2 2951.72 324.025 1
1 -7 -2 3550.63 331.015 13
-1 7 2 3455.74 289.37 10
-1 7 2 3276.58 250.431 4
-1 7 2 3120.54 152.751 8
-1 7 2 3139.27 277.632 9
-1 7 2 3298.57 246.642 7
-1 7 2 3296.95 280.748 6
-1 7 2 2946.43 258.45 5
-1 7 1 277.378 94.1964 3
1 -7 -1 218.211 110.329 1
-1 7 1 191.485 86.4186 13
1 -7 -1 312.932 112.076 13
-1 7 1 166.302 74.4003 10
-1 7 1 359.533 96.7179 5
-1 7 1 126.069 64.2562 4
-1 7 1 443.635 113.752 9
-1 7 1 197.907 61.3878 7
-1 7 1 176.922 31.3987 8
-1 7 1 115.512 58.9437 6
-1 7 0 2781.28 246.619 3
1 -7 0 2715.73 316.114 1
-1 7 0 3040.01 274.165 13
-1 7 0 2857.07 275.813 11
-1 7 0 2731.93 269.005 10
-1 7 0 2860.27 243.48 9
-1 7 0 2751.01 236.179 4
-1 7 0 3033.44 109.45 8
-1 7 0 3129.27 188.754 7
-1 7 0 2537.9 234.745 5
-1 7 0 2332.62 250.285 6
-1 7 -1 1446.67 181.249 3
1 -7 1 1685.73 249.014 1
-1 7 -1 1459.06 189.741 13
-1 7 -1 1315.59 165.112 9
-1 7 -1 1273.56 183.878 11
1 -7 1 1385.4 198.632 11
-1 7 -1 1336.59 171.962 5
-1 7 -1 1225.2 163.105 4
-1 7 -1 1375.71 85.181 8
-1 7 -1 1499.13 102.798 7
-1 7 -1 1382.72 199.275 6
1 -7 2 0.68015 74.9607 1
-1 7 -2 37.1423 45.2712 13
-1 7 -2 6.43871 54.274 11
1 -7 2 -24.3474 61.7446 11
-1 7 -2 -27.6309 44.0435 5
1 -7 2 -21.0545 35.3958 9
-1 7 -2 16.7953 33.4323 9
-1 7 -2 23.834 27.1597 8
-1 7 -2 46.8578 25.1684 8
-1 7 -2 40.1147 54.9409 3
-1 7 -3 281.898 95.2117 3
1 -7 3 602.757 176.727 1
-1 7 -3 375.149 105.235 13
1 -7 3 406.274 114.205 11
1 -7 3 367.352 86.5155 9
1 -7 3 164.044 78.6588 5
-1 7 -3 380.594 70.9725 8
-1 7 -3 402.589 109.875 5
1 -7 4 5297.72 385.312 11
-1 7 -4 5258.7 370.083 13
1 -7 4 5414.55 437.141 1
-1 7 -4 5406.46 370.772 5
-1 7 -4 5309.6 277.042 8
1 -7 4 5256.61 315.148 9
-1 7 -5 4536.88 355.137 13
1 -7 5 5127.95 389.744 11
-1 7 -5 5107.67 301.632 8
1 -7 5 5282.96 330.108 9
-1 7 -5 4419.65 352.655 5
1 -7 5 4938.99 421.292 1
1 -7 6 772.88 139.667 9
-1 7 -6 836.327 168.256 5
-1 7 -6 837.234 137.999 8
1 -7 6 743.642 162.713 11
1 -7 7 19.3072 58.2866 9
-1 7 -7 142.938 85.2142 5
1 -7 7 69.7278 96.8373 11
1 -7 8 489.898 120.657 9
-1 7 -8 610.748 157.736 5
1 -7 8 480.339 138.542 11
1 -7 9 498.106 133.544 9
-1 7 -9 190.996 102.729 5
1 -7 9 242.914 131.041 11
1 -7 10 56.7786 68.6714 9
1 -7 10 137.019 113.359 11
1 -6 -9 2105.03 298.527 3
-1 6 9 1852.89 297.08 7
1 -6 -9 1917.75 263.265 6
1 -6 -9 2425.14 342.485 13
1 -6 -8 2078.09 277.173 3
-1 6 8 1950.24 285.025 7
1 -6 -8 2121.03 260.311 6
1 -6 -8 1880.29 291.91 13
1 -6 -7 54.8788 67.326 3
1 -6 -7 -18.1201 79.4445 13
-1 6 7 -16.6816 81.6916 7
1 -6 -7 97.4258 67.0246 6
1 -6 -6 84.0279 63.8166 3
1 -6 -6 259.827 117.802 13
-1 6 6 103.862 43.8769 2
-1 6 6 198.463 86.9379 1
1 -6 -6 6.67866 37.9408 8
-1 6 6 210.74 103.71 7
1 -6 -6 66.995 79.5588 6
-1 6 5 138.764 69.3245 4
1 -6 -5 35.398 60.2547 3
-1 6 5 55.1961 58.0109 2
-1 6 5 11.4441 50.9183 1
1 -6 -5 69.658 63.2803 13
1 -6 -5 144.097 69.403 4
1 -6 -5 48.4106 47.952 8
-1 6 5 74.5668 75.3048 7
-1 6 5 0.7134 35.6091 8
1 -6 -5 27.5694 51.5411 6
1 -6 -4 7027.78 399.288 3
-1 6 4 7660.13 441.545 2
-1 6 4 7291.68 448.261 3
-1 6 4 6756.48 437.93 1
1 -6 -4 6959.64 455.812 1
-1 6 4 7955.92 326.519 12
1 -6 -4 7068.92 459.494 13
-1 6 4 7288.35 386.07 10
1 -6 -4 7373.71 387.115 4
-1 6 4 7526.71 377.71 4
-1 6 4 7388.66 331.97 8
1 -6 -4 7085.4 312.79 8
-1 6 4 7658.35 425.125 7
1 -6 -4 7432.09 422.734 6
-1 6 4 8095.15 408.699 6
1 -6 -3 34381 843.985 3
-1 6 3 34202.1 894.606 3
-1 6 3 33197.2 924.078 2
-1 6 3 34861.4 990.104 1
1 -6 -3 34682.4 1011.01 1
1 -6 -3 35985.3 995.994 13
-1 6 3 34180.6 961.132 11
-1 6 3 34606.3 834.233 10
-1 6 3 33491.3 752.104 4
-1 6 3 34329.4 627.952 8
1 -6 -3 34231 605.456 8
-1 6 3 33134.7 883.296 9
-1 6 3 34581.2 823.468 7
-1 6 3 33234.7 818.045 6
1 -6 -3 34119.5 885.776 6
1 -6 -2 285.5 78.347 3
-1 6 2 379.273 94.9826 3
-1 6 2 404.757 120.094 2
-1 6 2 486.26 127.42 1
1 -6 -2 348.242 109.81 1
1 -6 -2 333.961 112.39 13
-1 6 2 382.083 97.7511 13
-1 6 2 388.371 99.7989 10
-1 6 2 293.774 96.4984 11
-1 6 2 373.235 86.1146 4
-1 6 2 240.404 84.1498 9
-1 6 2 358.559 87.9876 7
-1 6 2 340.514 56.922 8
-1 6 2 327.271 88.322 6
1 -6 -2 346.014 106.933 6
-1 6 1 812.444 128.411 3
1 -6 -1 1040.61 146.527 3
-1 6 1 903.34 166.61 1
1 -6 -1 636.358 154.104 1
-1 6 1 913.737 156.889 2
1 -6 -1 776.808 149.314 13
-1 6 1 773.33 139.222 13
-1 6 1 951.561 147.813 10
-1 6 1 992.756 164.755 11
-1 6 1 1017.23 138.758 5
-1 6 1 891.084 126.467 4
-1 6 1 912.054 76.5822 8
-1 6 1 941.612 137.184 9
-1 6 1 1009.86 117.236 7
-1 6 1 875.482 141.86 6
-1 6 0 80.2206 53.5646 3
-1 6 0 226.261 89.1646 1
1 -6 0 137.304 107.199 1
-1 6 0 189.6 79.6494 2
-1 6 0 267.959 84.7289 13
1 -6 0 244.148 84.4355 11
-1 6 0 162.129 66.0923 11
-1 6 0 234.352 79.9443 10
-1 6 0 133.832 56.4571 4
-1 6 0 108.385 52.8341 5
-1 6 0 186.13 34.9081 8
-1 6 0 226.568 72.7506 9
-1 6 0 194.758 50.5561 7
-1 6 0 231.139 78.2554 6
-1 6 -1 163.521 69.5999 3
-1 6 -1 253.802 95.6323 1
1 -6 1 431.731 128.49 1
-1 6 -1 198.39 82.3631 2
-1 6 -1 153.923 67.287 13
-1 6 -1 114.634 68.7898 11
1 -6 1 263.81 92.1703 11
-1 6 -1 230.626 77.6793 5
-1 6 -1 201.13 39.2834 8
-1 6 -1 162.435 66.9921 9
-1 6 -1 214.121 39.3477 7
-1 6 -1 178.07 68.9181 6
-1 6 -2 998.286 172.978 1
1 -6 2 1077.85 194.48 1
-1 6 -2 1023.5 166.761 2
-1 6 -2 903.706 144.863 13
-1 6 -2 933.888 149.335 11
1 -6 2 1044.13 168.3 11
-1 6 -2 1119.67 150.709 5
-1 6 -2 1005.78 129.154 9
-1 6 -2 1210.47 180.263 6
-1 6 -2 885.193 138.11 3
-1 6 -3 360.878 96.9833 3
1 -6 3 548.131 140.982 1
-1 6 -3 646.243 136.55 2
-1 6 -3 327.121 105.781 1
-1 6 -3 385.753 112.042 13
-1 6 -3 241.138 91.764 11
1 -6 3 422.413 106.244 11
1 -6 3 441.147 104.038 5
-1 6 -3 388.065 104.426 5
-1 6 -3 396.199 74.8941 8
-1 6 -3 558.535 134.482 6
-1 6 -4 6515.48 431.349 1
1 -6 4 7539.04 479.669 1
1 -6 4 6951.15 407.487 11
-1 6 -4 6600.64 397.264 13
-1 6 -4 7356.54 408.331 11
-1 6 -4 6584.31 308.366 8
1 -6 4 6898.88 399.488 5
-1 6 -4 6863.6 391.804 5
-1 6 -4 6723.47 417.998 2
1 -6 5 1176.84 191.941 11
-1 6 -5 1214.44 176.342 11
-1 6 -5 1212.55 174.234 5
1 -6 5 959.187 140.696 9
-1 6 -5 905.958 128.063 8
1 -6 5 961.358 175.923 1
-1 6 -5 921.689 165.673 1
-1 6 -5 1006.21 166.861 2
1 -6 6 67.1865 68.4814 11
-1 6 -6 153.052 90.5853 5
1 -6 6 -22.4752 52.1283 9
-1 6 -6 2.12211 40.9218 8
-1 6 -6 4.53323 49.8818 2
-1 6 -6 -73.4992 64.9201 1
1 -6 7 968.432 180.571 11
-1 6 -7 953.318 181.345 5
1 -6 7 694.773 132.583 9
-1 6 -7 1042.57 169.029 8
1 -6 7 994.707 71.3291 7
1 -6 7 928.49 69.5489 7
-1 6 -7 957.221 152.981 2
-1 6 -7 1048.83 171.911 1
1 -6 8 130.568 91.5442 11
-1 6 -8 180.165 91.0197 5
1 -6 8 393.93 108.981 9
1 -6 8 66.2942 27.2471 7
-1 6 -8 160.534 89.0442 1
1 -6 9 554.824 142.186 9
-1 6 -9 445.312 142.26 5
1 -6 9 342.966 125.028 11
1 -6 10 1069.41 194.497 9
1 -6 10 1049.2 223.318 11
-1 6 -10 1190.03 226.726 5
1 -6 11 3038.57 344.39 9
1 -5 -10 57.5583 68.1675 3
1 -5 -10 292.657 117.7 6
1 -5 -9 985.616 206.961 3
-1 5 9 1054.94 224.442 7
1 -5 -9 769.999 165.118 6
1 -5 -9 707.86 192.549 13
1 -5 -8 32.7805 62.3075 3
1 -5 -8 128.456 104.916 13
-1 5 8 -114.015 104.267 7
1 -5 -8 150.68 102.218 6
1 -5 -7 936.357 171.971 3
-1 5 7 738.492 128.761 1
-1 5 7 654.014 115.56 2
1 -5 -7 957.813 181.171 13
-1 5 7 689.738 166.138 7
1 -5 -7 839.427 153.286 6
1 -5 -6 2236.27 243.922 3
-1 5 6 2298.66 228.943 1
-1 5 6 2321.36 217.546 2
1 -5 -6 2161.73 262.932 13
1 -5 -6 2362.55 235.626 10
1 -5 -6 2428.75 237.576 4
-1 5 6 2366.38 232.409 8
1 -5 -6 2145.31 211.156 8
-1 5 6 2350.95 264.887 7
1 -5 -6 2513.04 247.729 6
1 -5 -5 93.5345 79.9895 3
-1 5 5 153.656 69.3619 4
-1 5 5 155.206 97.6156 3
-1 5 5 140.982 65.6023 1
-1 5 5 168.955 66.9295 2
1 -5 -5 250.529 98.4569 13
1 -5 -5 63.8395 49.9272 10
1 -5 -5 138.043 48.3839 4
1 -5 -5 138.662 59.8091 8
-1 5 5 139.309 58.0411 8
-1 5 5 114.561 63.0998 7
1 -5 -5 281.181 97.1219 6
-1 5 4 6915.92 413.466 3
1 -5 -4 6636.37 368.141 3
-1 5 4 6750.25 377.026 2
-1 5 4 6917.42 404.861 1
-1 5 4 6864.85 402.572 13
-1 5 4 6180.63 407.035 11
1 -5 -4 6909.43 421.708 13
-1 5 4 6565.8 277.906 12
1 -5 -4 6080.67 354.127 10
-1 5 4 6951.68 353.797 10
1 -5 -4 7188.3 365.158 4
-1 5 4 6345.19 328.524 4
1 -5 -4 6621.48 301.292 8
-1 5 4 6252.53 304.723 8
-1 5 4 6105.43 363.177 7
1 -5 -4 7122.39 378.127 6
-1 5 4 6165.05 332.79 6
1 -5 -3 94.9579 59.6885 3
-1 5 3 -40.0678 50.5502 3
-1 5 3 13.919 79.5858 1
-1 5 3 -10.26 51.4183 2
1 -5 -3 -58.1768 70.1977 1
-1 5 3 25.0192 43.8514 13
-1 5 3 52.2245 42.3895 12
1 -5 -3 -14.2121 54.958 13
-1 5 3 58.1856 48.2265 10
-1 5 3 19.4988 53.5846 11
-1 5 3 24.6363 39.7414 4
1 -5 -3 -34.5804 46.5596 4
1 -5 -3 1.0663 24.6543 8
-1 5 3 -3.23692 46.4363 9
-1 5 3 29.3082 38.6959 7
-1 5 3 19.4757 40.1406 8
-1 5 3 -26.7276 47.7323 6
1 -5 -3 -20.6536 48.7153 6
-1 5 2 2012.95 210.488 2
-1 5 2 2217.03 198.733 3
1 -5 -2 1822.08 215.092 1
-1 5 2 2001.2 222.478 1
1 -5 -2 2190.63 227.087 13
-1 5 2 1784.17 196.307 11
-1 5 2 1975.95 202.716 13
-1 5 2 1697.71 176.456 10
-1 5 2 2134.9 175.221 4
1 -5 -2 2013.18 130.678 8
-1 5 2 2006.06 133.704 8
-1 5 2 1875.69 189.123 9
-1 5 2 2075.35 177.066 7
1 -5 -2 2085.57 205.162 6
-1 5 2 2058.21 192.784 6
-1 5 1 3294.28 266.833 2
-1 5 1 3478.94 232.246 3
-1 5 1 3555.74 292.422 1
1 -5 -1 2920.55 270.761 1
1 -5 -1 3638.23 276.783 13
-1 5 1 3338.23 257.422 11
-1 5 1 3457.31 254.068 13
-1 5 1 3562.46 251.963 10
-1 5 1 3307.6 217.733 4
-1 5 1 3219.31 147.03 8
-1 5 1 3605.87 245.867 9
-1 5 1 3316.76 199.51 7
-1 5 1 3570 254.457 6
1 -5 -1 3386.93 257.962 6
-1 5 1 3570.21 230.812 5
-1 5 0 4.28499 30.0207 3
1 -5 0 63.8304 58.4261 1
-1 5 0 15.979 49.4773 13
1 -5 0 55.1973 59.9285 13
-1 5 0 28.0298 41.1111 10
-1 5 0 36.3311 62.7547 11
1 -5 0 68.5357 67.4117 11
-1 5 0 40.2925 44.7868 4
-1 5 0 30.7162 40.3248 5
-1 5 0 12.1241 34.9891 9
-1 5 0 17.8906 18.1136 8
-1 5 0 43.6823 36.1734 7
-1 5 0 135.163 78.0374 6
-1 5 -1 5591.39 290.286 3
1 -5 1 5447.63 366.735 1
-1 5 -1 5586.23 313.598 11
-1 5 -1 5244.32 308.118 13
1 -5 1 5626.25 319.56 11
-1 5 -1 5835.03 289.697 9
1 -5 1 5274.67 271.762 9
-1 5 -1 5549.34 187.431 8
-1 5 -1 5778.25 170.063 7
-1 5 -1 5849.35 344.96 6
-1 5 -1 5266.53 279.137 5
-1 5 -2 123.315 59.8203 2
-1 5 -2 243.426 86.8821 1
1 -5 2 264.956 98.7727 1
-1 5 -2 141.372 65.0409 13
1 -5 2 201.108 70.9711 11
-1 5 -2 240.84 69.6816 11
-1 5 -2 205.605 54.1225 9
1 -5 2 157.972 51.9055 9
-1 5 -2 48.167 46.6428 3
1 -5 2 294.015 79.1087 5
-1 5 -2 310.937 83.476 5
-1 5 -2 281.876 86.4084 6
-1 5 -3 14201.2 586.826 1
1 -5 3 15228.5 607.972 1
-1 5 -3 14597.2 517.039 11
-1 5 -3 12934.5 505.19 13
1 -5 3 14514.6 522.077 11
-1 5 -3 14613.9 557.48 2
1 -5 3 14599.1 509.831 5
-1 5 -3 14359.9 494.794 5
1 -5 4 3394.15 291.389 1
-1 5 -4 3182.18 282.145 1
1 -5 4 2925.3 245.357 11
-1 5 -4 2996.6 241.777 11
-1 5 -4 3003.67 207.916 8
1 -5 4 3016.92 244.227 5
-1 5 -4 3160.48 245.15 5
-1 5 -4 3157.66 260.955 2
1 -5 5 761.163 138.204 11
-1 5 -5 807.302 134.957 5
1 -5 5 725.493 138.46 5
-1 5 -5 806.423 124.063 8
1 -5 5 706.477 142.543 1
-1 5 -5 1045.74 160.843 1
-1 5 -5 791.178 138.188 2
-1 5 -6 5189.06 330.703 2
-1 5 -6 5135.26 346.651 1
1 -5 6 5530.47 369.874 11
1 -5 6 5696.44 335.582 9
-1 5 -6 4988.32 325.316 8
1 -5 6 5408.01 183.914 7
-1 5 -6 5198.86 353.584 5
1 -5 7 986.285 166.915 11
-1 5 -7 1112.8 181.73 5
1 -5 7 1038.39 156.808 9
1 -5 7 983.555 99.0208 7
-1 5 -7 1036.06 166.449 8
-1 5 -7 985.898 150.678 1
-1 5 -7 737.833 126.49 2
-1 5 -8 1119.5 193.422 5
-1 5 -8 1362.25 171.502 1
-1 5 -8 1431.7 168.224 2
1 -5 8 1237.27 201.806 11
1 -5 8 1346.27 132.154 7
-1 5 -9 95.8005 100.411 5
1 -5 9 85.3127 99.7199 11
1 -5 9 184.325 63.1359 7
1 -5 10 2061.85 291.235 11
-1 5 -10 1814.88 274.531 5
-1 5 -11 7394.2 564.292 5
1 -5 11 7115.56 558.948 11
1 -4 -11 497.288 151.408 6
1 -4 -10 62.7869 81.0803 3
-1 4 10 219.185 132.101 7
1 -4 -10 114.672 73.5159 6
1 -4 -10 -51.0175 95.3468 13
1 -4 -9 173.44 102.386 3
-1 4 9 -45.3986 78.6536 7
1 -4 -9 183.657 91.9001 6
1 -4 -9 101.314 114.058 13
1 -4 -8 221.132 101.663 3
1 -4 -8 286.051 131.003 13
-1 4 8 91.709 71.4354 7
1 -4 -8 206.702 90.8409 6
1 -4 -7 30.9634 66.1752 3
-1 4 7 -1.98221 36.2713 2
1 -4 -7 -19.8353 51.6451 13
1 -4 -7 26.0023 53.581 10
-1 4 7 128.491 72.6467 8
-1 4 7 75.8837 71.1657 7
1 -4 -7 61.6552 63.6563 6
-1 4 6 -26.7195 81.0643 3
1 -4 -6 63.953 60.8183 3
-1 4 6 -6.12033 33.9247 2
1 -4 -6 -51.2496 76.1377 13
1 -4 -6 40.6217 59.1094 10
1 -4 -6 99.5353 64.3318 4
1 -4 -6 29.4192 38.553 8
-1 4 6 14.1733 42.5307 8
-1 4 6 77.3558 72.71 7
1 -4 -6 28.6307 53.4237 6
1 -4 -5 357.679 95.9283 3
-1 4 5 517.244 130.969 3
-1 4 5 378.261 85.0515 2
1 -4 -5 411.78 117.461 13
1 -4 -5 282.566 83.0351 10
1 -4 -5 213.23 73.8247 4
1 -4 -5 278.982 73.4842 8
-1 4 5 241.385 89.084 7
-1 4 5 307.679 82.0508 8
1 -4 -5 281.936 98.8471 6
1 -4 -4 3473.97 252.908 3
-1 4 4 3410.34 280.074 3
-1 4 4 3394.97 239.901 2
1 -4 -4 3455.95 280.229 13
-1 4 4 3333.22 264.46 13
-1 4 4 3424.89 190.234 12
1 -4 -4 3554.32 253.577 10
-1 4 4 3182.18 220.904 4
1 -4 -4 3428.28 240.776 4
-1 4 4 3615.22 231.884 8
1 -4 -4 3043.99 203.924 8
-1 4 4 3679.41 270.878 7
1 -4 -4 3639.18 252.285 6
-1 4 3 5736.81 318.554 3
-1 4 3 5682.18 311.55 2
1 -4 -3 5763.56 335.785 1
-1 4 3 6222.89 250.882 12
1 -4 -3 6179.13 349.133 13
1 -4 -3 6064 316.796 10
-1 4 3 6519.03 305.764 10
-1 4 3 5787.54 281.147 4
1 -4 -3 6189.03 301.042 4
1 -4 -3 6377.81 266.74 8
-1 4 3 5658.43 255.839 8
-1 4 3 5606.49 300.542 7
-1 4 3 6173.4 300.838 6
1 -4 -3 6109.8 315.772 6
1 -4 -2 13368.6 418.055 3
-1 4 2 12565.7 423.908 3
-1 4 2 12832.1 467.568 2
1 -4 -2 12979.1 507.365 1
1 -4 -2 13447.4 495.818 13
-1 4 2 13255.5 484.402 11
-1 4 2 13314.7 432.238 10
1 -4 -2 12310.1 405.804 4
-1 4 2 12827 395.322 4
-1 4 2 12945 338.826 8
-1 4 2 11680.3 434.42 9
1 -4 -2 13318.6 333.457 8
-1 4 2 13292.5 411.991 7
-1 4 2 12919.1 426.737 6
1 -4 -2 12677.9 444.792 6
-1 4 1 13391.3 407.129 3
1 -4 -1 13287.8 398.793 3
-1 4 1 13131.7 471.378 2
1 -4 -1 13483.1 517.151 1
-1 4 1 14053.2 466.501 13
1 -4 -1 13229 472.4 13
-1 4 1 12795.5 449.7 11
-1 4 1 13422.2 439.789 10
-1 4 1 13746.9 403.702 4
-1 4 1 12559.9 285.099 8
-1 4 1 12823.6 425.869 9
-1 4 1 13328.8 366.464 7
-1 4 1 13099.8 435.269 6
1 -4 -1 13360 460.681 6
1 -4 0 24328.4 528.728 3
-1 4 0 24891.4 532.89 3
1 -4 0 24083.4 688.115 1
-1 4 0 23441.1 590.892 13
1 -4 0 25098.6 607.089 11
1 -4 0 24968.5 636.01 13
-1 4 0 24681.4 594.378 11
-1 4 0 23996.3 602.239 10
-1 4 0 24804.5 544.218 4
-1 4 0 24423.3 555.545 9
-1 4 0 25026.1 367.253 8
-1 4 0 24394.8 413.385 7
-1 4 0 23322.5 517.85 5
-1 4 0 25187.9 622.317 6
-1 4 -1 1192.13 125.737 3
1 -4 1 1032.38 147.828 1
-1 4 -1 1088.63 126.309 11
-1 4 -1 1001.97 127.887 13
1 -4 1 1025.23 127.077 11
-1 4 -1 1214.2 122.448 9
1 -4 1 1202.2 118.711 9
-1 4 -1 1168.83 68.0278 7
-1 4 -1 1234.45 123.373 5
-1 4 -2 609.261 97.1987 11
1 -4 2 499.44 93.4958 11
-1 4 -2 520.216 85.8302 5
1 -4 2 494.097 82.5556 5
-1 4 -2 529.412 85.6955 9
1 -4 2 489.185 82.1381 9
1 -4 2 568.647 114.609 1
-1 4 -2 408.08 83.1245 13
1 -4 3 8406.79 358.943 11
1 -4 3 8314.13 350.136 5
-1 4 -3 8166.83 343.153 5
1 -4 3 7632.73 389.716 1
-1 4 -3 7980.85 397.316 1
1 -4 3 8047.09 318.589 9
-1 4 -3 7589.21 335.428 11
1 -4 4 9239.29 423.788 1
-1 4 -4 8754.03 413.931 1
-1 4 -4 9242.46 390.853 11
1 -4 4 8850.02 353.437 9
1 -4 4 8497.03 380.653 11
1 -4 4 8876.27 145.809 7
1 -4 4 8174.83 372.899 5
-1 4 -4 9096.07 389.049 5
1 -4 5 82.1107 55.3368 11
-1 4 -5 266.615 77.4902 8
1 -4 5 77.3593 26.8471 7
-1 4 -5 99.628 45.3268 1
1 -4 5 136.895 62.8542 5
-1 4 -5 138.93 70.2908 5
1 -4 6 131.319 79.5489 11
1 -4 6 206.317 84.9475 5
-1 4 -6 298.69 99.1979 5
1 -4 6 137.689 39.7073 7
-1 4 -6 159.987 71.0837 8
-1 4 -6 218.109 76.6729 1
-1 4 -7 2138.93 236.667 5
1 -4 7 1794.01 210.38 11
-1 4 -7 1883.84 216.362 8
1 -4 7 1640.24 143.504 7
-1 4 -7 2197.89 196.304 1
-1 4 -8 -33.2738 62.0999 5
-1 4 -8 48.5601 44.516 1
1 -4 8 73.9408 59.433 11
-1 4 -9 370.925 122.144 5
-1 4 -9 262.621 64.6099 2
1 -4 9 324.301 123.395 11
1 -4 9 317.938 85.4141 7
-1 4 -10 455.484 150.211 5
1 -4 10 374.519 97.763 7
1 -4 10 554.118 152.411 11
-1 4 -11 4822.9 450.72 5
1 -4 11 4732.65 353.058 7
-1 4 -11 4309.5 517.201 3
1 -4 11 5104.02 459.435 11
1 -3 -11 153.937 103.862 3
1 -3 -11 166.923 88.3696 6
1 -3 -10 125.163 116.085 3
-1 3 10 35.1303 64.0359 7
1 -3 -10 348.316 118.772 6
1 -3 -10 68.7186 85.6454 13
1 -3 -9 329.51 135.013 3
-1 3 9 28.0228 56.9527 7
1 -3 -9 101.155 75.4203 6
1 -3 -9 233.459 114.988 13
1 -3 -8 132.056 88.9356 3
1 -3 -8 -21.4857 36.1761 12
1 -3 -8 -53.7273 58.6939 13
-1 3 8 88.479 75.4295 7
1 -3 -8 137.452 77.542 6
1 -3 -7 299.123 105.052 3
1 -3 -7 283.798 100.839 13
1 -3 -7 192.074 72.7612 10
-1 3 7 321.782 66.4226 1
-1 3 7 215.383 50.3652 2
1 -3 -7 233.677 80.4074 4
-1 3 7 543.332 113.623 5
-1 3 7 280.795 104.112 7
-1 3 7 258.309 101.01 8
1 -3 -7 301.708 93.884 8
1 -3 -7 200.451 78.4973 6
1 -3 -6 414.551 109.547 3
-1 3 6 164.957 53.3387 1
-1 3 6 159.856 46.4437 2
1 -3 -6 160.535 78.9942 13
1 -3 -6 255.42 81.5912 10
1 -3 -6 104.19 54.2737 4
-1 3 6 329.731 94.7043 5
-1 3 6 243.688 85.5457 8
-1 3 6 123.415 72.8011 7
1 -3 -6 267.269 84.3541 8
1 -3 -6 192.793 74.243 6
-1 3 5 3051.23 289.217 3
1 -3 -5 3100.24 249.456 3
-1 3 5 3085.92 195.23 2
-1 3 5 3490.3 222.963 1
1 -3 -5 3324.27 267.463 13
1 -3 -5 2863.86 223.514 10
1 -3 -5 3465.27 248.129 4
-1 3 5 3375.11 248.516 8
1 -3 -5 3115.02 231.303 8
-1 3 5 3300.74 266.157 7
1 -3 -5 3309.72 235.713 6
-1 3 4 6032.82 358.683 3
-1 3 4 5460.15 264.946 2
-1 3 4 5849.63 296.859 1
1 -3 -4 6311.35 343.797 13
1 -3 -4 5706.37 292.422 10
1 -3 -4 6466.78 313.092 4
-1 3 4 5986.56 291.727 4
-1 3 4 6782.5 313.166 8
1 -3 -4 5714.01 279.841 8
-1 3 4 6185.95 333.914 7
1 -3 -4 6327.53 304.388 6
-1 3 3 2039.32 183.752 3
-1 3 3 1780.28 152.332 2
1 -3 -3 1963.47 163.468 3
-1 3 3 2019.23 175.695 1
1 -3 -3 2131.22 194.425 13
-1 3 3 2012.34 134.193 12
-1 3 3 2218.18 166.591 10
1 -3 -3 1895.09 160.942 10
1 -3 -3 2207.79 170.901 4
-1 3 3 1992.87 156.836 4
-1 3 3 2263.98 160.937 8
1 -3 -3 1703.14 137.286 8
-1 3 3 2230.34 180.949 7
1 -3 -3 2344.62 178.354 6
-1 3 3 1943.61 156.194 6
1 -3 -2 4516.6 222.764 3
1 -3 -2 4608.33 249.522 2
-1 3 2 4508.93 234.413 3
-1 3 2 4190.68 237.446 2
1 -3 -2 4404 263.744 1
-1 3 2 4548.14 263.772 1
1 -3 -2 4526.03 259.44 13
-1 3 2 4269.95 220.041 10
1 -3 -2 4475.13 236.992 10
-1 3 2 4602.07 217.123 4
1 -3 -2 4328.12 221.177 4
-1 3 2 4160.98 190.35 8
1 -3 -2 4510.77 193.518 8
-1 3 2 4150.61 220.155 7
-1 3 2 4549.91 228.147 6
1 -3 -2 4272.52 230.379 6
1 -3 -1 7791.26 267.607 3
-1 3 1 7202.88 306.865 2
-1 3 1 7686.09 270.319 3
1 -3 -1 7826.36 324.247 2
-1 3 1 7804.29 341.986 1
1 -3 -1 7602.85 342.69 1
1 -3 -1 7078.06 310.673 13
-1 3 1 7372.86 302.774 11
-1 3 1 7494.86 290.357 10
-1 3 1 7429.19 269.143 4
1 -3 -1 7466.01 278.793 4
-1 3 1 7027.02 287.185 9
-1 3 1 7471.63 214.809 8
1 -3 -1 7194.88 212.366 8
-1 3 1 7632.5 254.52 7
-1 3 1 6986.64 281.698 6
1 -3 -1 7442.5 302.052 6
1 -3 0 22.5034 28.1874 3
-1 3 0 59.3938 28.1711 3
1 -3 0 -43.4586 60.8926 1
1 -3 0 -22.8363 45.9531 2
1 -3 0 30.4824 45.3358 13
-1 3 0 29.2086 31.3026 13
1 -3 0 100.59 51.323 11
-1 3 0 62.7222 47.8846 10
-1 3 0 30.9954 31.0637 11
-1 3 0 2.46665 27.9484 5
-1 3 0 57.8715 24.9757 4
1 -3 0 23.0812 35.7944 9
-1 3 0 32.7172 14.8781 8
-1 3 0 -9.62741 27.1035 9
-1 3 0 42.5606 19.584 7
1 -3 0 92.4137 57.6297 6
-1 3 0 -4.2367 32.7826 6
1 -3 1 150.237 66.5073 2
1 -3 1 78.4375 56.0763 1
-1 3 -1 119.846 55.5057 13
-1 3 -1 133.503 50.4254 11
1 -3 1 176.179 59.5264 11
1 -3 1 46.4867 33.5463 5
-1 3 -1 160.009 46.8235 5
-1 3 -1 78.4212 44.6393 9
1 -3 1 115.268 49.6527 9
-1 3 -1 120.582 21.4265 7
-1 3 -1 112.385 35.6928 3
1 -3 2 11391.4 335.933 9
-1 3 -2 10584.3 324.424 9
-1 3 -2 11331.8 348.15 11
1 -3 2 11217.1 350.701 11
-1 3 -2 11497.5 419.001 1
1 -3 2 12100.5 429.789 1
1 -3 2 11119.6 383.003 2
-1 3 -2 11727.8 392.485 2
-1 3 -2 11491.8 344.398 5
1 -3 2 11116.2 339.272 5
1 -3 3 8557.89 307.346 9
-1 3 -3 8030.55 309.961 11
1 -3 3 8748.02 365.938 1
-1 3 -3 8537.49 363.124 1
1 -3 3 9151.86 338.138 11
-1 3 -3 8565.78 323.126 5
1 -3 3 8910.82 330.684 5
-1 3 -3 8248.09 330.044 2
1 -3 3 8998.56 341.573 2
-1 3 -4 11979.1 398.66 2
1 -3 4 12487.6 419.116 11
1 -3 4 12989.8 448.366 1
-1 3 -4 12236.4 429.2 1
1 -3 4 12847.7 248.749 7
-1 3 -4 11892.2 413.368 5
1 -3 4 12100.2 418.39 5
1 -3 5 1162.05 145.985 5
-1 3 -5 1023.71 137.952 5
-1 3 -5 1109.38 133.496 1
-1 3 -5 1153.91 123.145 2
-1 3 -5 937.082 128.94 8
1 -3 5 1080.41 93.6402 7
1 -3 5 1091.33 141.151 11
-1 3 -6 -73.6434 72.1157 5
1 -3 6 132.445 70.5092 5
-1 3 -6 58.1658 39.3367 2
-1 3 -6 66.9391 48.4325 1
-1 3 -6 69.0221 58.957 8
1 -3 6 -21.9704 25.3626 7
1 -3 6 35.5716 53.0858 11
1 -3 7 643.508 130.629 5
-1 3 -7 774.581 144.641 5
-1 3 -7 618.183 95.8964 1
-1 3 -7 440.847 73.1863 2
-1 3 -7 506.224 113.644 8
1 -3 7 556.819 121.754 11
-1 3 -8 1156.13 180.961 5
-1 3 -8 1309.4 123.724 1
-1 3 -8 1205.64 112.079 2
1 -3 8 1303.41 192.762 11
1 -3 8 1335.25 153.926 7
-1 3 -9 204.318 99.3592 5
1 -3 9 287.258 84.3439 7
1 -3 9 273.355 101.702 11
-1 3 -10 2260.04 288.905 5
1 -3 10 2028.3 228.797 7
-1 3 -10 1892.45 320.53 3
1 -3 10 2213.53 284.23 11
1 -3 11 165.758 79.0421 7
-1 3 -11 276.775 159.778 3
1 -3 11 72.6915 123.028 11
1 -3 12 479.619 130.824 7
1 -3 12 303.383 134.966 11
1 -2 -12 746.032 175.065 6
1 -2 -11 265.566 133.342 3
-1 2 11 161.202 125.594 7
1 -2 -11 23.2376 67.7856 6
1 -2 -11 165.51 110.771 13
1 -2 -10 58.3584 98.9035 3
-1 2 10 105.176 98.4289 7
1 -2 -10 128.728 82.9456 6
1 -2 -10 153.349 103.176 13
1 -2 -9 235.433 121.815 3
1 -2 -9 180.293 81.738 13
1 -2 -9 353.202 90.4999 12
-1 2 9 399.915 136.347 7
1 -2 -9 634.277 137.913 6
1 -2 -8 1928.06 254.375 3
1 -2 -8 2129.99 230.7 10
1 -2 -8 2012.49 246.447 13
1 -2 -8 2047.13 196.878 12
-1 2 8 2700.07 296.997 7
1 -2 -8 1922.63 212.204 6
1 -2 -7 215.628 79.5872 3
1 -2 -7 145.016 78.8529 13
1 -2 -7 180.843 63.2332 12
1 -2 -7 217.686 81.5978 10
-1 2 7 282.406 86.4932 5
1 -2 -7 227.538 87.8067 4
1 -2 -7 191.633 73.5172 8
-1 2 7 128.619 71.0826 7
-1 2 7 327.803 100.064 8
1 -2 -7 155.071 72.8781 6
1 -2 -6 79.7975 73.243 3
-1 2 6 68.7829 33.4874 1
1 -2 -6 -29.0093 57.1519 13
1 -2 -6 18.9767 41.0665 12
1 -2 -6 42.3721 63.7844 10
-1 2 6 41.0546 33.9141 5
1 -2 -6 -4.82931 47.653 4
1 -2 -6 117.88 70.0974 8
-1 2 6 -32.5205 47.9071 7
-1 2 6 124.591 61.9011 8
1 -2 -6 48.1616 58.5123 6
-1 2 5 18371.3 385.082 2
-1 2 5 18240.3 420.623 1
1 -2 -5 18442.8 579.406 13
1 -2 -5 18040.3 450.225 12
1 -2 -5 18314 523.347 10
1 -2 -5 18342.3 544.082 4
1 -2 -5 18251.9 550.074 8
-1 2 5 18298.7 568.533 8
1 -2 -5 18552.1 607.314 3
1 -2 -5 19110.7 532.061 6
-1 2 5 18161 530.203 5
-1 2 4 37415.2 628.279 1
-1 2 4 38906.1 584.726 2
1 -2 -4 37880.3 606.631 12
1 -2 -4 37149.5 767.038 13
1 -2 -4 39209.1 707.372 10
1 -2 -4 38929.1 719.062 4
-1 2 4 38426.2 740.19 8
1 -2 -4 39225.4 727.317 8
-1 2 4 35957.1 849.522 3
1 -2 -4 39544.4 701.413 6
-1 2 3 16863 389.351 2
-1 2 3 16821.9 428.551 1
1 -2 -3 17086.5 483.874 13
1 -2 -3 17233.5 438.282 10
1 -2 -3 17106.9 439.66 4
-1 2 3 16388.8 420.694 4
1 -2 -3 17160.2 424.044 8
-1 2 3 16972.2 434.009 8
1 -2 -3 16751.7 427.362 6
1 -2 -3 17308.7 462.699 3
-1 2 3 16286.5 492.488 3
1 -2 -3 16483.8 399.471 2
-1 2 2 1701.2 137.428 3
1 -2 -2 1786.95 134.833 2
1 -2 -2 1733.22 127.214 3
-1 2 2 1852.42 134.378 2
-1 2 2 1653.48 138.14 1
-1 2 2 1858.19 115.96 12
1 -2 -2 1868.38 152.615 13
-1 2 2 1695.87 126.845 10
1 -2 -2 1816.33 135.304 10
1 -2 -2 1952.69 138.762 4
-1 2 2 1911.74 131.204 4
1 -2 -2 1860.65 122.785 8
-1 2 2 1750.61 124.074 8
-1 2 2 1791.03 138.22 7
-1 2 2 1802.97 129.653 6
1 -2 -2 1794.62 132.591 6
-1 2 1 41.545 25.9006 3
1 -2 -1 81.7566 33.9115 3
1 -2 -1 -5.66953 38.0754 2
1 -2 -1 11.9468 43.9648 1
-1 2 1 51.9674 45.0137 1
-1 2 1 68.8313 37.9979 2
1 -2 -1 8.08981 42.9362 13
-1 2 1 31.6883 35.6181 10
1 -2 -1 58.7602 37.2706 10
1 -2 -1 43.1218 32.7368 4
-1 2 1 1.84186 27.3609 4
-1 2 1 27.0554 40.3397 9
1 -2 -1 44.6181 28.8813 8
-1 2 1 38.5132 27.9494 8
-1 2 1 90.2107 38.6421 7
-1 2 1 35.7952 35.0901 6
1 -2 -1 79.266 43.3883 6
-1 2 0 1857.01 102.995 3
1 -2 0 1880.21 106.13 3
1 -2 0 1989.07 140.544 2
1 -2 0 1862.41 152.296 1
1 -2 0 1779.9 133.731 13
-1 2 0 1811.54 132.151 13
1 -2 0 1701.73 118.494 11
-1 2 0 1749.69 117.3 11
-1 2 0 2017.15 136.729 10
-1 2 0 1872.02 122.382 4
-1 2 0 1989.2 127.607 9
-1 2 0 2009.69 96.3296 8
1 -2 0 1932 125.862 9
-1 2 0 1851.26 89.0958 7
-1 2 0 1798.63 100.503 5
1 -2 0 1795.3 132.095 6
-1 2 0 1825.32 129.941 6
-1 2 -1 111946 878.712 11
1 -2 1 108194 883.189 11
-1 2 -1 108072 1009.39 13
-1 2 -1 108898 904.424 9
1 -2 1 114248 1118 1
1 -2 1 113994 919.529 9
1 -2 1 110267 1017.73 2
1 -2 1 107437 823.137 5
-1 2 -1 109816 811.486 5
1 -2 2 3904.34 176.968 9
1 -2 2 3834.26 209.452 1
-1 2 -2 3827.57 208.654 1
-1 2 -2 3617.21 169.382 11
1 -2 2 3977.94 180.875 11
-1 2 -2 3941.68 173.639 5
1 -2 2 3605.17 169.81 5
-1 2 -2 3557.28 184.485 2
1 -2 2 3887.27 196.639 2
1 -2 3 3034.12 172.872 2
-1 2 -3 2893.39 181.433 1
-1 2 -3 3088.34 172.663 2
1 -2 3 3249.36 178.773 11
1 -2 3 2882.73 102.134 7
1 -2 3 3222.44 180.193 5
-1 2 -3 3274.51 183.963 5
1 -2 4 -38.9947 36.2921 11
1 -2 4 -6.24709 24.5576 7
-1 2 -4 32.6311 40.2402 1
-1 2 -4 4.14002 25.2443 2
1 -2 4 9.09489 30.0241 2
1 -2 4 -8.58852 42.1362 5
-1 2 -4 -32.4369 46.8157 5
1 -2 5 290.053 80.7829 11
1 -2 5 272.356 69.0675 5
1 -2 5 281.952 59.0178 7
-1 2 -5 205.078 69.0791 8
-1 2 -5 188.999 51.7602 1
-1 2 -5 271.728 54.9611 2
1 -2 6 2177.97 205.542 5
1 -2 6 2228.49 199.87 11
-1 2 -6 1918.59 194.39 8
1 -2 6 2284.62 169.38 7
-1 2 -6 2193.14 148.1 1
-1 2 -6 2053.64 132.045 2
1 -2 7 1425.2 181.321 5
-1 2 -7 1062.45 158.876 5
-1 2 -7 1148.48 167.392 8
1 -2 7 1155.02 164.571 11
-1 2 -7 1102.45 97.4029 1
-1 2 -8 5108.87 356.297 5
1 -2 8 5533.56 325.485 7
1 -2 8 6299 396.666 11
-1 2 -9 7.32919 60.8665 5
1 -2 9 -42.7723 48.2209 7
-1 2 -9 8.37834 76.7707 3
1 -2 9 115.563 83.3342 11
1 -2 10 143.868 73.0882 7
-1 2 -10 197.709 121.103 3
1 -2 10 112.338 86.6261 11
1 -2 11 503.686 138.814 7
-1 2 -11 527.071 183.998 3
1 -2 11 452.424 150.627 11
1 -2 12 1029.43 196.433 7
-1 2 -12 1429.11 305.859 3
1 -2 12 886.135 215.415 11
1 -2 13 1040.69 211.311 7
1 -1 -12 4571.36 413.791 6
-1 1 11 3446.23 386.905 7
1 -1 -11 3317.42 410.742 3
1 -1 -11 3173.48 357.191 13
-1 1 10 -65.3036 79.1839 7
1 -1 -10 69.3548 107.132 3
1 -1 -10 -31.0326 80.4444 13
-1 1 9 1288.35 213.538 7
1 -1 -9 1250.02 231.635 3
1 -1 -9 972.441 184.561 13
1 -1 -9 1109.7 161.22 12
-1 1 8 32.1229 86.2694 7
1 -1 -8 139.642 105.349 3
1 -1 -8 -78.0506 63.6837 13
1 -1 -8 27.757 38.7344 12
-1 1 7 185.894 77.8329 5
1 -1 -7 140.958 71.2887 13
1 -1 -7 25.269 63.0857 8
-1 1 7 168.426 89.895 7
-1 1 7 -2.97238 55.6128 8
1 -1 -7 134.835 72.1575 4
1 -1 -7 138.798 76.5613 3
1 -1 -6 2010.78 231.419 3
1 -1 -6 1716.34 186.449 13
1 -1 -6 2260.6 210.477 4
-1 1 6 2224.27 220.002 8
1 -1 -6 1839.66 194.719 8
-1 1 6 2220.47 221.462 7
-1 1 6 1834.22 185.093 5
-1 1 5 1063.93 130.901 5
1 -1 -5 1094.56 137.3 4
1 -1 -5 1491.15 135.712 12
1 -1 -5 1156.62 144.1 13
1 -1 -5 1235.96 145.537 8
-1 1 5 1270.96 155.012 8
-1 1 5 1217.95 82.8292 1
1 -1 -4 134.038 34.6822 2
-1 1 4 134.199 37.1359 1
1 -1 -4 105.919 52.4305 13
1 -1 -4 100.785 36.3382 12
-1 1 4 166.45 51.694 5
-1 1 4 231.875 71.5115 8
1 -1 -4 213.495 64.4315 8
1 -1 -4 -44.6679 47.6276 3
1 -1 -4 147.726 55.4258 4
-1 1 3 2872.74 126.746 2
-1 1 3 3019.22 148.766 1
1 -1 -3 2916.77 151.884 12
1 -1 -3 2761.5 178.254 13
1 -1 -3 3114.92 173.662 10
1 -1 -3 2970.77 174.266 4
1 -1 -3 2953.4 178.42 8
-1 1 3 3053.23 184.226 8
1 -1 -3 2917.29 134.134 2
1 -1 -3 2979.72 200.403 3
1 -1 -3 2849.89 163.561 6
-1 1 3 3234.15 171.203 5
-1 1 2 49142.8 599.792 1
-1 1 2 51306 543.747 2
-1 1 2 51277.7 659.466 13
1 -1 -2 49822.3 667.263 13
1 -1 -2 50548.1 556.454 12
1 -1 -2 52065.5 637.741 10
-1 1 2 51626.9 635.624 4
1 -1 -2 50906 632.602 4
-1 1 2 51018.4 640.859 8
1 -1 -2 52149.2 633.106 8
1 -1 -2 51467.9 662.48 3
1 -1 -2 52141.3 555.924 2
-1 1 2 51015.2 710.014 3
1 -1 -2 49865.3 623.344 6
-1 1 1 17775.4 358.344 1
-1 1 1 16603.2 314.801 2
1 -1 -1 17140 353.101 13
-1 1 1 17158.1 293.722 12
1 -1 -1 17236.2 334.596 10
-1 1 1 17357.1 327.883 10
-1 1 1 17941.6 328.814 4
1 -1 -1 17241.8 333.831 4
-1 1 1 17292.5 302.328 8
1 -1 -1 17046.4 300.086 8
1 -1 -1 16829.1 321.063 2
1 -1 -1 17107.7 292.368 3
-1 1 1 17059.8 306.298 3
-1 1 1 17310.7 324.256 6
1 -1 -1 17010 329.109 6
-1 1 0 23685.1 321.391 11
1 -1 0 24012.6 399.138 13
1 -1 0 24086.5 378.062 10
1 -1 0 23871.2 363.808 4
-1 1 0 22729.1 364.589 9
1 -1 0 24140.6 307.55 8
-1 1 0 23063 300.465 8
1 -1 0 23650.1 377.383 2
-1 1 0 23724 253.298 3
1 -1 0 23537.2 252.015 3
1 -1 0 24498.6 379.138 6
-1 1 -1 45600.9 506.022 9
1 -1 1 44834.6 505.866 9
-1 1 -1 45576 418.034 11
1 -1 1 47054.6 424.699 11
-1 1 -1 47415 405.607 5
1 -1 1 46762.5 407.982 5
1 -1 1 46236.1 532.648 2
-1 1 -2 36850.9 514.702 1
-1 1 -2 37202.7 473.105 2
1 -1 2 37488.8 443.195 11
1 -1 2 37348.5 468.608 5
-1 1 -2 37591.8 466.541 5
-1 1 -2 36776.7 311.018 7
1 -1 2 37923.5 310.681 7
1 -1 2 38177.4 482.293 2
-1 1 -3 272.55 60.4907 5
1 -1 3 313.151 55.279 5
1 -1 3 213.145 37.6891 7
1 -1 3 332.543 53.2385 2
-1 1 -3 319.23 45.9733 2
-1 1 -3 242.323 51.7801 1
1 -1 3 400.672 63.7086 11
1 -1 4 3829.68 209.138 5
-1 1 -4 3761.4 168.328 1
-1 1 -4 3707.25 144.923 2
1 -1 4 4165.52 183.99 7
1 -1 4 3997.02 157.541 2
-1 1 -5 2152.67 105.311 2
-1 1 -5 2257.38 123.347 1
1 -1 5 2211.77 158.18 7
1 -1 5 2485.1 192.968 5
-1 1 -5 2375.74 195.854 8
-1 1 -6 1640.05 176.271 8
-1 1 -6 1725.48 98.1323 1
1 -1 6 1994.41 188.597 5
1 -1 7 587.877 101.598 7
-1 1 -7 601.528 132.299 8
1 -1 7 855.663 146.401 5
-1 1 -7 826.253 138.601 5
-1 1 -7 437.692 119.11 3
-1 1 -8 385.595 122.789 3
1 -1 8 428.675 103.322 7
-1 1 -9 238.9 116.736 3
1 -1 9 242.061 89.4399 7
-1 1 -10 634.906 181.979 3
1 -1 10 663.334 143.012 7
-1 1 -11 435.779 166.997 3
1 -1 11 373.835 126.545 7
-1 1 -12 8.90876 83.434 3
1 -1 12 142.045 93.9274 7
1 -1 13 147.391 84.9776 7
1 0 -12 27.5799 84.523 13
1 0 -11 1185.14 224.406 13
1 0 -11 1128.87 244.754 3
-1 0 11 1226.08 231.821 7
1 0 -10 1885.26 259.902 13
1 0 -10 1895.03 297.182 3
-1 0 10 2187.67 284.514 7
1 0 -9 -52.9333 53.6968 13
1 0 -9 3.97174 74.0956 3
-1 0 9 -25.6388 73.935 7
1 0 -8 4094.27 318.493 13
-1 0 8 3875.95 325.846 7
1 0 -8 3894.78 375.239 3
1 0 -7 2864.8 300.353 3
1 0 -7 3182.29 270 4
1 0 -7 3273.09 262.324 13
1 0 -7 3239.64 287.321 8
-1 0 7 2661.69 261.324 8
-1 0 7 3019.87 268.664 7
-1 0 7 3255.71 269.747 5
-1 0 6 34.873 42.4048 5
1 0 -6 5.08068 38.1643 13
-1 0 6 51.9513 57.3784 8
1 0 -6 16.6286 39.008 8
-1 0 6 22.0206 53.4297 7
1 0 -6 90.4213 57.633 4
1 0 -6 84.3613 67.9277 3
1 0 -5 2633.67 206.518 4
1 0 -5 2468.25 208.89 8
1 0 -5 3170.16 214.705 13
-1 0 5 2566.17 200.022 5
1 0 -4 2384.49 168.247 13
1 0 -4 2134.28 166.571 4
-1 0 4 2227.79 86.5229 1
1 0 -4 2473.42 186.601 8
1 0 -4 2343.71 209.196 3
1 0 -4 2406.65 81.513 2
-1 0 4 2347.33 168.792 5
1 0 -3 32876 542.236 13
1 0 -3 33795.3 569.403 4
1 0 -3 34265.7 330.6 2
1 0 -3 33704.6 596.874 8
1 0 -3 32175.3 669.118 3
1 0 -3 33913.6 534.014 5
-1 0 3 32380.4 533.848 5
1 0 -2 13729.7 314.661 4
1 0 -2 14030.9 214.415 2
1 0 -2 13794.8 323.414 8
1 0 -2 13549.6 298.815 13
1 0 -2 14248.9 285.856 5
-1 0 2 13265.4 282.57 5
1 0 -1 147957 850.316 4
1 0 -1 143664 846.973 8
1 0 -1 150295 693.258 2
-1 0 1 143309 797.416 13
1 0 -1 149409 799.365 12
1 0 -1 146317 817.484 13
1 0 -1 148828 673.363 5
-1 0 1 145422 677.925 5
1 0 2 102883 716.165 5
-1 0 -2 98845.1 700.331 5
1 0 2 103961 579.166 2
1 0 2 103772 652.977 7
-1 0 -2 100400 833.472 3
1 0 3 -13.8431 19.3662 2
1 0 3 7.51495 31.8248 5
1 0 3 8.92669 27.2014 7
-1 0 -3 3.94422 24.4446 7
-1 0 -3 -13.6767 54.8338 3
1 0 4 913.883 101.854 5
-1 0 -4 869.037 95.2126 7
1 0 4 905.29 95.1946 7
-1 0 -4 843.831 107.196 8
1 0 4 856.278 55.2018 2
-1 0 -5 5524.08 131.031 1
-1 0 -5 5551.56 290.392 8
1 0 5 5817.09 283.051 5
1 0 5 6201.85 276.823 7
1 0 5 5344.39 118.307 2
-1 0 -6 12759.8 485.01 8
1 0 6 12340.7 461.134 5
-1 0 -7 5575.76 349.396 8
1 0 7 5869.03 330.378 7
-1 0 -7 5591.48 395.253 3
1 0 7 6085.05 354.424 5
1 0 8 85.9158 55.4242 7
-1 0 -8 -35.4075 67.2663 3
1 0 9 5598.15 382.951 7
-1 0 -9 4970.44 435.466 3
1 0 10 2653.98 287.979 7
-1 0 -10 3072.03 367.02 3
1 0 11 11.5835 68.1934 7
-1 0 -11 104.314 93.6936 3
1 0 12 63.5318 75.7266 7
-1 0 -12 53.7749 97.955 3
-1 0 -12 -140.59 102.824 13
-1 -1 12 751.278 193.966 7
1 1 -12 789.412 187.488 13
-1 -1 11 112.202 85.8258 7
1 1 -11 417.881 157.68 3
1 1 -11 250.172 107.084 13
-1 -1 10 747.507 168.288 7
1 1 -10 768.651 209.215 3
1 1 -10 734.975 158.803 13
-1 -1 9 3288.09 319.232 7
1 1 -9 3266.95 384.253 3
1 1 -9 2975.94 284.998 13
-1 -1 8 46.6633 51.3165 7
1 1 -8 -121.652 109.745 3
1 1 -8 24.6673 60.4156 13
-1 -1 7 230.333 87.2757 5
1 1 -7 357.657 101.743 5
-1 -1 7 321.247 101.695 7
-1 -1 7 292.355 102.89 8
1 1 -7 227.292 84.3857 8
1 1 -7 332.834 127.693 3
-1 -1 6 7591.42 378.866 7
1 1 -6 7640.58 374.411 5
-1 -1 6 8397.75 399.666 5
1 1 -6 8026.83 413.668 8
-1 -1 5 2490.04 202.193 5
1 1 -5 2116.99 196.198 8
1 1 -4 2366.13 184.944 8
-1 -1 4 2273.78 172.32 5
1 1 -4 2242.77 166.677 5
-1 -1 4 2457.17 87.4079 1
1 1 -3 19256 455.227 8
-1 -1 3 19078.1 427.789 5
1 1 -3 19549.9 429.756 5
1 1 -2 1626.75 112.643 8
-1 -1 2 1693.14 110.761 5
1 1 -2 1733.11 111.142 5
1 1 -1 12.756 21.0901 8
-1 -1 1 15.5405 21.9744 5
1 1 -1 -3.54348 21.6334 5
1 1 -1 39.8612 16.3118 13
-1 -1 -2 441948 1598.19 7
1 1 2 453125 1761.91 3
-1 -1 -3 66283.6 737.286 7
1 1 3 67556.1 743.263 7
1 1 3 68757.4 882.423 3
1 1 4 5655.86 249.729 5
-1 -1 -4 5778.68 256.325 8
1 1 4 5755.18 254.125 7
-1 -1 -4 5682.64 252.521 7
1 1 4 5320.06 298.589 3
-1 -1 -5 368.887 77.1544 8
-1 -1 -5 375.641 78.9073 7
1 1 5 478.236 90.4834 5
-1 -1 -5 413.518 37.1597 1
1 1 6 533.085 103.122 7
-1 -1 -6 221.99 73.7059 8
1 1 6 302.861 77.8191 5
1 1 7 567.139 114.98 7
-1 -1 -7 397.746 108.737 8
-1 -1 -7 269.239 90.6012 3
1 1 7 520.648 110.617 5
-1 -1 -8 10.363 56.6504 3
1 1 8 136.188 74.1113 7
-1 -1 -8 65.2167 72.5995 8
-1 -1 -9 6361.53 476.805 3
1 1 9 6692.55 432.881 7
-1 -1 -10 326.243 135.742 3
1 1 10 183.161 92.4733 7
-1 -1 -11 2100.97 276.235 13
-1 -1 -11 1805.67 293.033 3
1 1 11 1890.25 267.361 7
-1 -1 -12 -115.661 76.4026 13
-1 -1 -12 -70.18 120.707 3
1 1 12 61.3475 71.5175 7
-1 -2 12 -11.6985 85.6377 7
1 2 -12 89.878 92.5052 13
1 2 -11 198.821 98.5578 13
-1 -2 11 37.6849 68.5192 7
1 2 -11 233.077 146.035 3
-1 -2 11 96.3627 83.9417 11
-1 -2 10 1447.24 222.343 7
1 2 -10 1755.38 315.472 3
1 2 -10 1827.24 234.067 13
1 2 -9 256.939 121.563 3
-1 -2 9 473.744 120.59 7
1 2 -9 564.359 140.396 5
-1 -2 8 223.13 85.6264 7
1 2 -8 89.8364 70.9253 5
-1 -2 7 2465.34 231.944 7
1 2 -7 2335.08 234.217 5
-1 -2 7 2200.14 235.347 5
1 2 -7 2109.55 235.283 8
-1 -2 6 6561.96 364.451 5
1 2 -6 6893.35 362.154 5
1 2 -6 5821.11 147.568 2
-1 -2 6 6790.87 381.094 8
1 2 -6 7109.87 388.43 8
-1 -2 5 13029.5 471.186 5
-1 -2 5 12908.2 280.818 1
1 2 -5 12214.8 260.176 2
1 2 -5 12666.1 476.281 8
1 2 -4 6489.82 306.32 8
-1 -2 4 5794.17 286.662 5
-1 -2 4 6648.92 210.252 1
-1 -2 3 636.218 90.9687 11
-1 -2 3 661.009 93.7388 5
1 2 -3 698.904 91.9861 8
-1 -2 3 847.84 104.558 8
-1 -2 3 698.097 71.4208 1
-1 -2 2 5765.06 210.971 8
1 2 -2 5813.96 213.488 8
-1 -2 2 5783.93 196.481 1
-1 -2 2 5682.95 224.62 5
-1 -2 2 6123.76 232.196 11
1 2 -1 7061.95 182.773 8
-1 -2 1 7115.37 184.844 8
-1 -2 1 6932.42 221.116 11
-1 -2 1 6776.17 218.878 5
-1 -2 1 7180.19 214.246 1
1 2 0 68507.5 648.334 3
-1 -2 0 69859 662.32 1
1 2 0 68232 373.256 13
-1 -2 0 66385.5 631.352 11
-1 -2 0 69493.1 386.063 8
1 2 0 66100.8 386.868 8
-1 -2 0 67960.1 551.246 7
1 2 0 68746 544.861 7
-1 -2 0 67691.8 639.405 5
-1 -2 -1 32827.6 366.852 13
-1 -2 -1 33765.6 467.932 11
1 2 1 32035.6 446.225 3
-1 -2 -1 32509.8 423.05 7
1 2 1 32951 425.89 7
-1 -2 -1 33212.5 463.011 1
-1 -2 -2 5727.28 193.559 1
-1 -2 -2 5841.79 124.616 6
1 2 2 5721.38 116.579 6
1 2 2 6063.87 120.33 10
-1 -2 -2 5805.13 124.711 10
-1 -2 -2 5635.33 132.64 4
-1 -2 -2 5629.06 205.62 7
1 2 2 5548.04 212.992 3
-1 -2 -3 7646.85 223.54 1
-1 -2 -3 7865.1 179.837 10
-1 -2 -3 7940.3 179.898 6
-1 -2 -3 8232.98 283.067 7
1 2 3 7504.98 299.681 3
-1 -2 -3 7496.43 248.143 8
-1 -2 -4 3124.08 147.403 1
-1 -2 -4 3152.22 200.889 7
1 2 4 2649.61 214.063 3
-1 -2 -4 2852.21 181.325 8
-1 -2 -5 3635.53 155.391 1
-1 -2 -5 3722.28 232.599 8
-1 -2 -5 3739 241.543 7
1 2 5 3550.93 284.517 3
-1 -2 -6 65.7619 55.4024 8
1 2 6 177.573 33.8189 2
-1 -2 -6 202.853 39.6546 1
1 2 6 144.055 61.1267 5
1 2 7 1755.35 194.033 5
-1 -2 -7 1338.24 175.464 8
1 2 7 962.783 152.568 7
-1 -2 -7 1043.15 169.803 3
1 2 8 4823.33 355.57 7
-1 -2 -8 4628.36 372.781 3
-1 -2 -8 5105.98 362.633 8
1 2 9 286.632 115.076 7
-1 -2 -9 152.532 98.2015 3
-1 -2 -9 337.957 111.137 13
1 2 10 370.417 137.216 7
-1 -2 -10 109.94 100.174 3
-1 -2 -10 116.177 87.197 13
1 2 11 221.353 116.321 7
-1 -2 -11 302.822 135.635 3
-1 -2 -11 452.096 158.993 13
1 2 12 78.5982 81.2984 7
-1 -2 -12 131.261 102.948 13
-1 -3 12 575.094 166.595 7
1 3 -12 558.962 153.331 13
-1 -3 11 138.924 120.611 11
1 3 -11 11.3716 58.9321 13
-1 -3 11 63.365 61.8778 7
1 3 -11 56.2746 145.974 3
1 3 -10 17.7562 74.8119 5
1 3 -10 -26.9898 92.0038 3
-1 -3 10 -7.42246 72.8305 7
-1 -3 10 -16.3054 83.9363 11
-1 -3 9 549.591 130.356 7
1 3 -9 448.08 134.85 5
-1 -3 9 636.839 155.913 11
-1 -3 8 2221.71 261.786 11
-1 -3 8 2165.57 229.657 7
1 3 -8 1985.45 240.11 5
-1 -3 7 154.369 96.2549 11
-1 -3 7 91.6673 56.8436 7
1 3 -7 60.457 67.0155 8
1 3 -7 72.0383 25.06 2
1 3 -7 -40.2611 53.4537 5
-1 -3 6 403.309 98.0301 11
1 3 -6 348.146 97.8919 5
-1 -3 6 267.493 80.566 5
1 3 -6 345.168 89.8619 8
1 3 -6 338.735 58.7452 2
-1 -3 6 325.033 60.5089 1
-1 -3 5 7425.36 368.003 11
-1 -3 5 6630.81 353.379 5
1 3 -5 6833.19 349.867 8
1 3 -5 6957.31 255.847 2
-1 -3 5 7723 285.832 1
1 3 -4 2156.23 180.864 8
-1 -3 4 1765.49 171.649 11
-1 -3 4 1832.69 143.497 1
-1 -3 4 2074.75 180.814 5
-1 -3 3 8800.31 340.231 11
1 3 -3 8704.35 310.853 8
-1 -3 3 8372.54 302.116 8
-1 -3 3 9056.59 310.914 1
-1 -3 3 8669.26 339.801 5
-1 -3 2 938.749 105.688 5
-1 -3 2 980.448 89.5773 8
1 3 -2 968.827 89.2164 8
-1 -3 2 904.249 100.484 1
1 3 -2 1010.67 104.329 1
-1 -3 2 1015.71 115.161 11
1 3 -1 11723.2 239.189 13
-1 -3 1 11882 343.852 11
-1 -3 1 12582.7 186.027 9
-1 -3 1 12233.4 239.408 8
1 3 -1 11829.8 234.707 8
-1 -3 1 12215.9 344.499 5
-1 -3 1 11728.4 258.575 7
1 3 -1 12665.8 352.247 1
-1 -3 1 12214.6 358.978 1
1 3 0 3460.04 128.977 13
-1 -3 0 3260.84 179.822 11
-1 -3 0 3601.28 137.906 13
-1 -3 0 3475.02 190.781 1
1 3 0 3403.28 95.9767 9
-1 -3 0 3234.25 137.416 7
1 3 0 3373.1 143.542 7
1 3 0 3457.58 177.716 3
1 3 1 19117.9 410.903 3
1 3 1 18306.9 426.54 1
-1 -3 -1 18750.5 442.908 1
-1 -3 -1 18868.7 347.565 13
-1 -3 -1 18684.6 426.781 11
1 3 1 18812.5 339.078 13
1 3 1 19250.7 236.133 4
-1 -3 -1 17936.2 353.109 7
1 3 1 17686.1 359.494 7
1 3 1 18931.1 340.095 6
1 3 2 2599.31 169.1 3
1 3 2 2742.85 164.195 1
-1 -3 -2 2419.97 159.914 1
-1 -3 -2 2627.85 152.266 13
1 3 2 2586.53 116.347 10
-1 -3 -2 2971.97 109.221 4
1 3 2 2756.1 100.864 4
-1 -3 -2 2595.85 107.746 8
1 3 2 2638.66 157.978 7
-1 -3 -2 2612.91 155.604 7
-1 -3 -2 2695.85 123.15 6
1 3 2 2640.42 115.522 6
1 3 3 10337.8 369.585 3
-1 -3 -3 10242.1 332.518 1
-1 -3 -3 10830.9 341.677 13
-1 -3 -3 10575.2 251.452 10
-1 -3 -3 10650.6 251.584 4
-1 -3 -3 10162.9 279.102 8
-1 -3 -3 10259.8 342.349 7
-1 -3 -3 10572.2 249.073 6
1 3 4 1045.97 141.52 3
-1 -3 -4 1283.73 122.482 1
-1 -3 -4 1280.41 135.115 13
-1 -3 -4 1020.82 86.2388 10
-1 -3 -4 1130.25 99.8916 4
-1 -3 -4 1027.59 106.169 8
-1 -3 -4 757.723 109.932 7
-1 -3 -4 1144.15 91.3587 6
1 3 5 101.896 68.0589 3
-1 -3 -5 124.067 44.101 4
-1 -3 -5 101.985 36.8832 10
-1 -3 -5 175.571 32.4604 12
-1 -3 -5 153.142 76.3615 13
-1 -3 -5 73.8994 39.0944 1
-1 -3 -5 131.428 58.6627 8
-1 -3 -5 172.841 64.7563 7
-1 -3 -5 66.3788 28.9518 6
-1 -3 -6 677.78 102.027 4
-1 -3 -6 539.721 114.954 3
1 3 6 456.343 129.028 3
-1 -3 -6 778.974 132.046 13
-1 -3 -6 668.887 69.3273 12
-1 -3 -6 610.745 86.6399 10
1 3 6 454.588 69.2533 2
-1 -3 -6 601.991 85.2326 1
-1 -3 -6 458.679 100.945 8
-1 -3 -6 713.038 92.694 6
1 3 7 431.529 128.295 3
-1 -3 -7 389.038 109.395 3
-1 -3 -7 311.166 82.9301 4
-1 -3 -7 376.404 64.8616 1
1 3 7 345.285 55.0548 2
-1 -3 -7 369.293 63.0099 12
-1 -3 -7 371.915 107.289 13
-1 -3 -7 257.06 61.1361 10
1 3 7 466.827 102.687 5
-1 -3 -7 374.898 97.804 8
1 3 7 390.767 106.2 7
-1 -3 -7 386.854 79.4888 6
-1 -3 -8 22640.3 821.45 3
1 3 8 21912.1 323.688 2
-1 -3 -8 22834.6 779.644 13
-1 -3 -8 22039.2 497.925 12
-1 -3 -8 22725.3 600.503 10
-1 -3 -8 21715.8 676.13 4
-1 -3 -8 21789.7 740.934 8
1 3 8 22470.2 784.554 7
-1 -3 -8 23869.3 613.074 6
-1 -3 -9 686.053 173.439 3
-1 -3 -9 600.957 93.5624 12
-1 -3 -9 508.776 138.591 13
1 3 9 462.129 132.846 7
-1 -3 -9 620.872 113.745 6
-1 -3 -9 386.372 95.0168 10
-1 -3 -10 1072.1 216.402 3
-1 -3 -10 754.783 178.363 13
1 3 10 655.335 158.031 7
-1 -3 -10 613.921 126.97 6
-1 -3 -10 620.825 124.419 10
-1 -3 -11 1784.34 295.844 3
-1 -3 -11 1806.46 278.838 13
-1 -3 -11 1738.26 211.796 6
1 3 11 1743.86 265.773 7
-1 -3 -12 469.118 129.792 6
-1 -3 -12 457.808 163.195 13
-1 -4 12 201.303 113.876 7
1 4 -12 136.731 76.9062 13
-1 -4 11 -22.0662 73.257 7
1 4 -11 63.8145 79.5956 5
-1 -4 11 -20.1552 76.3855 11
-1 -4 10 1.17413 49.3835 7
1 4 -10 8.19904 74.7367 5
-1 -4 9 2337.43 287.54 11
-1 -4 9 2160.87 242.525 7
1 4 -9 2333.1 289.103 5
-1 -4 8 1511.92 228.258 11
-1 -4 8 1433.3 184.64 7
1 4 -8 1242.98 108.639 2
1 4 -8 1206.26 198.711 5
-1 -4 7 -60.4167 66.6376 11
-1 -4 7 23.3062 42.7282 7
1 4 -7 85.8683 43.77 2
-1 -4 7 30.5119 33.9309 1
1 4 -7 52.9039 60.6788 5
-1 -4 6 101.644 77.3836 11
1 4 -6 92.0123 60.8247 8
1 4 -6 68.8211 46.5105 2
-1 -4 6 13.3724 42.2498 1
1 4 -6 30.1353 48.3032 5
-1 -4 6 -71.7296 66.514 5
-1 -4 5 -5.93531 45.2806 11
-1 -4 5 66.0545 54.9353 1
1 4 -5 48.235 39.5195 2
1 4 -5 14.9358 42.8794 8
-1 -4 5 -32.813 44.818 5
-1 -4 4 3746.53 261.788 11
1 4 -4 3696.05 233.443 8
-1 -4 4 3920.52 243.288 1
1 4 -4 3807.47 228.728 2
-1 -4 4 4284.15 277.793 5
-1 -4 3 2799.5 206.729 1
1 4 -3 3438.41 217.064 1
1 4 -3 2984.93 182.953 8
-1 -4 3 3298.81 233.82 11
-1 -4 3 3153.77 224.825 5
-1 -4 2 2668.92 200.695 11
-1 -4 2 2648.21 121.712 9
1 4 -2 2562.82 144.674 8
-1 -4 2 2548.28 192.507 5
-1 -4 2 2717.38 139.211 7
-1 -4 2 2705.94 201.608 1
1 4 -2 2640.34 192.615 1
1 4 -1 12760.5 408.453 3
-1 -4 1 13213.4 439.189 1
1 4 -1 12551.2 306.916 13
-1 -4 1 12652 408.952 11
-1 -4 1 12627.3 230.761 9
1 4 -1 12601.6 237.958 8
-1 -4 1 13198.3 288.623 7
-1 -4 1 12762.4 404.11 5
-1 -4 0 1811.54 155.395 11
-1 -4 0 1775.19 126.503 13
1 4 0 1873.22 119.913 13
-1 -4 0 2054.25 181.527 1
1 4 0 1821.28 95.9724 9
-1 -4 0 1741.27 114.24 7
1 4 0 1731.27 114.642 7
1 4 0 1781.8 151.407 3
1 4 1 10231.8 350.106 3
-1 -4 -1 10237.7 387.171 1
-1 -4 -1 11183.3 319.959 13
1 4 1 10415.8 302.471 13
-1 -4 -1 9885.9 367.036 11
1 4 1 9785.07 225.238 4
1 4 1 10624.6 305.621 7
-1 -4 -1 10419.7 299.868 7
1 4 1 9707.97 305.375 6
1 4 2 416.249 75.5352 3
-1 -4 -2 520.823 99.8588 1
1 4 2 322.637 77.0338 1
1 4 2 350.042 68.0467 13
-1 -4 -2 541.483 88.718 13
1 4 2 425.807 65.3489 10
1 4 2 480.594 53.6832 4
-1 -4 -2 489.917 44.6924 8
1 4 2 416.748 75.3462 7
-1 -4 -2 447.796 72.6334 7
1 4 2 410.425 63.5632 6
1 4 3 9.86593 21.925 4
1 4 3 3.86588 40.5545 3
1 4 3 20.2746 16.1262 12
-1 -4 -3 -8.22205 35.2753 13
1 4 3 -5.31351 26.2556 10
-1 -4 -3 10.5031 42.4733 1
1 4 3 -30.2539 37.521 1
-1 -4 -3 27.3391 21.9721 4
-1 -4 -3 14.2978 21.0619 8
1 4 3 48.3689 42.5549 7
-1 -4 -3 6.37492 43.7676 7
-1 -4 -3 -5.12836 24.9162 6
1 4 3 28.3377 22.7712 6
1 4 4 13.3197 53.3555 3
-1 -4 -4 47.5641 50.4833 1
1 4 4 4.70943 41.6454 1
-1 -4 -4 127.923 61.6392 13
-1 -4 -4 21.3527 29.9027 10
-1 -4 -4 8.12752 20.9422 4
-1 -4 -4 -3.59469 21.9471 8
-1 -4 -4 27.1309 53.8314 7
1 4 4 81.2004 61.1534 7
-1 -4 -4 35.6295 34.5633 6
1 4 5 3385.09 215.451 2
-1 -4 -5 3313.3 254.744 3
1 4 5 3223.66 278.401 3
-1 -4 -5 3281.18 225.537 1
-1 -4 -5 3364.01 251.242 13
-1 -4 -5 3253.44 186.405 10
-1 -4 -5 3395.19 199.433 4
-1 -4 -5 3126.55 208.482 8
-1 -4 -5 3372.6 256.102 7
1 4 5 3308.25 257.004 7
-1 -4 -5 3365.39 188.84 6
-1 -4 -6 115.852 64.6942 3
1 4 6 286.906 92.8775 3
-1 -4 -6 254.992 90.7584 13
-1 -4 -6 168.145 57.2306 10
-1 -4 -6 135.558 60.9988 1
1 4 6 224.878 65.7951 2
-1 -4 -6 183.388 64.9022 4
1 4 6 64.6722 52.1726 7
-1 -4 -6 172.292 62.2904 8
-1 -4 -6 164.57 51.5423 6
1 4 7 347.924 126.483 3
-1 -4 -7 676.087 142.524 3
-1 -4 -7 465.207 120.112 13
-1 -4 -7 510.995 93.2964 10
1 4 7 465.97 82.3102 2
-1 -4 -7 486.524 90.6601 1
-1 -4 -7 573.132 101.127 4
-1 -4 -7 463.492 108.711 8
1 4 7 854.617 162.488 7
-1 -4 -7 484.017 89.6717 6
-1 -4 -8 45.6756 57.8122 3
-1 -4 -8 128.687 83.3983 13
-1 -4 -8 69.29 42.2345 10
1 4 8 126.929 44.4626 2
-1 -4 -8 127.14 65.26 4
-1 -4 -8 215.2 85.5675 8
1 4 8 79.697 60.8098 7
-1 -4 -8 124.315 54.2271 6
-1 -4 -9 2352.17 292.431 3
-1 -4 -9 2137.2 204.068 10
1 4 9 2350.06 128.854 2
1 4 9 2283.4 282.259 7
-1 -4 -9 2068.84 200.611 6
-1 -4 -9 2280.72 278.274 13
-1 -4 -9 2153.35 160.873 12
-1 -4 -10 299.31 128.643 3
1 4 10 411.402 132.103 7
-1 -4 -10 361.987 105.303 6
-1 -4 -10 547.408 162.591 13
-1 -4 -11 113.522 75.9004 3
-1 -4 -11 182.735 78.019 13
1 4 11 23.2 76.5668 7
-1 -4 -11 51.1344 46.6252 6
-1 -5 11 25.8072 94.5851 7
1 5 -10 1191.1 222.344 5
-1 -5 10 904.082 225.056 11
-1 -5 10 914.758 167.463 7
1 5 -9 146.098 100.082 5
-1 -5 9 56.6137 64.6872 11
-1 -5 9 107.346 78.0955 7
1 5 -8 787.405 165.809 5
-1 -5 8 760.538 133.086 7
-1 -5 8 1077.3 196.432 11
-1 -5 7 4658.88 297.271 1
-1 -5 7 4498.79 363.695 11
-1 -5 7 4956.98 297.297 7
1 5 -7 4416.59 360.13 5
-1 -5 6 35.7496 73.6724 11
-1 -5 6 85.1047 51.1916 1
1 5 -6 57.5161 57.1433 8
1 5 -6 0.99402 65.4978 5
-1 -5 5 2797.41 262.428 11
1 5 -5 2350.54 208.958 8
-1 -5 5 2429.96 239.429 5
1 5 -5 2591.93 246.029 5
-1 -5 5 2278.52 215.31 1
-1 -5 4 0.40434 49.0205 11
1 5 -4 -5.03564 58.3067 11
-1 -5 4 87.4028 58.9841 5
1 5 -4 22.5948 39.4461 5
1 5 -4 4.63408 41.3245 8
1 5 -4 -50.3202 53.0058 1
-1 -5 4 90.7011 61.5512 1
-1 -5 3 225.217 47.2868 7
-1 -5 3 385.761 92.3586 11
-1 -5 3 255.614 50.5404 9
1 5 -3 380.342 88.5412 1
-1 -5 3 340.91 98.1961 1
1 5 -3 250.495 58.8667 8
-1 -5 3 311.6 91.7673 5
1 5 -2 4717.62 226.67 13
-1 -5 2 5324.57 306.551 11
-1 -5 2 4648.5 302.454 1
1 5 -2 4883.85 301.676 1
-1 -5 2 5140.61 184.954 9
1 5 -2 4886.42 194.974 8
-1 -5 2 4606.3 186.292 7
-1 -5 2 5052.87 294.299 5
1 5 -1 271.611 70.766 3
1 5 -1 399.679 70.9387 13
-1 -5 1 295.494 81.0448 11
-1 -5 1 413.002 54.1248 9
-1 -5 1 283.277 74.7493 5
-1 -5 1 324.268 53.0581 7
1 5 -1 396.839 43.5945 8
-1 -5 1 328.714 90.5405 1
-1 -5 0 47904.5 887.322 11
-1 -5 0 47332.2 734.133 13
1 5 0 45439.6 683.992 13
-1 -5 0 47709.8 957.121 1
1 5 0 45951.6 569.315 9
1 5 0 45507.2 635.955 7
-1 -5 0 46380.8 620.773 7
1 5 0 47314.1 848.951 3
1 5 1 27427.4 642.268 3
-1 -5 -1 26165 712.889 1
-1 -5 -1 27644.1 583.702 13
-1 -5 -1 26927.4 675.965 11
1 5 1 27960.8 566.576 13
1 5 1 27245.5 446.61 4
1 5 1 27444.3 485.028 9
1 5 1 28047.2 548.357 7
-1 -5 -1 27277.4 527.157 7
1 5 1 27905 649.627 5
1 5 1 27899.5 598.761 6
1 5 2 29.2935 32.8769 3
-1 -5 -2 80.8394 74.6967 1
-1 -5 -2 0.27106 36.4819 13
1 5 2 -14.5558 38.8573 13
1 5 2 21.1769 35.8677 10
1 5 2 -3.34621 26.2828 4
-1 -5 -2 -2.68995 9.51468 8
1 5 2 18.4201 37.2135 7
-1 -5 -2 35.0472 36.5053 7
1 5 2 -4.58827 32.3475 6
1 5 3 302.823 78.6702 3
1 5 3 189.24 42.9435 4
1 5 3 164.068 54.3603 13
-1 -5 -3 306.99 74.3944 13
1 5 3 213.103 53.9706 10
-1 -5 -3 228.696 77.6644 1
-1 -5 -3 331.783 52.8776 4
-1 -5 -3 275.599 72.3337 7
-1 -5 -3 225.262 41.6946 8
1 5 3 296.986 75.9295 7
-1 -5 -3 382.342 74.5044 6
1 5 3 244.504 60.2476 6
-1 -5 -4 310.826 81.9549 3
1 5 4 97.0062 60.7104 3
-1 -5 -4 379.98 92.4918 13
1 5 4 203.117 55.5434 10
-1 -5 -4 412.989 109.712 1
1 5 4 327.069 86.9726 2
-1 -5 -4 250.787 54.6752 4
-1 -5 -4 212.004 50.2666 8
1 5 4 357.153 92.1994 7
-1 -5 -4 239.834 76.9856 7
1 5 4 256.319 55.6004 6
-1 -5 -4 272.73 65.9083 6
1 5 5 1004.6 162.708 3
-1 -5 -5 896.702 143.066 3
-1 -5 -5 722.927 129.778 13
-1 -5 -5 898.486 110.652 10
1 5 5 998.794 137.278 2
-1 -5 -5 713.524 122.021 1
-1 -5 -5 885.138 111.076 4
-1 -5 -5 927.576 146.709 7
1 5 5 1155.72 161.91 7
-1 -5 -5 921.069 113.182 8
-1 -5 -5 955.685 115.762 6
-1 -5 -6 753.261 138.564 3
1 5 6 963.159 188.7 3
-1 -5 -6 855.914 148.242 13
-1 -5 -6 941.631 117.62 10
1 5 6 796.184 124.282 2
-1 -5 -6 925.862 139.269 1
-1 -5 -6 1047.82 129.172 4
1 5 6 1022.84 165.794 7
-1 -5 -6 787.778 117.669 8
-1 -5 -6 805.016 113.013 6
-1 -5 -7 3.88458 55.507 3
-1 -5 -7 160.959 77.9419 1
1 5 7 56.5346 50.6166 2
-1 -5 -7 -105.344 99.005 13
-1 -5 -7 138.364 60.8175 10
-1 -5 -7 84.0319 49.2738 4
1 5 7 0.554 61.07 7
-1 -5 -7 98.6685 76.2804 8
-1 -5 -7 144.958 68.3902 6
1 5 8 2698.51 204.177 2
-1 -5 -8 3155.28 324.164 3
-1 -5 -8 3036.19 235.304 1
-1 -5 -8 3048.24 312.135 13
-1 -5 -8 3016.5 235.014 10
-1 -5 -8 3352.14 270.348 4
-1 -5 -8 3062.18 274.313 8
1 5 8 2654.96 297.566 7
-1 -5 -8 3357.65 246.253 6
-1 -5 -9 -14.4333 59.3301 3
-1 -5 -9 -79.9676 100.028 13
1 5 9 39.4727 89.5137 7
-1 -5 -9 82.4111 59.9885 6
-1 -5 -9 30.6607 45.4423 10
-1 -5 -10 668.565 180.328 3
1 5 10 847.315 200.038 7
-1 -5 -10 846.589 150.292 6
-1 -5 -10 461.273 137.769 13
-1 -5 -11 431.408 152.985 13
1 5 11 93.2126 131.586 7
-1 -5 -11 139.755 123.732 3
-1 -6 10 75.2095 95.1823 11
1 6 -10 -32.7371 78.164 5
1 6 -9 899.231 198.897 5
-1 -6 9 1006.86 210.291 11
-1 -6 9 796.996 138.073 7
1 6 -8 1102.08 205.703 5
-1 -6 8 1391.01 166.245 7
-1 -6 8 1494.51 237.367 11
1 6 -7 27189.3 754.211 2
-1 -6 7 30331.9 852.933 1
-1 -6 7 27752.9 937.733 11
-1 -6 7 27586.4 667.439 7
1 6 -7 30092.6 958.809 5
-1 -6 6 3182.53 284.993 1
-1 -6 6 3388.32 317.611 11
1 6 -6 3272.02 271.625 8
1 6 -6 3591.55 319.246 5
1 6 -6 2956.33 257.24 2
-1 -6 5 413.537 124.914 11
1 6 -5 475.108 117.353 5
-1 -6 5 416.575 82.1204 9
1 6 -5 345.619 85.8815 8
1 6 -5 492.58 109.918 2
-1 -6 5 456.968 118.661 1
-1 -6 4 104.732 40.8272 7
1 6 -4 -4.92402 44.2691 11
-1 -6 4 9.84294 77.2781 11
-1 -6 4 65.7073 70.0919 5
1 6 -4 22.3201 59.7535 5
-1 -6 4 87.8008 40.4525 9
1 6 -4 104.247 41.7433 8
1 6 -4 83.4569 69.8397 1
-1 -6 4 52.9752 78.8413 1
1 6 -4 6.77075 43.8145 2
1 6 -3 268.035 69.495 13
1 6 -3 256.656 85.0233 11
-1 -6 3 432.569 107.184 11
-1 -6 3 332.539 94.2859 5
1 6 -3 414.394 101.74 5
-1 -6 3 325.956 59.8152 9
-1 -6 3 377.534 59.0135 7
1 6 -3 250.601 59.6328 8
-1 -6 3 291.933 102.136 1
1 6 -3 325.466 104.549 1
1 6 -3 403.961 99.4817 2
-1 -6 2 -7.50579 59.5733 1
1 6 -2 -26.8744 51.6605 1
1 6 -2 -4.56818 40.3816 2
1 6 -2 -57.1886 50.3195 13
-1 -6 2 -10.3061 48.6668 11
1 6 -2 -22.558 38.5748 11
1 6 -2 100.23 62.6508 5
-1 -6 2 -1.98429 43.8365 5
-1 -6 2 24.2877 19.0369 9
1 6 -2 8.01058 23.0277 8
-1 -6 2 -5.26304 19.0349 7
1 6 -2 30.0609 44.2272 3
1 6 -1 69.3478 66.4537 2
-1 -6 1 33.5535 67.2253 1
1 6 -1 38.6201 53.6471 1
1 6 -1 66.4044 46.8268 13
-1 -6 1 -20.2943 49.8231 11
1 6 -1 36.4781 46.5016 5
1 6 -1 13.7748 15.4994 8
1 6 -1 16.8131 25.5854 9
-1 -6 1 -22.8761 25.689 7
1 6 -1 17.8133 46.8353 3
1 6 0 1562.53 173.069 3
-1 -6 0 1874.34 217.311 1
-1 -6 0 1828.41 196.138 11
1 6 0 1818.73 156.913 13
-1 -6 0 1806.38 167.379 13
1 6 0 1823.62 132.476 9
1 6 0 1825.74 139.105 7
-1 -6 0 1728.25 133.547 7
1 6 0 1775.52 182.429 5
1 6 0 1711.14 179.156 6
1 6 1 3474.17 257.558 3
-1 -6 -1 3699.99 260.946 3
-1 -6 -1 3661.59 301.724 1
1 6 1 3531.31 227.964 13
-1 -6 -1 3872.1 250.625 13
-1 -6 -1 3520.19 273.672 11
1 6 1 3910.81 193.511 4
1 6 1 3957.47 207.61 9
-1 -6 -1 3784.49 210.166 7
1 6 1 3653.8 214.821 7
1 6 1 3595.01 256.697 5
1 6 1 4004.26 257.58 6
-1 -6 -2 47.4304 56.8248 3
1 6 2 158.813 66.9895 3
1 6 2 41.842 57.7955 2
-1 -6 -2 51.4173 57.5428 1
1 6 2 20.8097 51.0431 1
-1 -6 -2 58.4989 52.665 13
1 6 2 122.812 59.4246 13
1 6 2 61.8016 44.5768 10
1 6 2 112.748 36.4647 4
1 6 2 106.477 49.4484 9
-1 -6 -2 224.6 65.3891 7
1 6 2 165.842 64.4523 7
1 6 2 69.2646 30.4732 6
-1 -6 -3 1034.45 150.619 3
1 6 3 876.509 139.853 3
1 6 3 857.339 145.924 1
1 6 3 768.78 138.184 2
-1 -6 -3 643.394 135.32 1
-1 -6 -3 943.161 140.524 13
1 6 3 999.244 138.351 13
1 6 3 849.533 143.039 11
1 6 3 968.291 114.982 10
1 6 3 927.425 97.1271 4
-1 -6 -3 985.133 72.5062 8
1 6 3 1141.99 148.001 7
-1 -6 -3 1004.93 133.214 7
1 6 3 949.824 112.876 6
1 6 4 313.784 60.906 4
1 6 4 365.074 97.7083 3
-1 -6 -4 486.61 111.754 3
1 6 4 412.457 103.976 2
-1 -6 -4 168.892 89.9787 1
1 6 4 480.112 115.494 1
-1 -6 -4 174.56 79.958 13
1 6 4 289.017 46.0006 12
1 6 4 310.576 70.9249 10
1 6 4 401.652 113.031 11
-1 -6 -4 247.643 54.5083 4
-1 -6 -4 361.253 59.3312 8
-1 -6 -4 243.885 89.1811 7
1 6 4 300.768 87.9634 7
-1 -6 -4 307.091 83.7721 6
1 6 4 279.729 68.1426 6
1 6 5 1366.71 199.925 3
1 6 5 1445.33 184.934 2
-1 -6 -5 1489.13 194.319 3
-1 -6 -5 1384.26 185.92 13
-1 -6 -5 1603.51 149.047 4
1 6 5 1393.18 180.045 1
-1 -6 -5 1470.7 199.009 1
-1 -6 -5 1471.91 133.626 8
-1 -6 -5 1493.62 192.636 7
1 6 5 1345.8 183.791 7
-1 -6 -5 1581.27 159.786 6
-1 -6 -6 43.2936 44.8003 3
-1 -6 -6 20.1943 56.7781 1
1 6 6 -23.7931 44.9079 2
-1 -6 -6 -39.6146 63.9478 13
-1 -6 -6 94.1139 44.8143 4
-1 -6 -6 4.64734 35.8434 8
1 6 6 43.9668 67.5435 7
-1 -6 -6 19.8047 41.121 6
1 6 7 2921.53 248.886 2
-1 -6 -7 2944.46 302.576 3
-1 -6 -7 3101.46 277.074 1
-1 -6 -7 3294.14 317.474 13
-1 -6 -7 2748.23 224.189 10
-1 -6 -7 3254.72 250.828 4
-1 -6 -7 3059.99 246.227 8
1 6 7 2794.01 297.892 7
-1 -6 -7 2961.21 234.861 6
-1 -6 -8 245.55 109.131 3
-1 -6 -8 410.465 143.22 13
-1 -6 -8 270.039 76.984 10
-1 -6 -8 439.709 103.701 4
1 6 8 222.817 104.432 7
-1 -6 -8 159.074 78.3683 8
-1 -6 -8 374.37 100.522 1
1 6 8 397.443 95.8628 2
-1 -6 -8 379.468 97.3314 6
-1 -6 -9 388.579 138.325 3
1 6 9 385.022 138.156 7
-1 -6 -9 494.709 99.28 6
-1 -6 -9 532.384 141.036 13
-1 -6 -10 24.1162 93.6694 13
1 6 10 82.4115 89.7207 7
-1 -6 -10 -74.9982 89.2102 3
-1 -7 9 153.355 76.4997 9
1 7 -9 154.365 109.074 5
-1 -7 9 107.643 95.9408 11
-1 -7 8 668.91 176.541 11
1 7 -8 538.554 155.758 5
-1 -7 8 509.933 110.784 9
-1 -7 8 711.098 111.578 7
-1 -7 8 577.197 141.898 1
-1 -7 7 2602.4 307.321 11
-1 -7 7 2397.9 224.024 9
-1 -7 7 2685.06 285.82 1
1 7 -7 2207.9 279.401 5
1 7 -7 2708.77 264.494 2
1 7 -6 7457.23 440.266 2
-1 -7 6 8283.99 501.989 1
-1 -7 6 8198.65 513.688 11
1 7 -6 6935.25 396.038 8
-1 -7 6 7299.48 301.807 7
1 7 -6 7680.97 492.634 5
-1 -7 5 416.09 67.6656 7
-1 -7 5 440.261 125.123 11
1 7 -5 281.304 95.723 5
1 7 -5 510.908 99.0652 8
-1 -7 5 360.17 106.272 1
1 7 -5 492.216 127.31 1
1 7 -5 520.675 130.526 2
1 7 -4 -1.39678 44.5429 13
-1 -7 4 70.572 82.5424 11
1 7 -4 -53.0556 60.6614 5
-1 -7 4 -3.53116 25.2532 9
-1 -7 4 28.3315 28.1166 7
1 7 -4 -3.70677 33.5485 8
-1 -7 4 61.2477 101.786 1
1 7 -4 -5.75267 58.5471 1
1 7 -4 -5.09957 62.3942 2
1 7 -3 2779.56 268.787 3
1 7 -3 2958.12 279.912 2
1 7 -3 2901.02 281.26 1
-1 -7 3 3177.13 311.259 1
1 7 -3 2514.15 206.929 13
-1 -7 3 2767.43 272.445 11
1 7 -3 3206.57 286.735 11
1 7 -3 2717.17 170.731 8
-1 -7 3 2906.44 173.536 9
-1 -7 3 2763.77 149.738 7
1 7 -3 3142.25 277.262 5
-1 -7 3 3174.04 285.918 5
1 7 -2 104.766 56.4006 3
-1 -7 2 415.093 131.639 1
1 7 -2 225.102 78.7392 2
1 7 -2 279.956 105.034 1
1 7 -2 276.648 75.4319 13
1 7 -2 387.352 112.634 11
-1 -7 2 337.263 112.41 11
1 7 -2 374.094 103.879 5
-1 -7 2 240.215 51.2674 9
-1 -7 2 251.126 47.1667 7
1 7 -2 263.369 44.7682 8
-1 -7 2 89.4072 67.1447 5
1 7 -1 1714.67 201.615 3
1 7 -1 1674.16 202.978 11
1 7 -1 1609.68 129.097 9
-1 -7 1 1346.43 189.151 11
1 7 -1 1394.7 149.848 13
1 7 -1 1467.41 200.04 2
1 7 -1 1151.6 183.873 1
-1 -7 1 1336.91 205.65 1
-1 -7 1 1554.83 122.108 7
1 7 -1 1608.4 195.871 6
1 7 -1 1884.78 209.412 5
1 7 0 4829.46 326.136 3
1 7 0 4687.28 346.316 2
-1 -7 0 5267.37 390.529 1
1 7 0 5199.35 373.684 1
-1 -7 0 4450.12 332.879 11
1 7 0 4883.51 281.152 13
1 7 0 4678.13 338.07 11
1 7 0 4844.49 234.137 9
1 7 0 4944.15 240.634 7
-1 -7 0 4717.91 230.153 7
1 7 0 4831.81 326.064 6
1 7 0 4736.02 319.919 5
1 7 1 1076.48 158.207 3
-1 -7 -1 1093.71 160.553 3
1 7 1 910.904 157.666 2
-1 -7 -1 817.898 158.878 1
1 7 1 695.538 138.21 1
-1 -7 -1 887.306 145.491 13
1 7 1 819.962 127.717 13
-1 -7 -1 916.789 170.581 11
1 7 1 852.453 150.307 11
1 7 1 773.288 100.308 4
1 7 1 826.566 142.644 5
1 7 1 651.563 98.9807 9
-1 -7 -1 930.372 114.114 7
1 7 1 675.242 100.513 7
1 7 1 735.072 124.863 6
-1 -7 -2 438.141 111.048 3
1 7 2 552.075 119.063 3
-1 -7 -2 464.609 131.67 1
1 7 2 277.451 92.1435 2
1 7 2 506.73 121.374 1
1 7 2 344.963 85.225 13
-1 -7 -2 386.952 107.616 13
1 7 2 388.497 93.0506 10
1 7 2 441.997 123 11
1 7 2 318.367 63.0823 4
1 7 2 313.661 75.6642 9
1 7 2 426.516 91.5193 7
-1 -7 -2 414.056 84.571 7
1 7 2 381.513 86.6353 6
1 7 2 373.604 100.793 5
-1 -7 -3 1706.12 203.203 3
1 7 3 1648.82 207.876 3
1 7 3 1244.98 189.718 1
-1 -7 -3 1631.99 230.19 1
1 7 3 1713.05 216.308 2
1 7 3 1923.17 234.088 11
-1 -7 -3 1689.32 204.816 13
1 7 3 1535.41 180.819 13
1 7 3 1370.37 153.893 10
1 7 3 1567.66 133.031 4
1 7 3 1480.78 169.937 9
-1 -7 -3 1576.58 176.192 7
1 7 3 1838.03 194.252 7
1 7 3 1641.14 168.696 6
1 7 4 10.1115 32.4982 4
-1 -7 -4 9.76097 43.3976 3
1 7 4 112.245 57.9164 3
-1 -7 -4 -30.3976 58.7186 1
1 7 4 85.3151 79.0182 2
1 7 4 91.2459 65.9414 1
1 7 4 28.7074 23.8749 12
-1 -7 -4 -1.46548 61.5776 13
1 7 4 137.335 61.1478 10
-1 -7 -4 65.4051 28.888 8
-1 -7 -4 3.3845 36.9234 7
1 7 4 13.9398 51.5723 7
1 7 4 56.0728 37.1562 6
-1 -7 -5 4380.14 341.189 3
1 7 5 3594.11 314.032 2
-1 -7 -5 4310.72 360.134 1
1 7 5 3912.38 327.017 1
-1 -7 -5 3914.09 331.208 13
1 7 5 4041.29 253.611 10
-1 -7 -5 3924.22 248.377 4
-1 -7 -5 3865.42 208.343 8
1 7 5 3915.35 323.105 7
1 7 5 4020.41 254.398 6
-1 -7 -5 3790.13 266.229 6
-1 -7 -6 6250.02 428.428 3
1 7 6 5477.7 378.579 2
-1 -7 -6 5357.36 408.086 13
-1 -7 -6 5767.71 319.913 4
-1 -7 -6 4975.57 388.083 1
-1 -7 -6 6216.8 305.457 8
1 7 6 5745.5 412.749 7
-1 -7 -6 6249.19 351.169 6
-1 -7 -7 11601 615.195 3
1 7 7 11830.1 549.362 2
-1 -7 -7 11154 613.7 13
-1 -7 -7 11022.4 468.381 4
-1 -7 -7 11116.8 454.381 8
1 7 7 11668.2 620.407 7
-1 -7 -7 10752.5 560.204 1
-1 -7 -7 11963.2 499.189 6
-1 -7 -8 -25.3929 68.6567 3
-1 -7 -8 12.4644 54.0649 1
1 7 8 130.895 105.961 7
-1 -7 -8 151.106 79.3942 6
-1 -7 -8 136.892 107.096 13
-1 -7 -9 86.0028 91.9153 13
1 7 9 198.45 121.891 7
-1 -7 -9 78.5296 97.9661 3
-1 -7 -10 2117.42 319.917 3
-1 -8 8 185.585 111.728 11
1 8 -8 118.85 85.591 5
-1 -8 7 40.2227 43.9631 9
1 8 -7 -41.774 58.7482 5
-1 -8 7 114.399 137.438 11
-1 -8 7 -47.677 81.0415 1
1 8 -6 306.961 116.155 13
-1 -8 6 490.484 141.281 11
-1 -8 6 284.357 72.0208 9
-1 -8 6 603.539 159.76 1
1 8 -6 369.321 105.308 8
-1 -8 6 309.987 57.1364 7
1 8 -6 478.456 133.7 5
-1 -8 5 5938.87 460.979 1
-1 -8 5 6194.16 458.221 11
1 8 -5 5870.26 360.464 13
1 8 -5 6066.36 332.775 8
-1 -8 5 5896.76 220.996 7
1 8 -5 6383.95 455.833 5
1 8 -4 1072.99 151.733 13
-1 -8 4 1133.09 203.611 11
1 8 -4 637.266 151.115 5
-1 -8 4 755.167 100.009 9
1 8 -4 1043.13 120.409 8
-1 -8 4 808.593 79.5009 7
-1 -8 4 1174.96 217.184 1
1 8 -3 392.406 98.1192 13
-1 -8 3 381.994 121.725 11
1 8 -3 295.391 107.586 5
-1 -8 3 289.297 60.8951 9
1 8 -3 346.624 63.5851 8
-1 -8 3 348.531 52.7326 7
-1 -8 3 311.28 126.27 1
1 8 -2 97.166 57.4924 13
-1 -8 2 3.46937 71.9722 11
1 8 -2 69.9468 22.883 8
-1 -8 2 24.1255 17.5516 7
1 8 -2 30.9689 59.7962 5
-1 -8 2 153.261 108.938 1
-1 -8 1 7470.07 464.682 11
1 8 -1 7240.22 365.844 13
-1 -8 1 6922.1 490.99 1
-1 -8 1 7449.37 275.916 7
1 8 -1 7810.69 465.457 6
1 8 -1 7258.41 433.474 5
1 8 0 6046.66 397.154 3
-1 -8 0 5697.66 445.374 1
-1 -8 0 6038.17 420.374 11
1 8 0 5909.54 339.79 13
1 8 0 5955.67 285.015 9
1 8 0 5903.68 301.684 4
-1 -8 0 5697.31 267.323 7
1 8 0 6064.22 280.828 7
1 8 0 6407.26 401.007 5
1 8 0 5631.8 382.309 6
1 8 1 6395.57 407.369 3
-1 -8 -1 6573.86 476.898 1
-1 -8 -1 5730.03 411.733 11
1 8 1 6473.59 363.803 13
-1 -8 -1 7039.99 406.104 13
1 8 1 6193.57 294.971 4
1 8 1 5896.65 305.405 9
1 8 1 6145.02 315.562 7
-1 -8 -1 6845.64 317.254 7
1 8 1 7040.2 425.506 5
1 8 1 6352.41 389.407 6
-1 -8 -2 1960.3 228.945 3
-1 -8 -2 1966.93 266.106 1
-1 -8 -2 2117.56 232.804 13
1 8 2 2219.17 221.371 13
1 8 2 2139.64 214.692 10
1 8 2 2347.6 174.315 4
1 8 2 1990.97 192.753 9
1 8 2 2201.52 208.244 7
-1 -8 -2 2036.97 192.1 7
1 8 2 2660.84 269.445 5
1 8 2 2142.62 218.61 6
-1 -8 -3 617.425 131.372 3
-1 -8 -3 724.921 177.212 1
-1 -8 -3 450.269 118.954 13
1 8 3 594.391 123.408 13
1 8 3 663.285 122.854 10
1 8 3 678.019 100.219 4
1 8 3 526.96 104.424 9
1 8 3 787.015 140.681 7
-1 -8 -3 773.989 128.642 7
1 8 3 611.364 116.269 6
-1 -8 -4 3625.71 324.75 3
-1 -8 -4 4361.07 395.172 1
1 8 4 4219.66 204.626 12
-1 -8 -4 4201.57 348.19 13
1 8 4 3833.3 267.446 10
1 8 4 4124.07 235.501 4
1 8 4 3816.26 298.887 9
1 8 4 4223.07 328.346 7
-1 -8 -4 3958.03 311.089 7
1 8 4 4262.26 283.279 6
-1 -8 -5 963.606 174.755 3
-1 -8 -5 603.057 149.696 13
1 8 5 688.916 118.741 10
-1 -8 -5 725.815 81.0457 8
1 8 5 696.944 151.714 7
-1 -8 -5 786.527 180.462 1
1 8 5 671.854 118.612 6
-1 -8 -6 3685.02 367.685 1
-1 -8 -6 4219.27 383.061 13
1 8 6 4006.36 363.606 7
-1 -8 -6 3529.55 344.166 3
-1 -8 -7 5195.14 435.574 3
-1 -8 -7 4581.48 402.913 1
-1 -8 -7 5273.47 447.534 13
1 8 7 5047.57 431.751 7
-1 -8 -7 4930.98 343.092 6
-1 -8 -8 1188.44 199.943 1
-1 -8 -8 1168.49 226.557 13
-1 -8 -8 1123.84 220.516 3
1 8 8 1060.19 214.566 7
-1 -8 -9 571.308 181.628 13
1 8 9 408.39 144.662 7
-1 -8 -9 373.545 149.873 3
1 9 -7 854.352 204.568 5
-1 -9 7 892.799 205.39 11
-1 -9 7 628.968 179.754 1
1 9 -6 -69.486 86.5733 5
-1 -9 6 143.418 111.7 11
-1 -9 6 73.6174 111.102 1
1 9 -5 418.545 134.249 5
-1 -9 5 344.02 146.102 1
-1 -9 5 373.457 135.85 11
-1 -9 4 92.2477 94.7067 11
1 9 -4 151.385 79.5312 5
-1 -9 4 77.9196 41.785 9
1 9 -4 112.324 69.0623 13
-1 -9 4 -45.4914 88.7614 1
-1 -9 3 1078.37 208.536 11
1 9 -3 856.433 167.359 5
1 9 -3 1223.85 94.5408 8
1 9 -3 1088.24 159.48 13
-1 -9 3 793.227 192.593 1
-1 -9 2 12.8242 81.4061 11
1 9 -2 49.0007 55.0444 13
1 9 -2 -21.6635 60.7937 5
-1 -9 2 -20.0996 25.126 7
-1 -9 2 -27.8195 82.4926 1
-1 -9 1 1840.36 254.455 11
1 9 -1 2066.34 210.991 13
1 9 -1 2083.86 249.81 5
-1 -9 1 1754.37 137.161 7
-1 -9 1 2105.38 303.845 1
-1 -9 0 2194.74 305.808 1
-1 -9 0 2828.73 307.939 11
1 9 0 2160.78 223.38 13
1 9 0 2536.55 201.201 9
1 9 0 2695.19 218.461 4
-1 -9 0 2431.65 178.748 7
1 9 0 2365.94 187.616 7
1 9 0 2521.14 273.827 5
1 9 1 582.326 115.694 13
1 9 1 857.218 158.97 10
1 9 1 902.108 171.216 5
1 9 1 981.978 128.773 4
1 9 1 943.365 131.502 9
1 9 1 1166.49 149.339 7
-1 -9 -1 842.127 119.492 7
-1 -9 -1 926.706 202.888 1
-1 -9 -2 234.549 135.414 1
-1 -9 -2 132.739 78.7683 13
1 9 2 177.04 79.4883 10
1 9 2 130.666 70.7783 5
1 9 2 118.281 51.6442 4
1 9 2 104.669 67.9349 9
1 9 2 129.168 68.7708 7
-1 -9 -2 187.177 81.2641 7
1 9 2 16.7674 50.7341 6
-1 -9 -3 1478.96 218.441 3
-1 -9 -3 2217.32 299.722 1
-1 -9 -3 1453.68 214.201 13
1 9 3 1495.55 190.055 10
1 9 3 1695.43 156.945 4
1 9 3 1888.64 213.274 9
1 9 3 1846.02 216.65 7
1 9 3 1890.25 212.335 6
1 9 3 2091.92 256.382 5
-1 -9 -4 83.8849 62.6591 3
1 9 4 20.4169 32.1385 4
1 9 4 -26.0449 65.3969 10
-1 -9 -4 -12.6156 72.7646 13
-1 -9 -4 -20.4843 80.9231 1
1 9 4 -28.9328 56.6643 7
1 9 4 12.9749 55.3078 6
-1 -9 -5 1298.88 242.727 1
-1 -9 -5 1476.8 244.235 13
1 9 5 1203.79 202.903 7
-1 -9 -5 1380.12 218.612 3
1 9 5 1452.31 177.54 10
-1 -9 -6 32.9286 79.3768 1
1 9 6 4.86692 60.7314 7
-1 -9 -6 -58.0075 55.3809 3
-1 -9 -6 119.557 91.9127 13
-1 -9 -7 1819.1 283.092 1
1 9 7 1747.67 279.326 7
-1 -9 -7 1930.08 281.82 3
-1 -9 -7 1526.84 262.553 13
1 9 8 1182.59 241.309 7
-1 -9 -8 880.979 210.699 13
-1 -9 -8 820.368 182.902 3
-1 -10 7 255.084 151.733 1
1 10 -6 -312.373 128.808 5
-1 -10 6 142.428 113.222 11
-1 -10 6 -144.922 130.987 1
1 10 -5 293.47 130.252 5
-1 -10 5 128.061 101.378 11
-1 -10 5 24.7391 113.244 1
1 10 -4 122.865 93.3175 5
-1 -10 4 324.337 143.151 11
-1 -10 4 199.004 131.896 1
1 10 -3 101.225 74.9416 5
-1 -10 3 82.7738 107.682 11
1 10 -2 419.929 138.068 5
-1 -10 2 376.888 128.872 11
-1 -10 2 171.893 156.246 1
1 10 -1 701.892 154.015 5
1 10 -1 613.394 121.881 4
-1 -10 1 544.637 162.741 11
-1 -10 1 866.484 212.184 1
1 10 0 632.933 117.613 4
1 10 0 617.153 153.14 5
-1 -10 0 774.8 201.731 1
-1 -10 0 774.376 190.891 11
1 10 1 65.7613 82.0592 10
1 10 1 10.481 43.531 4
1 10 1 -27.6187 76.2795 5
1 10 1 14.5717 46.3698 9
1 10 1 4.39262 41.9317 7
-1 -10 -2 217.137 107.383 13
1 10 2 34.6303 52.8761 10
1 10 2 4.6983 66.283 5
1 10 2 245.614 69.6455 4
1 10 2 3.57156 60.7063 9
1 10 2 36.0392 39.6644 7
-1 -10 -2 86.0739 108.626 1
-1 -10 -3 1286.4 218.173 13
1 10 3 1030.21 174.909 10
-1 -10 -3 706.966 200.683 1
1 10 3 1280.27 145.406 4
1 10 3 1102.42 202.465 5
1 10 3 1017.27 167.884 7
-1 -10 -3 815.406 175.61 3
-1 -10 -4 74.6948 97.0134 13
1 10 4 160.84 80.5036 10
1 10 4 118.775 92.0373 5
1 10 4 77.7242 57.5303 7
-1 -10 -4 87.2002 70.7146 3
-1 -10 -5 11.5251 62.9264 3
1 10 5 151.697 76.6977 10
-1 -10 -5 103.332 86.2827 1
-1 -10 -5 -18.0117 77.7815 13
1 10 5 97.6197 77.9486 7
1 10 5 24.4923 74.9073 5
-1 -10 -6 192.318 118.036 1
-1 -10 -6 342.452 132.887 13
1 10 6 387.896 135.751 7
-1 -10 -6 97.5891 69.3992 3
-1 -10 -7 225.415 117.218 1
-1 -10 -7 82.4415 107.889 13
1 10 7 67.9674 72.6117 7
-1 -10 -7 149.236 115.77 3
-1 -11 6 -50.1819 136.204 1
-1 -11 5 -30.4396 105.675 1
-1 -11 4 3313.83 400.379 11
1 11 -4 4040.48 418.714 5
1 11 -3 68.8745 84.5999 5
-1 -11 3 18.2436 103.463 1
-1 -11 3 -197.396 141.962 11
1 11 -2 657.98 136.968 4
1 11 -2 879.667 194.387 5
-1 -11 2 921.475 220.914 1
-1 -11 2 889.41 224.485 11
1 11 -1 582.273 160.076 5
1 11 -1 420.881 104.309 4
-1 -11 1 177.283 134.421 1
-1 -11 1 569.495 179.627 11
1 11 0 173.036 72.2394 4
1 11 0 310.775 129.485 5
-1 -11 0 406.388 155.205 1
-1 -11 0 163.547 102.498 11
1 11 0 -24.9851 71.6656 10
1 11 1 760.847 173.493 5
-1 -11 -1 397.045 159.08 1
1 11 1 774.427 158.626 10
1 11 2 46.8666 107.98 5
-1 -11 -2 -130.728 95.535 1
1 11 2 56.754 92.3077 10
1 11 3 304.078 103.645 10
-1 -11 -3 177.811 102.157 1
1 11 3 121.609 78.5754 5
1 11 3 246.934 97.8991 7
-1 -11 -3 335.192 135.414 13
-1 -11 -4 2761.67 343.606 3
-1 -11 -4 2280.4 315.893 13
1 11 4 2297.94 259.34 10
1 11 4 3079.69 361.396 5
1 11 4 2282.71 272.697 7
-1 -11 -4 2143.98 353.432 1
-1 -11 -5 695.073 199.733 1
-1 -11 -5 674.065 203.932 13
1 11 5 765.678 187.715 5
1 11 5 569.504 147.645 7
-1 -11 -5 408.061 145.762 3
-1 -11 -6 150.612 139.286 1
1 11 6 90.8807 116.172 5
1 11 6 -152.407 97.2427 7
1 12 -2 628.817 164.863 5
1 12 -1 116.918 111.624 10
1 12 -1 109.401 78.2546 5
1 12 0 -90.937 107.896 10
1 12 0 36.8144 67.1391 5
1 12 1 1679.26 258.865 10
1 12 1 1469.55 256.931 5
1 12 2 224.784 103.741 10
1 12 2 452.694 168.912 5
1 12 3 885.101 193.727 5
-1 -12 -4 298.512 139.264 13
-2 11 -2 403.763 144.138 5
-2 11 -2 674.153 175.201 4
-2 11 -3 2412.82 315.963 4
-2 11 -3 2820.59 332.878 5
-2 10 4 7.59984 75.5531 10
-2 10 3 352.352 136.225 10
-2 10 2 192.202 80.0117 4
-2 10 2 196.623 82.1759 5
-2 10 2 330.333 129.637 10
-2 10 1 343.201 110.349 5
-2 10 1 394.092 114.831 4
-2 10 1 486.674 165.359 10
-2 10 0 -70.3754 65.612 4
-2 10 0 87.7653 73.1676 5
-2 10 0 0.83185 73.4183 10
-2 10 -1 873.96 176.782 5
-2 10 -1 1043.56 189.019 4
-2 10 -1 1005.86 218.352 10
-2 10 -2 2269.35 286.077 4
-2 10 -2 2224.13 277.641 5
-2 10 -2 2223.87 318.034 10
-2 10 -3 258.239 109.088 4
-2 10 -3 159.582 98.6329 5
-2 10 -3 126.184 87.5911 10
2 -10 3 94.3211 81.3616 11
-2 10 -4 1507.92 234.345 5
-2 10 -4 1457.91 239.622 4
2 -10 4 1152.94 231.953 11
-2 10 -5 479.536 141.197 5
2 -10 5 471.756 173.134 11
-2 10 -6 556.739 154.662 5
2 -10 6 228.589 121.13 11
-2 9 6 81.495 112.278 7
2 -9 -6 -19.0157 99.7432 6
-2 9 5 335.452 122.763 5
-2 9 5 650.235 168.878 7
-2 9 5 715.915 159.411 4
2 -9 -5 245.306 88.3955 3
-2 9 4 334.065 121.58 10
2 -9 -4 349.646 163.152 13
-2 9 4 194.402 98.7609 5
-2 9 4 361.044 115.457 7
-2 9 4 419.502 114.563 4
2 -9 -4 195.322 108.768 3
-2 9 3 80.1829 55.3483 5
-2 9 3 -16.6606 65.7677 4
-2 9 3 68.7026 68.2582 10
-2 9 3 229.122 81.0806 7
-2 9 3 36.7427 56.0524 12
2 -9 -3 145.874 102.734 13
-2 9 2 85.8364 61.0663 7
-2 9 2 81.4585 65.8105 5
-2 9 2 72.6857 64.9978 4
-2 9 2 50.1963 69.0068 10
-2 9 1 816.344 155.866 5
-2 9 1 625.728 137.292 4
-2 9 1 1008.68 201.071 10
-2 9 0 2508.95 273.73 4
-2 9 0 2480.83 265.535 5
-2 9 0 2389.56 304.251 10
-2 9 -1 24.4634 49.4159 4
-2 9 -1 161.918 83.7254 5
-2 9 -1 55.3795 82.0387 10
-2 9 -2 167.39 95.1947 5
-2 9 -2 28.8935 69.1383 4
2 -9 2 41.6319 93.2642 11
-2 9 -2 107.489 94.2633 10
-2 9 -3 984.749 189.241 4
-2 9 -3 872.195 171.611 5
-2 9 -3 776.74 189.242 10
2 -9 3 775.888 174.32 11
2 -9 4 1278.31 190.54 9
-2 9 -4 937.802 176.975 5
2 -9 4 1473.16 242.905 11
2 -9 5 426.767 111.75 9
-2 9 -5 360.388 107.18 5
2 -9 5 -10.8104 83.5981 11
2 -9 6 1034.1 171.857 9
-2 9 -6 1392.73 229.728 5
2 -9 6 1496.75 250.576 11
-2 9 -7 576.335 164.183 5
2 -9 7 723.662 195.714 11
2 -9 8 307.671 139.622 11
-2 8 7 511.153 177.324 7
2 -8 -7 490.032 142.4 3
2 -8 -7 538.59 177.217 6
-2 8 6 282.493 102.694 7
2 -8 -6 392.169 136.342 3
2 -8 -6 260.032 130.532 6
2 -8 -5 77.9324 71.9672 3
-2 8 5 -5.70892 57.3811 4
2 -8 -5 -14.2541 97.929 13
-2 8 5 50.7108 71.8398 7
2 -8 -5 108.308 133.36 6
2 -8 -4 1072.39 185.906 3
-2 8 4 943.785 163.499 4
-2 8 4 1291.53 200.764 10
2 -8 -4 635.559 185.473 13
-2 8 4 1082.37 154.325 12
-2 8 4 1145.09 192.29 7
2 -8 -4 748.471 175.097 6
-2 8 4 997.405 171.894 5
2 -8 -3 1837.59 231.068 3
-2 8 3 2413.93 234.085 12
2 -8 -3 1699.71 280.898 13
-2 8 3 2106.44 235.754 4
-2 8 3 2017.57 255.29 10
-2 8 3 2017.49 229.219 7
-2 8 3 2317.02 251.343 5
-2 8 2 93.1308 71.0689 10
-2 8 2 10.0014 42.7426 5
-2 8 2 40.8577 44.3093 4
-2 8 2 117.091 41.377 8
-2 8 2 53.7163 45.323 7
2 -8 -2 44.3445 89.5913 13
-2 8 1 1088.29 94.4317 8
-2 8 1 1112.78 169.021 5
-2 8 1 1228.12 178.997 4
-2 8 1 1085.01 141.435 7
-2 8 1 1092.3 196.85 10
-2 8 0 802.042 163.928 10
-2 8 0 938.86 162.789 4
-2 8 0 836.702 144.385 5
-2 8 0 938.447 79.4676 8
-2 8 0 1143.58 123.062 7
-2 8 0 886.227 154.076 3
-2 8 -1 257.936 109.614 10
-2 8 -1 343.212 97.4887 5
-2 8 -1 344.387 105.245 4
-2 8 -1 340.612 51.4667 8
-2 8 -1 358.294 49.4763 7
-2 8 -1 175.424 66.3176 3
-2 8 -2 1983.48 272.454 10
-2 8 -2 1846.22 237.509 4
-2 8 -2 1638.39 209.975 9
-2 8 -2 2005.73 135.404 8
2 -8 2 2128.96 265.305 11
-2 8 -2 1927.01 229.496 5
2 -8 3 967.54 159.556 9
-2 8 -3 1228.07 123.98 8
-2 8 -3 1227.4 123.513 8
-2 8 -3 1229.56 186.641 5
2 -8 3 1066.35 190.683 11
2 -8 4 -11.8137 47.9916 9
-2 8 -4 78.444 67.4829 5
2 -8 4 -5.83061 68.6277 11
2 -8 5 1272.81 185.782 9
-2 8 -5 1261.61 198.692 5
2 -8 5 1151.69 206.716 11
2 -8 6 304.751 99.7694 9
-2 8 -6 357.893 123.333 5
2 -8 6 233.053 103.458 11
2 -8 7 649.085 144.494 9
-2 8 -7 726.117 164.163 5
2 -8 7 665.137 171.032 11
2 -8 8 17.2299 56.8303 9
2 -8 8 135.556 117.72 11
-2 8 -8 133.922 104.392 5
2 -8 9 46.4843 113.034 11
2 -7 -8 95.2852 107.946 3
2 -7 -8 -91.2799 100.632 6
2 -7 -7 328.809 123.892 3
-2 7 7 397.024 136.906 7
2 -7 -7 365.778 132.746 6
2 -7 -7 354.768 157.987 13
2 -7 -6 1195.12 197.707 3
-2 7 6 981.817 214.127 7
-2 7 6 1209.94 183.335 8
2 -7 -6 1235.47 215.253 6
2 -7 -6 1765.1 293.677 13
2 -7 -5 597.369 137.728 3
-2 7 5 619.527 139.17 4
2 -7 -5 563.726 174.574 13
-2 7 5 629.536 151.902 7
-2 7 5 480.111 110.32 8
2 -7 -5 487.276 146.379 6
2 -7 -4 443.06 118.389 3
-2 7 4 507.301 127.069 10
2 -7 -4 608.632 164.26 13
-2 7 4 413.498 94.0631 12
-2 7 4 374.88 106.138 4
-2 7 4 438.866 117.619 7
-2 7 4 405.462 92.355 8
2 -7 -4 447.528 141.112 6
-2 7 3 2.77281 69.4359 3
2 -7 -3 114.517 72.1322 3
-2 7 3 46.438 44.764 12
2 -7 -3 67.8426 82.0411 13
-2 7 3 -47.2881 66.7487 10
-2 7 3 36.5863 39.7576 4
-2 7 3 22.1021 48.1032 7
-2 7 3 45.4368 41.9877 8
-2 7 3 45.6671 51.6784 5
2 -7 -3 51.9772 84.454 6
-2 7 2 9168.98 484.281 3
2 -7 -2 9718.33 473.149 3
2 -7 -2 9191.84 568.714 13
-2 7 2 8729.35 490.066 10
-2 7 2 9053.76 453.089 4
-2 7 2 9735.67 341.164 8
-2 7 2 10100.5 451.745 7
-2 7 2 8644.29 438.172 5
2 -7 -2 9161.09 534.831 6
-2 7 1 4351.73 319.067 3
2 -7 -1 3863.31 361.639 13
-2 7 1 4283.37 346.119 10
-2 7 1 4327.13 316.202 4
-2 7 1 4483.53 210.719 8
-2 7 1 4510.38 273.141 7
-2 7 1 4556.85 308.438 5
-2 7 0 614.764 136.156 10
-2 7 0 592.128 127.104 4
-2 7 0 436.163 100.418 5
-2 7 0 612.922 135.661 9
-2 7 0 573.762 86.9886 7
-2 7 0 507.547 69.0272 8
-2 7 0 600.152 120.543 3
-2 7 -1 2828.68 248.32 3
2 -7 1 3533.45 312.942 11
-2 7 -1 2747.19 262.104 9
-2 7 -1 2862.58 298.38 10
-2 7 -1 3278.07 286.015 4
-2 7 -1 3099.16 166.329 8
-2 7 -1 2948.97 143.959 7
-2 7 -1 2866.23 247.59 5
2 -7 2 24.0169 40.8407 9
-2 7 -2 6.40936 45.3267 9
-2 7 -2 6.75406 28.5367 8
-2 7 -2 30.0618 52.3681 5
-2 7 -2 47.9224 61.3139 4
-2 7 -2 5.68362 37.0037 3
2 -7 2 30.4882 57.9897 11
2 -7 3 2468.66 264.032 11
2 -7 3 2387.21 231.248 9
-2 7 -3 2406.75 241.757 3
-2 7 -3 2302.47 237.498 5
2 -7 4 487.92 118.196 9
-2 7 -4 340.715 100.127 5
-2 7 -4 484.884 121.85 3
2 -7 4 272.415 101.446 11
-2 7 -5 1731.19 220.013 5
2 -7 5 1409.64 203.716 11
-2 7 -5 1665.1 179.415 8
2 -7 5 1833.03 211.246 9
2 -7 6 4464.11 343.506 9
-2 7 -6 4440.51 318.221 8
2 -7 6 4874.47 391.48 11
-2 7 -6 4485.03 370.79 5
-2 7 -7 1265.27 216.022 5
2 -7 7 1670.84 244.572 11
2 -7 7 1816.45 228.151 9
2 -7 8 881.732 168.908 9
-2 7 -8 1139.95 208.666 5
2 -7 8 1044.38 213.114 11
2 -7 9 -34.7325 71.0952 9
-2 7 -9 62.3044 78.9245 5
2 -7 9 106.686 104.616 11
2 -7 10 106.762 108.463 11
2 -7 10 -103.979 81.2797 9
2 -6 -9 -40.7586 72.2278 3
2 -6 -9 -33.2985 87.9307 6
2 -6 -8 3061.87 341.435 3
-2 6 8 3087.92 367.916 7
2 -6 -8 3013.88 335.597 6
2 -6 -8 3393.93 404.774 13
2 -6 -7 363.033 118.481 3
2 -6 -7 431.184 157.342 13
-2 6 7 506.898 117.626 8
-2 6 7 729.805 187.198 7
2 -6 -7 523.344 143.41 6
2 -6 -6 7320.03 460.751 3
-2 6 6 6198.91 399.012 8
2 -6 -6 7216.51 534.362 13
-2 6 6 7582.88 507.925 7
2 -6 -6 7180.01 482.336 6
2 -6 -5 119.159 82.2018 3
-2 6 5 73.8159 66.5041 4
2 -6 -5 213.777 110.647 13
2 -6 -5 82.3155 60.0598 8
-2 6 5 144.947 83.5761 7
-2 6 5 130.391 69.0927 8
2 -6 -5 62.6667 59.5076 6
2 -6 -4 6724.9 396.897 3
-2 6 4 6510.42 444.188 3
2 -6 -4 7188.6 501.605 13
-2 6 4 6816.39 344.29 12
-2 6 4 6147.62 391.664 10
-2 6 4 6672.62 393.751 4
2 -6 -4 6664.07 340.361 8
-2 6 4 6237.84 337.615 8
-2 6 4 6675.6 415.492 7
2 -6 -4 6870.13 448.092 6
2 -6 -3 3541.51 275.547 3
-2 6 3 3340.45 288.808 3
2 -6 -3 3260.58 325.77 13
-2 6 3 3502.25 251.567 12
-2 6 3 3643.76 298.207 10
-2 6 3 3030.83 257.171 4
-2 6 3 3164.08 219.297 8
2 -6 -3 3221.18 217.863 8
-2 6 3 3132.82 263.038 7
2 -6 -3 3163.85 302.939 6
2 -6 -2 2991.08 243.863 3
-2 6 2 3313.34 268.039 3
-2 6 2 3566.06 309.909 11
2 -6 -2 3454.72 333.339 13
-2 6 2 3022.28 274.252 10
-2 6 2 3254.76 261.46 4
-2 6 2 3280.87 296.051 9
-2 6 2 3442.9 207.957 8
-2 6 2 3502.25 254.13 7
-2 6 2 2887.48 235.529 5
-2 6 2 3611.55 297.668 6
2 -6 -2 3552.71 309.139 6
2 -6 -1 11032.8 450.905 3
-2 6 1 11456.3 469.397 3
-2 6 1 11346.1 534.058 11
2 -6 -1 11022.2 566.385 13
-2 6 1 11189.5 523.059 10
-2 6 1 11406.2 482.195 4
-2 6 1 11129.7 340.265 8
-2 6 1 10887.5 512.421 9
-2 6 1 10941.8 405.941 7
-2 6 1 11077.5 442.676 5
-2 6 1 11110.1 520.887 6
2 -6 -1 11011.2 548.472 6
-2 6 0 4692.28 293.185 3
-2 6 0 5244.92 349.655 11
-2 6 0 4773.09 348.45 13
-2 6 0 5582.25 375.586 10
-2 6 0 5071.45 326.661 4
-2 6 0 5132.39 218.298 8
-2 6 0 4774.09 328.428 9
-2 6 0 5503.95 248.601 7
-2 6 0 5850.57 386.076 6
-2 6 0 5109.3 298.483 5
-2 6 -1 816.711 125.384 3
-2 6 -1 696.136 143.752 13
2 -6 1 952.012 148.798 11
-2 6 -1 776.486 133.21 11
-2 6 -1 751.417 145.901 10
-2 6 -1 703.723 115.382 5
-2 6 -1 825.321 137.134 4
-2 6 -1 689.99 83.3105 8
-2 6 -1 892.929 141.442 9
-2 6 -1 970.968 83.7634 7
-2 6 -1 765.281 148.691 6
-2 6 -2 71.3652 59.2031 13
-2 6 -2 86.934 69.1359 11
2 -6 2 86.6206 70.2929 11
2 -6 2 -15.2092 37.7623 9
-2 6 -2 -19.0229 26.1375 8
-2 6 -2 6.87986 52.8522 9
-2 6 -2 55.6612 53.144 5
-2 6 -2 34.5517 60.8569 3
-2 6 -2 49.241 59.5398 6
-2 6 -3 3478.13 282.437 11
-2 6 -3 3339.62 299.574 13
2 -6 3 3732.96 296.113 11
2 -6 3 3536.08 266.925 9
-2 6 -3 3241.87 259.778 3
-2 6 -3 3514.57 267.393 5
2 -6 3 3267.4 262.524 5
2 -6 4 41.3803 60.3516 11
-2 6 -4 183.451 80.8764 11
-2 6 -4 64.8878 58.2576 5
2 -6 4 114.73 59.4757 5
2 -6 4 102.28 62.8138 9
-2 6 -4 117.287 82.3536 13
-2 6 -4 223.176 85.7062 3
2 -6 5 353.845 108.083 11
-2 6 -5 365.945 96.0511 11
-2 6 -5 205.368 87.5301 5
2 -6 5 184.454 76.6891 5
2 -6 5 217.402 78.7223 9
-2 6 -5 137.924 49.5933 8
-2 6 -5 195.735 99.1742 13
2 -6 6 2116.34 228.046 9
-2 6 -6 2366.21 233.096 8
2 -6 6 2598.79 269.573 11
-2 6 -6 2460.48 256.982 5
2 -6 7 1562.86 219.885 11
-2 6 -7 1401.27 207.208 5
2 -6 7 1183.56 180.61 9
2 -6 8 1517.54 230.93 11
-2 6 -8 1145.88 205.188 5
2 -6 8 1244.65 192.886 9
2 -6 9 141.506 103.834 11
-2 6 -9 388.719 135.475 5
2 -6 9 239.196 91.3963 9
2 -6 10 21.5207 93.1135 11
-2 6 -10 58.875 73.8766 5
2 -6 10 7.10593 76.3059 9
2 -6 11 179.964 108.633 9
2 -6 11 199.75 122.806 11
2 -5 -10 670.997 178.947 6
-2 5 9 50.6813 73.884 7
2 -5 -9 155.061 114.282 3
2 -5 -9 175.697 106.48 6
2 -5 -8 180.556 86.0686 3
-2 5 8 96.4497 102.147 7
2 -5 -8 43.2882 70.9407 6
2 -5 -8 241.514 118.81 13
2 -5 -7 668.337 151.475 3
2 -5 -7 474.183 150.674 13
-2 5 7 673.159 170.858 7
-2 5 7 782.306 162.628 8
2 -5 -7 568.769 139.24 6
2 -5 -6 100 79.2615 3
-2 5 6 120.601 50.8592 2
-2 5 6 67.9682 48.7196 1
2 -5 -6 382.462 136.991 13
2 -5 -6 126.144 65.1932 8
-2 5 6 223.92 93.0173 7
-2 5 6 124.252 79.5866 8
2 -5 -6 201.169 95.8203 6
-2 5 5 1915.77 250.364 3
-2 5 5 1527.52 191.411 4
2 -5 -5 2296.52 237.594 3
-2 5 5 1563.3 209.603 1
-2 5 5 1976.07 214.891 2
2 -5 -5 1780.48 240.805 13
2 -5 -5 1787.88 191.294 8
-2 5 5 1822.09 202.481 8
-2 5 5 1913.11 234.778 7
2 -5 -5 2013.6 237.241 6
-2 5 4 -23.9869 44.7908 3
2 -5 -4 28.8288 56.3476 3
-2 5 4 -31.9314 53.8066 4
-2 5 4 63.7949 69.6492 2
-2 5 4 24.9161 63.175 1
-2 5 4 -7.70161 40.0694 12
2 -5 -4 107.428 77.1069 13
2 -5 -4 43.3252 49.6036 10
2 -5 -4 28.0205 43.8531 4
2 -5 -4 -13.9915 39.0418 8
-2 5 4 -20.0722 44.8245 7
-2 5 4 45.5787 50.8947 8
2 -5 -4 34.4042 62.1325 6
2 -5 -3 646.69 109.515 3
-2 5 3 682.823 130.117 3
-2 5 3 591.329 128.989 2
-2 5 3 500.569 124.71 1
2 -5 -3 562.481 139.192 13
-2 5 3 776.932 114.601 12
-2 5 3 642.847 121.105 10
-2 5 3 733.515 145.516 11
2 -5 -3 663.074 126.419 4
-2 5 3 752.238 129.611 4
2 -5 -3 620.098 99.5822 8
-2 5 3 720.413 144.257 9
-2 5 3 618.148 120.672 7
-2 5 3 558.386 97.6791 8
2 -5 -3 782.104 148.467 6
-2 5 3 608.183 116.168 6
-2 5 2 7288.04 365.372 3
-2 5 2 6635.46 399.575 2
-2 5 2 7602.81 461.194 1
-2 5 2 7041.97 414.308 13
2 -5 -2 7171.79 434.668 13
-2 5 2 7332.02 411.735 11
-2 5 2 8149.38 408.91 10
-2 5 2 6861.82 355.475 4
-2 5 2 7536.01 417.256 9
-2 5 2 7066.05 295.398 8
2 -5 -2 6929.43 293.436 8
-2 5 2 7038.12 350.462 7
-2 5 2 7180.26 388.194 6
2 -5 -2 7223.73 410.314 6
-2 5 1 21011.1 574.934 3
-2 5 1 19794.1 743.435 1
-2 5 1 20015.2 687.11 2
-2 5 1 19114.5 631.037 11
2 -5 -1 19244.7 691.136 13
-2 5 1 19770.7 665.764 13
-2 5 1 20218.8 655.09 10
-2 5 1 19362.7 591.066 4
-2 5 1 20008.8 456.367 8
-2 5 1 18394.3 622.117 9
-2 5 1 18848.4 506.392 7
-2 5 1 19681 533.695 5
-2 5 1 18871.2 629.952 6
2 -5 -1 20686.8 684.329 6
2 -5 0 3783.91 302.716 2
-2 5 0 3193.69 218.384 3
-2 5 0 3571.31 317.521 1
-2 5 0 3133.8 271.613 2
-2 5 0 2802.47 237.794 11
-2 5 0 3576.64 282.351 13
-2 5 0 3838.77 288.086 10
-2 5 0 3496.9 251.077 4
-2 5 0 3025.39 243.525 9
-2 5 0 3305.62 174.294 8
-2 5 0 3496.45 187.48 7
-2 5 0 3121.23 210.992 5
-2 5 0 3076.61 258.147 6
-2 5 -1 28.0643 30.0239 3
-2 5 -1 82.1513 51.1062 1
-2 5 -1 48.331 65.455 2
2 -5 1 127.492 82.583 2
-2 5 -1 52.0428 69.1195 13
-2 5 -1 14.6257 37.5389 11
-2 5 -1 -11.4022 50.7692 10
2 -5 1 98.2195 61.68 11
-2 5 -1 31.3923 35.2051 4
-2 5 -1 -3.37014 31.8915 5
2 -5 1 57.4401 49.4202 9
-2 5 -1 55.8721 33.5021 8
-2 5 -1 41.1756 51.0032 9
-2 5 -1 31.3933 20.6947 7
-2 5 -1 70.4492 51.7037 6
-2 5 -2 415.654 107.579 2
2 -5 2 627.563 140.913 2
-2 5 -2 389.225 118.404 1
-2 5 -2 528.223 112.385 13
-2 5 -2 569.239 109.042 11
2 -5 2 388.197 91.3853 11
-2 5 -2 483.145 101.44 9
2 -5 2 287.665 79.1293 9
-2 5 -2 436.102 112.794 6
-2 5 -2 445.161 88.84 3
-2 5 -2 454.651 91.0322 5
-2 5 -3 1881.84 235.033 1
-2 5 -3 2357.96 241.578 2
-2 5 -3 2084.77 222.774 13
2 -5 3 2456.73 219.592 11
-2 5 -3 2095.32 197.669 11
2 -5 3 2390.43 209.791 9
-2 5 -3 2046.1 191.863 3
-2 5 -3 2060.67 186.86 5
-2 5 -3 1699.18 213.452 6
2 -5 3 2348.29 206.506 5
2 -5 4 1499.33 170.001 9
-2 5 -4 1250.61 177.234 2
-2 5 -4 1375.03 198.749 1
2 -5 4 1444.52 172.575 5
-2 5 -4 1890.55 229.617 6
-2 5 -4 1560.79 172.345 5
-2 5 -4 1313.04 159.723 11
2 -5 4 1573.57 183.793 11
2 -5 5 5996.16 360.843 11
-2 5 -5 4950.33 318.967 11
2 -5 5 5184.55 325.683 9
-2 5 -5 5653.82 370.413 2
-2 5 -5 5804.95 406.127 1
2 -5 5 5418.11 344.625 5
-2 5 -5 5866.21 352.541 5
2 -5 6 1995.14 219.671 11
2 -5 6 1594.82 193.089 9
-2 5 -6 2071.39 214.231 8
-2 5 -6 2028.97 222.036 5
2 -5 6 1952.44 222.857 5
-2 5 -6 2214.2 233.25 2
-2 5 -6 2070.1 246.17 1
2 -5 7 478.794 126.459 11
-2 5 -7 424.994 117.55 5
2 -5 7 357.062 106.064 9
-2 5 -7 354.259 101.669 8
2 -5 7 401.648 39.2402 7
-2 5 -7 321.342 98.2973 2
-2 5 -7 419.505 115.911 1
2 -5 8 53.5613 65.666 11
-2 5 -8 -98.0486 71.8213 5
2 -5 8 98.5135 77.4107 9
2 -5 8 -22.9218 20.455 7
-2 5 -8 -1.79311 39.5186 2
-2 5 -8 -69.7503 68.7475 1
2 -5 9 142.989 87.5257 9
-2 5 -9 -3.9745 73.8111 5
2 -5 9 60.5832 59.7907 11
2 -5 10 225.215 114.38 9
-2 5 -10 182.016 88.6937 5
2 -5 10 217.254 110.281 11
2 -5 11 233.403 109.101 9
2 -5 11 18.0018 110.634 11
-2 5 -11 50.8054 64.9951 5
2 -5 12 4675.19 457.807 9
2 -4 -10 852.608 204.037 3
2 -4 -10 715.006 171.699 6
2 -4 -9 1063.26 208.555 3
-2 4 9 1054.17 227.932 7
2 -4 -9 1154.09 199.449 6
2 -4 -9 882.482 206.915 13
2 -4 -8 652.602 161.637 3
2 -4 -8 283.966 109.908 13
-2 4 8 647.42 170.599 7
-2 4 8 308.718 99.9266 8
2 -4 -8 416.991 133.073 6
2 -4 -7 806.732 161.269 3
2 -4 -7 735.41 173.981 13
-2 4 7 905.149 127.036 2
-2 4 7 924.634 134.572 1
-2 4 7 978.191 187.417 7
-2 4 7 792.428 156.256 8
2 -4 -7 1161.15 184.906 6
2 -4 -6 91.2348 63.7507 3
-2 4 6 11.9379 43.3198 2
-2 4 6 23.678 42.7381 1
2 -4 -6 63.8707 59.4069 13
-2 4 6 37.0437 43.9269 5
2 -4 -6 -40.8435 63.7208 8
-2 4 6 33.7253 56.7961 7
-2 4 6 117.092 73.1703 8
2 -4 -6 80.545 72.0303 6
-2 4 5 685.592 132.291 4
2 -4 -5 770.694 136.972 3
-2 4 5 861.818 168.727 3
-2 4 5 648.692 131.626 1
-2 4 5 755.125 121.579 2
2 -4 -5 808.568 154.095 13
2 -4 -5 812.419 147.683 10
2 -4 -5 707.573 135.517 4
2 -4 -5 664.861 118.703 8
-2 4 5 875.549 143.459 8
-2 4 5 684.456 141.217 7
2 -4 -5 761.732 137.44 6
-2 4 4 7728.55 439.569 3
2 -4 -4 7167.46 365.075 3
-2 4 4 7412.26 379.559 2
-2 4 4 7406.2 414.365 1
2 -4 -4 7877.51 449.644 13
-2 4 4 7560.64 333.159 12
-2 4 4 6919.52 407.64 13
2 -4 -4 6711.23 386.228 10
2 -4 -4 7349.07 390.652 4
-2 4 4 7566.6 382.827 4
-2 4 4 7281.88 364.254 8
2 -4 -4 7206.85 351.582 8
-2 4 4 7931.63 417.332 7
2 -4 -4 6860.71 388.074 6
-2 4 3 773.97 126.166 3
-2 4 3 489.989 111.966 1
-2 4 3 1082.77 144.611 2
-2 4 3 866.419 140.688 13
-2 4 3 757.428 106.841 12
2 -4 -3 780.08 144.831 13
2 -4 -3 805.063 139.322 10
-2 4 3 861.323 126.468 10
-2 4 3 887.462 129.243 4
2 -4 -3 1037.57 147.363 4
-2 4 3 953.146 158.377 9
2 -4 -3 889.988 115.566 8
-2 4 3 1001.66 140.507 7
-2 4 3 940.788 123.867 8
2 -4 -3 1083.84 156.492 6
-2 4 3 764.866 124.626 6
2 -4 -2 4172.03 236.699 3
-2 4 2 4215.13 258.161 3
2 -4 -2 3899.26 283.667 2
-2 4 2 3693.22 269.066 2
-2 4 2 4228.39 315.943 1
2 -4 -2 4085.95 304.522 13
-2 4 2 3681.44 276.969 13
-2 4 2 3694.65 272.855 11
-2 4 2 3790.95 258.521 10
-2 4 2 4026.25 253.464 4
2 -4 -2 3916.42 262.019 4
-2 4 2 4026.64 221.09 8
2 -4 -2 4011.87 219.962 8
-2 4 2 3634.24 274.454 9
-2 4 2 4077.15 250.583 7
-2 4 2 3748.63 255.388 6
2 -4 -2 4044.38 286.608 6
-2 4 1 626.406 92.0217 3
2 -4 -1 974.286 109.296 3
-2 4 1 624.199 120.122 2
2 -4 -1 702.036 127.156 2
-2 4 1 704.403 131.083 1
2 -4 -1 695.196 130.769 13
-2 4 1 624.049 108.854 10
-2 4 1 678.091 112.449 11
-2 4 1 673.51 104.908 4
-2 4 1 626.487 114.021 9
-2 4 1 809.479 91.5927 8
-2 4 1 809.774 100.62 7
2 -4 -1 648.368 118.257 6
-2 4 1 765.77 121.102 6
-2 4 0 1072.6 113.802 3
2 -4 0 1188.73 163.749 2
-2 4 0 1089.48 148.707 13
2 -4 0 1074.41 155.964 13
-2 4 0 1186.58 140.42 11
-2 4 0 1085.25 144.168 10
-2 4 0 1024.24 127.518 4
-2 4 0 1115.4 103.475 8
-2 4 0 1207.69 144.445 9
-2 4 0 1123.24 101.177 7
-2 4 0 1166.82 114.826 5
2 -4 0 1209.17 163.772 6
-2 4 0 1145.8 147.12 6
2 -4 1 57.3274 57.6529 2
-2 4 -1 86.4118 45.1382 13
2 -4 1 166.103 64.021 11
-2 4 -1 86.3285 49.1067 11
-2 4 -1 72.1591 38.4703 4
-2 4 -1 61.2379 34.2868 5
-2 4 -1 108.773 35.1424 8
-2 4 -1 108.429 50.3422 9
-2 4 -1 125.872 31.5206 7
-2 4 -1 152.608 47.9683 3
-2 4 -2 92.5981 53.0557 13
-2 4 -2 111.849 51.9954 11
2 -4 2 87.0829 55.3569 11
-2 4 -2 64.5836 40.0579 9
-2 4 -2 147.403 52.697 3
2 -4 2 174.363 60.0485 5
-2 4 -2 123.887 54.1893 5
2 -4 2 131.916 66.554 2
-2 4 -3 5111.65 347.772 1
-2 4 -3 4971.85 315.094 2
2 -4 3 5161.98 282.383 11
-2 4 -3 5080.65 275.693 11
2 -4 3 5149.93 324.515 2
-2 4 -3 4846.56 262.916 5
2 -4 3 4915.98 268.211 5
-2 4 -4 191.082 59.2978 5
2 -4 4 298.511 73.5089 5
-2 4 -4 219.518 89.0884 1
-2 4 -4 246.444 76.9971 2
2 -4 4 153.644 72.3291 2
-2 4 -4 265.07 83.3391 6
-2 4 -4 178.364 64.9125 11
2 -4 4 321.406 82.6134 11
2 -4 5 19582.1 597.172 11
2 -4 5 19253.1 595.236 9
2 -4 5 18018.6 590.357 5
-2 4 -5 20057.6 607.667 5
-2 4 -5 19574.1 622.315 2
-2 4 -5 18032.6 654.208 1
2 -4 6 1133.9 160.245 11
2 -4 6 1414.19 184.121 5
-2 4 -6 1052.45 151.681 5
2 -4 6 905.695 141.755 9
2 -4 6 1134.29 78.7971 7
-2 4 -6 1189 165.043 8
-2 4 -6 1230.49 174.32 1
-2 4 -6 996.82 143.254 2
2 -4 7 703.36 133.319 11
-2 4 -7 675.295 137.485 5
2 -4 7 777.158 144.273 9
-2 4 -7 453.565 114.033 8
2 -4 7 640.23 78.3372 7
-2 4 -7 635.019 115.36 2
-2 4 -7 846.578 149.344 1
2 -4 8 1872.07 231.946 11
-2 4 -8 1907.64 207.838 1
-2 4 -8 2222.04 203.359 2
2 -4 8 2065.19 160.108 7
-2 4 -8 1962.13 236.523 5
-2 4 -9 828.513 166.299 5
-2 4 -9 1015.44 147.479 1
-2 4 -9 969.012 129.197 2
2 -4 9 874.255 167.451 11
-2 4 -10 385.696 126.566 5
2 -4 10 415.679 95.5863 7
2 -4 10 237.452 108.637 11
2 -4 11 25.1901 81.2226 11
-2 4 -11 27.6588 102.452 3
-2 4 -11 -134.091 95.7722 5
2 -4 12 851.889 212.016 11
2 -3 -11 80.3849 93.5934 6
2 -3 -10 -105.499 85.527 3
-2 3 10 25.5317 79.4234 7
2 -3 -10 78.3018 76.5703 6
2 -3 -10 -143.281 96.7409 13
2 -3 -9 153.936 91.3684 3
-2 3 9 394.667 146.978 7
2 -3 -9 289.99 98.3608 6
2 -3 -9 202.64 125.263 13
2 -3 -8 388.048 117.786 3
2 -3 -8 1061.73 204.4 13
-2 3 8 717.449 160.453 8
-2 3 8 981.336 201.844 7
2 -3 -8 700.935 152.165 6
2 -3 -7 1460.6 209.122 3
-2 3 7 1531.05 155.063 1
2 -3 -7 1834.69 240.202 13
-2 3 7 1482.14 227.755 7
-2 3 7 1461.7 212.614 8
2 -3 -7 1629.42 207.298 6
2 -3 -6 109.602 78.2684 3
-2 3 6 104.712 46.3942 1
-2 3 6 209.801 67.6742 2
2 -3 -6 92.4599 81.7904 13
2 -3 -6 242.974 84.3835 10
-2 3 6 156.147 72.8279 5
2 -3 -6 58.9013 53.4802 8
-2 3 6 44.5917 47.6799 7
-2 3 6 153.147 70.5434 8
2 -3 -6 82.0213 55.8549 6
2 -3 -5 4.9622 45.55 3
-2 3 5 97.4538 56.3001 2
2 -3 -5 16.0703 56.5594 13
2 -3 -5 225.702 74.6579 10
2 -3 -5 214.686 73.1286 4
-2 3 5 74.2796 45.6622 5
2 -3 -5 116.675 61.8464 8
-2 3 5 35.6683 59.8272 8
-2 3 5 127.852 72.1027 7
2 -3 -5 90.1061 47.3692 6
-2 3 4 31.3049 44.5034 4
-2 3 4 99.4645 67.5485 3
2 -3 -4 81.2918 50.8581 2
-2 3 4 84.0678 55.6332 2
2 -3 -4 147.242 74.9035 13
-2 3 4 36.0791 49.3976 13
2 -3 -4 11.8613 52.0427 10
2 -3 -4 70.459 78.3364 4
2 -3 -4 53.4137 39.9945 8
-2 3 4 70.3102 53.9779 8
-2 3 4 164.047 74.479 7
2 -3 -4 49.1714 62.8786 6
2 -3 -3 12896.8 457.265 2
2 -3 -3 12601.1 417.609 3
-2 3 3 12353.8 472.824 3
-2 3 3 12597.6 443.08 2
2 -3 -3 13596.9 521.107 13
-2 3 3 12915.2 398.238 12
-2 3 3 12954.6 450.905 10
2 -3 -3 12469 468.753 10
-2 3 3 12809.7 445.398 4
2 -3 -3 12766.1 464.185 4
2 -3 -3 12798.4 417.695 8
-2 3 3 12346.5 423.328 8
-2 3 3 12875.2 466.368 7
-2 3 3 12365.8 444.193 6
2 -3 -3 12253.9 462.721 6
2 -3 -2 262.255 58.3386 3
-2 3 2 276.092 66.3605 3
-2 3 2 247.479 70.3449 2
2 -3 -2 249.399 70.3191 2
2 -3 -2 299.239 93.2765 13
-2 3 2 128.931 43.7374 12
2 -3 -2 300.957 79.386 10
-2 3 2 347.409 77.6888 10
-2 3 2 274.597 65.6526 4
2 -3 -2 217.313 65.2273 4
2 -3 -2 223.738 58.6998 8
-2 3 2 129.769 70.5049 9
-2 3 2 201.859 55.88 8
-2 3 2 294.42 71.8416 7
2 -3 -2 84.1689 45.9976 6
-2 3 2 219.409 64.9531 6
2 -3 -1 6978.62 252.834 3
-2 3 1 6521.78 259.96 3
2 -3 -1 6518.56 325.353 2
-2 3 1 6584.96 320.271 2
-2 3 1 6552.74 302.067 11
2 -3 -1 6330.09 334.201 13
2 -3 -1 6298.85 316.314 10
-2 3 1 6731.04 314.284 10
-2 3 1 6588.72 251.98 8
-2 3 1 6686.8 323.966 9
2 -3 -1 6680.06 252.279 8
-2 3 1 6031.5 296.609 6
2 -3 -1 6269.34 318.084 6
-2 3 1 6779.77 267.965 7
2 -3 -1 6587.18 310.996 4
-2 3 1 6550.98 299.167 4
2 -3 0 6543.79 233.36 3
-2 3 0 7527.97 249.919 3
2 -3 0 7098.93 336.928 2
-2 3 0 6924.21 292.587 11
2 -3 0 7468.53 356.481 13
-2 3 0 7399.6 311.476 4
-2 3 0 6988.5 243.145 8
-2 3 0 6655.69 309.55 9
2 -3 0 6917.38 313.395 9
-2 3 0 7001.2 233.684 7
-2 3 0 7064.42 239.318 5
2 -3 0 7199.92 338.215 6
-2 3 -1 30368.3 499.842 3
2 -3 1 29862.5 689.075 2
-2 3 -1 29621.3 639.693 9
-2 3 -1 30075.1 573.127 11
2 -3 1 30221.1 586.722 11
-2 3 -1 30447.3 507.484 8
2 -3 1 29600.2 624.357 9
-2 3 -1 30805.8 383.025 7
2 -3 1 29749 691.039 6
-2 3 -1 28985.2 491.525 5
2 -3 2 19126.4 465.156 11
-2 3 -2 19381.9 456.872 11
-2 3 -2 18097.1 548.952 13
-2 3 -2 19153.9 505.765 9
2 -3 2 19146.2 505.643 9
-2 3 -2 18933 424.87 5
2 -3 2 18632 431.26 5
2 -3 2 18600.7 543.875 2
2 -3 3 508.725 87.1884 9
-2 3 -3 293.818 63.1911 5
2 -3 3 484.043 79.989 5
-2 3 -3 497.58 113.305 1
2 -3 3 432.39 89.6241 2
2 -3 3 409.201 80.6687 11
-2 3 -3 364.096 70.9619 11
-2 3 -4 535.334 87.959 5
2 -3 4 535.547 89.3897 5
2 -3 4 633.698 109.851 2
-2 3 -4 392.911 94.0451 1
-2 3 -4 652.276 98.7685 11
2 -3 4 535.607 89.8051 11
2 -3 5 6323.09 320.568 2
-2 3 -5 6307.79 351.373 1
2 -3 5 6772.04 190.913 7
-2 3 -5 6955.34 337.997 5
2 -3 5 6801.13 339.801 5
2 -3 5 6565.12 321.744 11
-2 3 -6 2294.29 212.392 1
2 -3 6 2235.05 206.906 11
2 -3 6 1922.6 128.197 7
-2 3 -6 2302.6 215.055 5
2 -3 6 2138.61 209.776 5
-2 3 -7 3145.85 245.118 1
2 -3 7 2563.61 242.928 11
-2 3 -7 2775.88 260.557 8
2 -3 7 2993.61 186.496 7
2 -3 7 2599.47 247.436 5
-2 3 -7 2798.59 251.812 5
-2 3 -8 1183.29 184.423 5
2 -3 8 1469.59 197.973 11
-2 3 -8 1300.77 153.952 1
2 -3 9 2942.67 292.616 11
-2 3 -9 3181.13 220.459 1
2 -3 9 2812.39 228.505 7
-2 3 -9 3062.67 303.346 5
-2 3 -10 850.57 181.67 5
2 -3 10 513.444 111.401 7
-2 3 -10 564.12 186.996 3
2 -3 10 818.237 174.53 11
2 -3 11 84.5436 65.4501 7
-2 3 -11 -61.932 92.1782 3
2 -3 11 136.229 108.133 11
2 -3 12 68.3933 82.9371 7
-2 3 -12 14.4156 99.1978 3
2 -3 12 52.1674 77.8934 11
2 -2 -11 1937.14 273.766 6
2 -2 -10 294.444 137.545 3
-2 2 10 244.635 133.834 7
2 -2 -10 71.1314 68.4302 6
2 -2 -10 253.266 128.074 13
2 -2 -9 153.1 89.6288 3
-2 2 9 5.89874 69.2611 8
-2 2 9 170.415 89.4626 7
2 -2 -9 172.22 80.0404 6
2 -2 -9 320.266 133.643 13
2 -2 -8 1926.75 260.982 3
2 -2 -8 2148.08 263.878 13
2 -2 -8 1609.88 188.89 12
-2 2 8 2203.43 278.544 7
-2 2 8 1752.63 246.178 8
2 -2 -8 1835.22 230.445 6
2 -2 -7 -44.5417 53.8844 3
-2 2 7 24.1685 24.2712 1
2 -2 -7 34.3248 53.7475 12
2 -2 -7 29.5293 59.9604 13
-2 2 7 88.0324 54.4607 5
-2 2 7 102.467 80.8693 7
-2 2 7 -27.8168 54.4899 8
2 -2 -7 157.524 83.0533 6
2 -2 -6 39.9168 63.8408 3
-2 2 6 22.3769 36.9692 1
2 -2 -6 105.316 63.8888 12
2 -2 -6 102.328 72.091 13
2 -2 -6 106.16 67.2459 10
-2 2 6 -6.83444 34.1173 5
2 -2 -6 33.3704 43.8038 4
2 -2 -6 71.9212 51.3436 8
-2 2 6 37.7112 52.1571 7
-2 2 6 64.8361 55.6757 8
2 -2 -6 98.4972 82.3821 6
2 -2 -5 1052.35 152.207 3
-2 2 5 1257.47 135.663 1
2 -2 -5 1182.64 171.846 13
2 -2 -5 1337.08 143.742 12
2 -2 -5 1270.18 160.565 10
2 -2 -5 1254.08 161.292 4
2 -2 -5 1218.42 158.862 8
-2 2 5 930.329 151.834 7
-2 2 5 1099.3 154.881 8
-2 2 5 1165.73 140.596 5
2 -2 -5 1117.35 148.718 6
2 -2 -4 4288.11 232.576 2
-2 2 4 4830.11 233.362 2
-2 2 4 4635.43 260.527 1
2 -2 -4 4239.31 286.18 13
-2 2 4 5094 302.622 13
2 -2 -4 4663.18 283.894 10
-2 2 4 4368.37 269.154 4
2 -2 -4 4391.28 273.108 4
-2 2 4 4143.52 267.524 8
2 -2 -4 4400.15 267.06 8
-2 2 4 4388.07 288.195 7
2 -2 -4 4693.24 282.509 6
-2 2 4 4626.06 245.825 5
-2 2 3 11123.1 362.256 2
-2 2 3 11055.4 407.338 1
-2 2 3 11238 354.542 12
2 -2 -3 10816.8 431.371 13
2 -2 -3 11392.2 413.424 10
-2 2 3 10679 388.112 4
2 -2 -3 11622.3 421.934 4
-2 2 3 11137.6 393.922 8
2 -2 -3 11523 391.374 8
2 -2 -3 10823 379.617 3
2 -2 -3 11123.8 371.898 2
-2 2 3 10299.2 421.628 3
2 -2 -3 11419.5 410.942 6
-2 2 2 8678.04 362.031 1
-2 2 2 8429.17 320.721 2
2 -2 -2 8361.25 357.302 13
-2 2 2 8557.09 297.978 12
-2 2 2 9031.39 335.608 10
2 -2 -2 8686.21 345.846 10
-2 2 2 8409.37 323.389 4
2 -2 -2 8481.57 337.336 4
-2 2 2 8651.25 310.197 8
-2 2 2 8188.5 353.812 9
2 -2 -2 8780.06 307.983 8
-2 2 2 8589.94 323.943 3
2 -2 -2 7863.72 277.464 3
2 -2 -2 8405.1 324.03 2
-2 2 2 8527.76 329.249 6
2 -2 -2 8731.29 346.945 6
-2 2 1 304.357 74.0672 2
-2 2 1 370.639 84.0107 1
2 -2 -1 232.936 66.8405 2
2 -2 -1 296.89 78.1974 13
2 -2 -1 354.405 78.0761 10
-2 2 1 376.469 75.0659 9
2 -2 -1 347.527 61.6964 8
-2 2 1 336.022 60.5005 8
-2 2 1 357.32 72.1364 4
2 -2 -1 416.667 77.3233 4
-2 2 1 370.523 59.7169 3
2 -2 -1 363.663 54.6927 3
2 -2 -1 302.723 65.8477 6
-2 2 0 27246.2 488.396 11
2 -2 0 27329.4 611.149 13
-2 2 0 28393.6 555.587 4
2 -2 0 27682.8 572.041 9
-2 2 0 26984.6 568.754 9
-2 2 0 28269.1 468.518 8
2 -2 0 28764.4 593.765 2
-2 2 0 29094.6 396.942 3
2 -2 0 27650 388.623 3
-2 2 0 27272.1 384.024 5
2 -2 0 29058.2 600.302 6
-2 2 -1 38775.5 660.388 9
2 -2 1 39902.4 565.369 11
-2 2 -1 38575.7 545.659 11
2 -2 1 39751.9 655.853 9
2 -2 1 36930.9 689.675 6
-2 2 -1 38536.3 463.847 5
2 -2 1 40006.8 481.268 5
-2 2 -1 37528.2 455.647 3
2 -2 1 38171.1 688.223 2
2 -2 2 7655.55 309.295 2
-2 2 -2 7425.62 291.514 9
2 -2 2 7456.59 292.236 9
2 -2 2 7799.03 250.496 11
-2 2 -2 7599.93 240.368 11
-2 2 -2 7486.97 134.912 7
2 -2 2 7242.92 231.69 5
-2 2 -2 7538.53 231.897 5
2 -2 3 2872.87 191.727 2
2 -2 3 3165.12 198.064 9
-2 2 -3 3031.63 163.254 11
2 -2 3 3101.1 168.71 11
-2 2 -3 3109.04 195.823 2
-2 2 -3 3096.17 222.993 1
-2 2 -3 3016.18 89.1594 7
2 -2 3 3127.64 90.3677 7
-2 2 -3 3107.68 171.134 5
2 -2 3 3144.53 174.102 5
2 -2 4 2199.64 171.039 2
2 -2 4 1721.32 156.551 9
2 -2 4 2544.42 169.045 11
-2 2 -4 2139.99 164.769 5
2 -2 4 2415.13 173.088 5
2 -2 4 2176.04 105.688 7
-2 2 -4 1979.02 156.615 2
-2 2 -4 2490.16 195.958 1
-2 2 -5 1153.1 118.395 2
-2 2 -5 1403.96 149.216 1
2 -2 5 1360.43 144.947 5
-2 2 -5 1651.57 158.276 5
2 -2 5 1292.52 101.853 7
2 -2 5 1516.28 139.947 2
2 -2 5 1609.31 155.12 11
-2 2 -6 4527.56 259.948 1
-2 2 -6 4785.39 236.111 2
2 -2 6 4758.31 283.079 11
2 -2 6 5763.24 323.051 5
-2 2 -6 5514.76 315.971 5
2 -2 6 4743.57 224.434 7
2 -2 6 4535.86 243.933 2
2 -2 7 2916.21 254.902 5
-2 2 -7 3414.58 270.376 5
2 -2 7 3422.53 266.182 11
-2 2 -7 3559.45 288.743 8
2 -2 7 3326.49 212.029 7
-2 2 -7 3316.52 219.617 1
-2 2 -8 563.255 127.15 5
-2 2 -8 701.337 96.6984 1
2 -2 8 524.153 101.139 7
2 -2 8 815.416 147.903 11
2 -2 9 505.084 126.697 11
-2 2 -9 320.224 63.0158 1
-2 2 -9 218.955 95.7851 5
2 -2 9 166.719 74.2142 7
-2 2 -9 137.226 97.662 3
2 -2 10 84.3699 68.6235 7
-2 2 -10 57.8061 106.784 3
2 -2 10 14.3727 61.0329 11
2 -2 11 324.51 108.194 7
-2 2 -11 86.1191 103.64 3
2 -2 11 164.931 105.974 11
2 -2 12 141.827 80.3263 7
-2 2 -12 448.585 199.907 3
2 -2 12 227.685 121.028 11
2 -2 13 63.577 96.5712 7
2 -1 -11 485.745 174.963 3
2 -1 -11 455.894 143.524 6
2 -1 -11 503.977 165.102 13
2 -1 -10 3321.57 393.615 3
2 -1 -10 2866.9 332.784 13
-2 1 10 3159.83 369.755 7
2 -1 -10 3784.63 358.036 6
2 -1 -9 1901.65 279.821 3
-2 1 9 2551.3 313.052 8
2 -1 -9 1988.13 265.478 13
-2 1 9 1595.33 243.707 7
2 -1 -9 2626.77 289.436 6
2 -1 -8 3482.51 353.434 3
2 -1 -8 2880.57 292.076 13
2 -1 -8 3052.63 262.358 12
-2 1 8 3109.53 321.119 8
-2 1 8 2889.26 310.124 7
2 -1 -8 3368.31 301.673 6
2 -1 -7 -23.284 70.0236 3
-2 1 7 4.04566 14.6423 1
2 -1 -7 31.6525 50.7052 13
2 -1 -7 -15.8912 42.8017 12
2 -1 -7 85.8604 69.6928 10
-2 1 7 -21.4695 59.7441 5
-2 1 7 47.2634 66.8035 7
-2 1 7 95.0793 77.5711 8
2 -1 -7 75.2766 84.7476 6
2 -1 -6 1769.55 215.314 3
-2 1 6 1769.63 124.055 1
2 -1 -6 2158.7 223.309 13
2 -1 -6 1803.07 174.819 12
2 -1 -6 1611.32 187.079 10
2 -1 -6 1489.63 186.62 4
-2 1 6 1760.06 211.02 8
2 -1 -6 2073.95 220.022 8
-2 1 6 1650.9 202.74 7
-2 1 6 1777.36 189.762 5
2 -1 -6 1817.35 196.644 6
2 -1 -5 1080.71 99.4453 2
2 -1 -5 1009.6 152.514 3
-2 1 5 1094.42 109.184 1
2 -1 -5 1251.34 158.896 13
2 -1 -5 1178.72 134.656 12
2 -1 -5 1245.88 150.607 10
-2 1 5 1177.41 136.398 5
2 -1 -5 1273.68 157.978 4
-2 1 5 1267.23 168.074 8
2 -1 -5 1019.66 145.232 8
2 -1 -5 1297.88 156.098 6
-2 1 4 1655.42 139.845 1
2 -1 -4 1610.62 164.664 13
2 -1 -4 1605.8 146 12
2 -1 -4 1723.59 166.266 10
2 -1 -4 2081.67 185.146 4
-2 1 4 1808.72 177.732 8
2 -1 -4 2096.12 184.344 8
2 -1 -4 1835.78 130.246 2
-2 1 4 1927.64 159.142 5
2 -1 -4 1945.97 173.419 6
-2 1 3 56743 791.287 1
2 -1 -3 57759.5 897.244 13
2 -1 -3 57983.7 794.358 12
-2 1 3 57801.6 872.351 13
2 -1 -3 57557.9 862.637 10
2 -1 -3 58707 880.995 4
2 -1 -3 56467.7 857.947 8
-2 1 3 56299.1 870.161 8
2 -1 -3 56890.9 730.639 2
2 -1 -3 56088.7 865.135 3
2 -1 -3 57788.5 860.122 6
-2 1 3 58211.8 734.813 5
-2 1 2 37125.6 565.751 2
2 -1 -2 36504.6 581.77 2
-2 1 2 35748.3 577.304 12
-2 1 2 35868.6 643.235 13
2 -1 -2 34364.5 647.952 13
2 -1 -2 34804.6 631.499 10
2 -1 -2 36039.2 645.787 4
-2 1 2 37381.7 631.613 8
2 -1 -2 36316.6 617.162 8
2 -1 -2 36064.2 581.692 3
2 -1 -2 36254.2 636.77 6
-2 1 2 36055.6 488.701 5
2 -1 -1 3153.63 173.416 2
-2 1 1 3452.87 175.702 2
2 -1 -1 3313.88 195.749 13
-2 1 1 3460.31 191.879 13
-2 1 1 3402.97 172.382 12
2 -1 -1 3452.46 186.256 10
-2 1 1 3424.28 182.056 4
2 -1 -1 3350.03 183.796 4
-2 1 1 3481.56 195.044 9
2 -1 -1 3298.12 168.856 8
-2 1 1 3578.33 174.982 8
-2 1 1 3402.03 155.429 3
2 -1 -1 3537.97 140.894 3
2 -1 -1 3547.84 187.578 6
2 -1 0 5355.61 222.71 2
-2 1 0 5432.45 219.765 2
2 -1 0 5260.04 235.048 13
2 -1 0 5117.79 220.183 10
2 -1 0 4868.32 213.521 4
2 -1 0 5208.76 197.976 8
-2 1 0 5329.88 229.293 9
-2 1 0 5261.06 194.632 8
2 -1 0 5294.02 122.084 3
-2 1 0 5068.89 126.732 3
2 -1 0 4848.28 213.11 6
-2 1 -1 1296.31 113.473 9
-2 1 -1 1313.77 77.7452 11
2 -1 1 1230.64 75.5765 11
2 -1 1 1426.02 119.159 2
-2 1 -1 1356.68 63.7576 5
2 -1 1 1394.89 118.212 6
2 -1 1 1301.65 64.6342 5
-2 1 -1 1324.84 61.1197 3
2 -1 2 1823.34 134.047 9
-2 1 -2 1581.95 127.002 9
2 -1 2 1892.76 97.979 11
2 -1 2 1722.57 98.3715 5
-2 1 -2 1797.39 98.8919 5
-2 1 -2 1652.34 132.371 6
-2 1 -2 1746.93 81.675 7
2 -1 2 1804.41 135.818 2
-2 1 -2 1752.95 128.612 2
2 -1 3 2925.93 154.59 5
-2 1 -3 2670.47 146.155 5
-2 1 -3 2836.06 117.677 7
2 -1 3 2868.93 117.658 7
2 -1 3 2829.2 164.952 2
-2 1 -3 2769.22 159.768 2
2 -1 3 2941.71 181.218 9
2 -1 3 2846.45 138.709 11
-2 1 -4 42178.6 607.125 2
-2 1 -4 40743.8 693.362 1
2 -1 4 42335.7 671.578 5
-2 1 -4 42123 667.992 5
-2 1 -4 42761 546.044 7
2 -1 4 43590.9 542.026 7
2 -1 4 40845.7 621.6 2
2 -1 4 42577.3 622.32 11
2 -1 5 2777.09 196.882 5
-2 1 -5 2966.17 201.572 5
-2 1 -5 2806.43 164.031 7
2 -1 5 2802.59 164.685 7
2 -1 5 2758.57 163.424 2
-2 1 -5 2637.4 176.196 1
-2 1 -6 2558.47 209.099 5
2 -1 6 2473.67 209.308 5
-2 1 -6 2603.71 172.613 1
2 -1 6 2689.72 184.835 7
2 -1 6 2564.1 155.408 2
-2 1 -7 2208.29 151.125 1
-2 1 -7 2168.04 226.057 8
2 -1 7 2109.82 213.607 5
-2 1 -7 2252.67 214.857 5
2 -1 7 1954.58 133.456 2
-2 1 -7 2296.41 263.565 3
-2 1 -8 1636.15 114.838 1
2 -1 8 1577.44 175.195 7
-2 1 -8 1568.63 236.133 3
2 -1 8 1566.33 200.278 5
-2 1 -9 -15.1723 71.4685 3
2 -1 9 37.038 76.4638 7
-2 1 -10 1568.2 269.215 3
2 -1 10 1757.97 218.289 7
-2 1 -11 1223.24 250.969 3
2 -1 11 1429.11 217.582 7
-2 1 -12 -95.8572 96.6796 3
2 -1 12 13.5047 62.3382 7
2 -1 13 -9.19942 69.6094 7
2 0 -11 2661.53 329.461 13
2 0 -11 2714.91 383.077 3
-2 0 11 3100.11 379.23 7
2 0 -10 6426.81 477.377 13
2 0 -10 6833.38 564.409 3
-2 0 10 6690.15 519.921 7
2 0 -9 3012.98 306.107 13
2 0 -9 2409.41 322.483 3
-2 0 9 3208.28 341.559 7
2 0 -8 1342.51 194.937 13
-2 0 8 1567.01 227.866 7
-2 0 8 1370.72 221.65 8
2 0 -8 958.013 195.188 3
2 0 -7 1143.17 165.993 13
-2 0 7 1056.56 166.396 5
-2 0 7 952.944 166.134 7
-2 0 7 1086.32 181.152 8
2 0 -7 1334.31 219.049 3
2 0 -6 626.423 123.185 13
-2 0 6 366.212 88.7984 5
-2 0 6 346.515 43.4396 1
-2 0 6 337.997 101.638 8
2 0 -6 459.637 109.713 8
2 0 -6 401.254 124.611 3
2 0 -6 464.061 107.539 4
2 0 -5 4794.86 278.328 13
2 0 -5 5081.49 301.739 4
-2 0 5 4654.35 183.777 1
2 0 -5 4622.19 297.498 8
-2 0 5 4628.52 304.716 8
2 0 -5 4327.62 321.033 3
2 0 -5 5089.19 174.45 2
-2 0 5 4641.34 273.029 5
2 0 -4 10755 405.714 4
2 0 -4 10886.4 267.514 2
2 0 -4 10366.2 402.495 8
2 0 -4 10017 355.312 12
2 0 -4 11123.4 393.159 13
-2 0 4 10510.5 363.371 5
2 0 -3 12975.7 371.25 12
2 0 -3 12909 382.843 13
2 0 -3 12752.3 398.464 4
2 0 -3 12207.2 286.171 2
2 0 -3 12637.9 401.886 8
-2 0 3 12362.4 341.934 5
2 0 -3 12276.6 432.93 3
2 0 -2 113.66 37.5913 2
-2 0 2 155.164 51.6861 13
2 0 -2 144.331 47.1988 13
2 0 -2 151.779 48.2575 12
-2 0 2 166.968 40.6924 5
2 0 -2 202.009 57.8051 4
2 0 -2 167.469 37.4582 5
2 0 -2 134.69 49.3301 8
-2 0 2 266.252 64.328 8
2 0 -2 79.7956 52.5654 3
2 0 -1 1390.9 110.389 13
-2 0 1 1349.83 104.046 13
-2 0 1 1555.06 110.502 12
2 0 -1 1346.91 103.969 12
2 0 -1 1379.72 108.89 10
2 0 -1 1248.13 105.569 4
-2 0 1 1492.33 114.182 8
-2 0 1 1198.5 103.945 9
2 0 -1 1455.48 110.514 8
2 0 -1 1404.52 101.382 2
2 0 -1 1546.02 74.4113 5
2 0 -1 1413.68 108.883 6
-2 0 1 1279.33 70.3454 5
-2 0 0 2881.65 148.192 13
2 0 0 3068.13 154.108 13
2 0 0 3135.33 148.352 10
2 0 0 2894.19 144.458 4
2 0 0 2957.76 143.254 8
-2 0 0 3064.01 153.631 9
2 0 0 3141.46 144.84 2
2 0 0 2977.09 144.953 6
2 0 1 13209.5 293.765 2
2 0 1 12208 278.02 10
-2 0 -1 12546.9 296.748 9
-2 0 -1 12983.9 282.503 10
2 0 1 12318.6 279.095 6
-2 0 -1 12377.4 275.124 6
2 0 2 17577.9 278.208 5
-2 0 -2 17528.2 343.571 6
2 0 2 17667.4 297.563 7
-2 0 -2 17662.4 298.451 7
-2 0 -2 17702.5 314.22 3
2 0 2 17220.1 339.664 2
2 0 3 54218.2 626.582 5
-2 0 -3 52631 584.624 7
2 0 3 53446.8 583.281 7
-2 0 -3 51936.7 712.499 3
2 0 3 53515.2 597.049 2
2 0 4 68508.4 833.989 5
2 0 4 69841.4 770.538 7
-2 0 -4 70600.4 776.572 7
-2 0 -4 69291.6 978.931 3
2 0 4 69364 687.789 2
2 0 5 1952.26 163.514 5
2 0 5 1861.66 113.736 2
2 0 5 2022.51 152.851 7
-2 0 -5 1943.96 151.208 7
-2 0 -5 2025.77 198.364 3
2 0 6 -17.3085 22.0106 2
2 0 6 -26.5784 41.8799 5
-2 0 -6 -26.2154 37.5682 7
-2 0 -6 70.9671 64.5028 3
-2 0 -7 101.016 34.5019 1
2 0 7 24.6852 23.8905 2
2 0 7 68.1101 53.179 5
-2 0 -7 105.097 59.9913 8
2 0 7 81.648 55.6216 7
-2 0 -7 116.545 84.3102 3
-2 0 -8 630.563 47.4741 1
2 0 8 766.936 131.15 7
-2 0 -8 683.889 137.858 8
2 0 8 647.418 131.982 5
-2 0 -8 814.528 165.597 3
2 0 9 244.626 92.5682 7
-2 0 -9 318.498 108.26 3
2 0 10 1055.56 176.172 7
-2 0 -10 1115.08 232.001 3
2 0 11 811.902 170.026 7
-2 0 -11 1113.14 234.574 3
2 0 12 591.35 154.016 7
-2 0 -12 648.77 200.645 3
2 0 13 218.606 83.4423 7
2 1 -12 268.844 121.645 13
-2 -1 11 -86.4032 98.964 7
2 1 -11 178.131 112.999 3
2 1 -11 98.2492 105.855 13
-2 -1 10 685.547 171.351 7
2 1 -10 899.437 231.74 3
2 1 -10 732.412 159.374 13
-2 -1 9 989.425 192.362 7
2 1 -9 969.459 215.296 3
2 1 -9 738.116 146.606 13
-2 -1 8 -13.3163 53.2429 7
-2 -1 8 72.3364 63.2944 8
2 1 -8 -87.9725 77.6593 3
2 1 -8 36.5173 62.2057 13
-2 -1 7 32.892 51.5092 5
2 1 -7 -15.4763 49.9006 13
-2 -1 7 33.0621 53.3071 8
-2 -1 7 18.0612 69.3083 7
2 1 -7 76.3208 87.7813 3
2 1 -6 3979.1 295.747 4
2 1 -6 4447.8 280.111 13
-2 -1 6 3940.15 305.734 8
2 1 -6 4506.94 319.614 8
2 1 -6 3823.48 342.514 3
-2 -1 6 4437.2 300.116 5
2 1 -6 4356.29 286.512 5
2 1 -5 2457.62 214.431 4
2 1 -5 2621.08 194.606 13
2 1 -5 2268.66 209.314 8
2 1 -5 2613.68 110.845 2
2 1 -5 2379.41 195.78 5
-2 -1 5 2503.77 208.451 5
2 1 -4 1181.18 141.362 8
2 1 -4 1238.4 136.921 4
2 1 -4 1395.05 132.148 13
-2 -1 4 1267.95 135.736 5
2 1 -3 2564.63 182.367 8
2 1 -3 2853.68 185.199 4
2 1 -3 2425.88 150.12 13
-2 -1 3 2726 169.551 5
2 1 -3 2944.64 172.797 5
2 1 -2 94.3395 48.5591 8
-2 -1 2 33.8028 35.682 5
2 1 -2 53.3243 35.2182 5
2 1 -2 22.3071 35.6809 4
2 1 -2 6.55129 25.9291 13
-2 -1 1 16163.3 336.558 4
2 1 -1 15704.9 331.409 4
2 1 -1 15957.8 344.327 8
-2 -1 1 16190.7 277.2 13
2 1 -1 15943.2 284.162 13
2 1 -1 16064.9 339.926 12
-2 -1 1 16198.7 291.656 5
2 1 -1 16359.5 285.019 5
-2 -1 0 18782 253.4 11
-2 -1 0 19537.2 313.29 4
2 1 0 18722.9 313.849 4
2 1 0 19702.6 345.555 8
-2 -1 0 19360.2 319.503 9
2 1 0 19085.2 309.925 9
2 1 0 18458.6 325.221 12
-2 -1 0 18835.8 286.336 13
2 1 0 19673.2 253.119 5
-2 -1 0 19016.5 260.176 5
-2 -1 -1 86019.5 539.573 3
2 1 1 88006.3 547.704 3
2 1 1 88420.1 667.604 9
2 1 1 86028 572.231 10
-2 -1 -1 88886.8 559.468 10
-2 -1 -1 87786.5 670.612 9
-2 -1 -1 86326.8 631.017 12
-2 -1 -1 87223 620.49 4
-2 -1 -1 86483.8 706.181 7
-2 -1 -1 87481.7 556.321 6
2 1 1 88203.2 571.995 6
-2 -1 -2 2980.59 103.105 10
-2 -1 -2 3007.69 103.384 6
2 1 2 3008.38 106.341 6
2 1 2 3093.15 137.427 3
-2 -1 -2 3201.34 134.507 3
-2 -1 -2 3077.39 144.144 7
2 1 2 3134.72 144.902 7
2 1 3 97806.1 997.84 3
-2 -1 -3 97038.1 932.795 3
-2 -1 -3 96865.3 885.042 7
2 1 3 96157.6 869.841 7
2 1 4 111209 1074.18 5
-2 -1 -4 115277 1213.3 3
2 1 4 111542 1292.61 3
-2 -1 -4 110896 1063.03 7
2 1 4 113476 1071.74 7
2 1 5 59.0268 36.5493 5
-2 -1 -5 -5.78767 41.3777 7
2 1 5 -32.8998 38.1525 7
2 1 6 584.959 56.9125 2
-2 -1 -6 566.036 96.6456 7
-2 -1 -6 716.405 120.673 8
2 1 6 838.267 126.516 5
2 1 7 5433.19 149.941 2
-2 -1 -7 5500.44 341.69 8
2 1 7 5939.85 344.466 5
2 1 7 6411.22 346.533 7
-2 -1 -7 5113.74 365.646 3
-2 -1 -8 11043.5 528.016 8
2 1 8 11907.6 513.299 7
-2 -1 -8 11852.8 590.421 3
2 1 8 11576.8 520.713 5
-2 -1 -9 9751.77 578.634 3
2 1 9 9527.82 494.162 7
-2 -1 -10 231.837 123.902 3
2 1 10 200.312 94.4201 7
-2 -1 -11 1089.42 233.667 3
2 1 11 1211.09 214.796 7
-2 -1 -12 310.617 152.541 3
2 1 12 361.957 141.231 7
2 1 13 -31.9889 93.1428 7
2 2 -12 215.288 124.958 13
2 2 -11 -127.029 87.4648 13
2 2 -11 -36.0826 95.9795 3
-2 -2 11 87.0633 62.0643 7
2 2 -10 96.3538 54.616 13
2 2 -10 110.11 125.86 3
2 2 -9 695.359 143.496 13
-2 -2 9 552.211 146.097 7
2 2 -9 645.049 212.661 3
2 2 -8 8069.12 581.616 3
2 2 -8 7577.03 415.112 13
-2 -2 8 7957.43 470.862 7
-2 -2 8 8186.56 510.916 8
2 2 -8 8499.12 479.582 5
-2 -2 7 10210.2 527.763 8
2 2 -7 9759.52 431.901 13
2 2 -7 9691.13 473.785 5
2 2 -6 10.1762 39.9783 5
-2 -2 6 111.868 67.1031 5
2 2 -6 71.3392 51.4276 8
-2 -2 6 193.588 86.1825 8
-2 -2 6 100.93 30.0911 1
2 2 -6 86.271 54.6172 13
2 2 -5 26.8019 39.1719 5
-2 -2 5 49.1181 46.5242 5
2 2 -5 91.6428 45.7104 13
2 2 -5 77.7073 55.3038 8
-2 -2 5 93.7973 35.6161 1
2 2 -4 9566.65 306.747 13
-2 -2 4 8886.07 363.063 5
2 2 -4 9541.96 387.711 8
2 2 -3 46645.1 575.489 13
-2 -2 3 44847.9 728.712 5
2 2 -3 45464.1 716.595 5
2 2 -3 46116.5 763.744 8
-2 -2 2 2268.09 151.018 11
-2 -2 2 2301.1 154.339 8
2 2 -2 2373.73 155.467 8
2 2 -2 2370.02 105.78 13
2 2 -2 2134.92 143.133 5
-2 -2 2 2426.99 152.806 5
-2 -2 1 13454.8 316.573 11
2 2 -1 13320.8 291.752 4
-2 -2 1 13939.2 317.031 8
2 2 -1 13738.4 313.338 8
2 2 -1 13419.6 179.618 13
-2 -2 1 12935.6 312.374 5
2 2 -1 13855.3 315.214 5
-2 -2 0 49184.5 537.207 11
2 2 0 48974.4 529.926 11
-2 -2 0 48633.2 379.215 9
2 2 0 50029.8 446.262 4
2 2 0 48730.6 519.416 8
2 2 0 50130.2 379.511 9
-2 -2 0 49280.2 514.38 8
-2 -2 0 49488.4 563.911 5
2 2 0 51137.3 556.293 5
2 2 0 50271.4 573.574 3
2 2 1 22.5429 19.6576 12
2 2 1 28.5377 17.0488 4
-2 -2 -1 65.0528 17.4221 4
-2 -2 -1 41.6895 33.8991 7
2 2 1 51.8362 31.2724 3
-2 -2 -1 48.7606 28.4626 3
2 2 1 34.384 29.815 11
-2 -2 -1 46.1508 30.352 11
2 2 2 16667.5 336.193 11
-2 -2 -2 17307.1 209.435 12
-2 -2 -2 15937.8 355.944 7
-2 -2 -2 16084.6 344.427 3
2 2 2 16935.3 357.437 3
-2 -2 -3 14940.1 377.812 7
-2 -2 -3 14984.3 378.672 3
2 2 3 15530.9 406.493 3
-2 -2 -4 12744.1 389.976 7
2 2 4 12360.2 428.683 3
-2 -2 -5 16484.3 484.725 7
2 2 5 16769.7 575.21 3
2 2 6 6070.68 318.254 5
2 2 6 5902.62 388.637 3
-2 -2 -6 6294.24 332.08 8
2 2 6 6133.54 329.375 7
-2 -2 -6 5812.07 317.326 7
-2 -2 -6 5962.1 204.021 1
2 2 7 350.204 90.8127 5
-2 -2 -7 285.193 44.7965 1
-2 -2 -7 374.099 90.9929 7
2 2 7 399.047 98.0971 7
-2 -2 -7 364.352 96.6764 8
-2 -2 -7 394.541 109.976 3
2 2 8 -0.90799 51.0039 5
-2 -2 -8 49.7394 49.9236 8
2 2 8 21.2706 61.1402 7
-2 -2 -8 11.3316 57.6639 3
-2 -2 -8 8.37276 15.5213 1
2 2 8 20.0615 13.9732 2
2 2 9 2880.43 287.138 7
-2 -2 -9 2875.57 309.854 3
2 2 10 333.352 112.36 7
-2 -2 -10 272.533 127.238 3
2 2 11 408.656 136.137 7
-2 -2 -11 247.154 119.386 3
-2 -2 -12 35.4062 100.535 3
-2 -2 -12 23.6762 85.4291 13
2 3 -12 170.331 94.1662 13
-2 -3 11 735.549 189.522 7
2 3 -11 556.629 149.295 13
-2 -3 10 20.4241 84.5388 11
2 3 -10 -29.6661 76.0215 13
-2 -3 10 -23.6629 75.0325 7
2 3 -10 -84.2183 121.939 3
2 3 -9 1794.3 247.214 5
-2 -3 9 2225.06 265.722 7
2 3 -9 2121.01 234.919 13
-2 -3 9 1739.05 248.962 11
2 3 -8 2321.04 224.347 13
2 3 -8 2312.33 258.873 5
-2 -3 8 1904.55 231.661 7
-2 -3 8 2161.15 261.48 11
2 3 -7 677.257 66.7242 2
-2 -3 7 456.864 121.689 11
-2 -3 7 466.519 126.945 8
-2 -3 7 722.781 75.6037 1
2 3 -7 550.552 125.714 5
-2 -3 6 544.476 125.481 11
2 3 -6 723.138 136.279 8
-2 -3 6 638.145 130.729 8
-2 -3 6 681.517 81.733 1
2 3 -6 864.634 142.867 5
-2 -3 6 747.676 137.342 5
-2 -3 5 351.499 101.569 11
2 3 -5 161.932 73.8025 8
-2 -3 5 171.447 66.2968 8
-2 -3 5 201.48 48.7068 1
2 3 -5 220.216 68.7559 5
-2 -3 5 294.668 83.931 5
-2 -3 4 652.438 109.119 11
-2 -3 4 634.119 111.118 5
2 3 -4 644.703 106.68 8
-2 -3 4 678.186 89.8199 1
-2 -3 3 7200.71 316.343 11
-2 -3 3 6580.76 291.022 8
2 3 -3 6817.42 294.608 8
-2 -3 3 6801.98 312.146 5
-2 -3 3 6789.8 257.717 1
-2 -3 2 907.647 109.121 11
-2 -3 2 779.6 99.858 5
-2 -3 2 850.756 98.1257 8
2 3 -2 782.068 91.3947 8
-2 -3 2 715.849 89.2403 1
2 3 -1 2285.58 153.722 11
2 3 -1 2162.29 124.249 8
-2 -3 1 2152.42 125.414 8
-2 -3 1 2093.37 150.74 11
-2 -3 1 2109.63 150.074 5
2 3 -1 2405.49 157.776 5
2 3 0 778.851 90.4376 11
-2 -3 0 811.533 92.6302 11
-2 -3 0 774.464 64.6004 8
2 3 0 786.342 65.8017 8
-2 -3 0 826.921 83.7052 7
2 3 0 758.692 88.7024 3
2 3 0 705.135 87.9898 5
-2 -3 -1 13449.1 237.157 8
-2 -3 -1 13587.9 337.699 7
2 3 1 14074.4 343.685 7
2 3 1 13844.4 355.879 3
-2 -3 -1 13528.8 348.386 11
-2 -3 -1 14437.9 237.963 13
2 3 1 13763 347.795 11
2 3 2 4493.68 214.844 3
-2 -3 -2 4218.91 199.613 7
2 3 2 3955.86 196.244 7
2 3 2 4125.3 105.961 6
2 3 2 4241.3 96.4197 12
2 3 2 4548.81 213.769 11
-2 -3 -3 1102.73 114.554 7
2 3 3 1039.62 117.707 3
-2 -3 -4 2346.22 90.639 6
-2 -3 -4 2304.74 155.379 1
-2 -3 -4 2204.92 88.6725 10
-2 -3 -4 2528.85 186.19 7
2 3 4 2316.45 193.761 3
-2 -3 -5 150.468 32.8607 6
-2 -3 -5 94.2881 26.3273 10
2 3 5 174.856 77.0541 3
-2 -3 -5 135.011 55.138 7
-2 -3 -5 172.465 57.3592 8
-2 -3 -5 203.968 55.8423 1
-2 -3 -6 1367.7 157.074 8
2 3 6 880.342 151.352 3
-2 -3 -6 1200.87 155.532 7
-2 -3 -6 1299.2 116.407 1
-2 -3 -7 5031.81 220.356 1
2 3 7 4824.77 316.519 5
-2 -3 -7 5691.76 347.469 8
-2 -3 -7 5159.86 338.598 7
2 3 7 5341.68 347.883 7
2 3 7 5796.02 429.293 3
-2 -3 -7 5376.63 366.019 3
-2 -3 -8 1330.74 184.021 8
2 3 8 1304.61 187.961 7
-2 -3 -8 1076.51 95.357 1
2 3 8 1151.13 92.8194 2
-2 -3 -8 1090.49 184.057 3
2 3 9 154.512 86.6224 7
-2 -3 -9 153.763 69.5728 4
-2 -3 -9 129.357 99.4912 3
2 3 10 6213.67 461.598 7
-2 -3 -10 6883.12 511.614 3
-2 -3 -10 6248.89 450.834 13
2 3 11 210.131 107.267 7
-2 -3 -11 320.224 141.517 3
-2 -3 -11 267.537 120.642 13
-2 -3 -12 1439.87 281.41 3
-2 -3 -12 1890.09 297.745 13
-2 -3 -12 1763.48 210.578 6
2 3 12 1647.48 277.149 7
-2 -4 11 2769.51 328.599 7
2 4 -11 2751.56 296.027 13
2 4 -10 -106.537 81.9331 5
2 4 -10 55.1609 60.1445 13
-2 -4 10 20.0215 64.5242 7
-2 -4 10 -23.745 90.0431 11
2 4 -9 25.7576 59.6814 5
2 4 -9 10.745 44.0208 13
-2 -4 9 -35.6738 50.1007 7
-2 -4 9 -67.0063 93.677 11
2 4 -8 130.463 80.7525 5
-2 -4 8 -42.3608 81.567 11
-2 -4 8 81.1208 60.8302 7
2 4 -8 85.2774 36.7087 2
2 4 -7 437.455 125.694 5
-2 -4 7 333.388 116.566 11
2 4 -7 417.516 72.3192 2
-2 -4 7 431.051 83.1617 1
2 4 -6 1015.39 114.617 2
-2 -4 6 1052.58 167.762 11
-2 -4 6 1061.15 159.455 8
2 4 -6 1043.88 163.31 8
-2 -4 6 1126.86 127.141 1
2 4 -6 1146.72 172.685 5
-2 -4 6 1332.32 187.135 5
-2 -4 5 43.238 54.645 11
2 4 -5 78.2947 50.0513 5
-2 -4 5 29.4845 43.2191 5
2 4 -5 -28.0004 39.3303 8
-2 -4 5 35.4562 51.9473 8
-2 -4 5 35.3789 42.4139 1
2 4 -4 1212.4 146.005 8
-2 -4 4 841.272 133.598 11
-2 -4 4 1001.38 122.953 1
-2 -4 4 927.432 137.805 5
-2 -4 3 591.235 108.243 11
-2 -4 3 518.413 98.5512 5
2 4 -3 748.61 105.313 8
-2 -4 3 715.721 98.4077 8
-2 -4 3 618.025 94.7029 1
-2 -4 2 644.059 108.406 11
-2 -4 2 862.823 96.9356 8
-2 -4 2 688.822 103.403 1
2 4 -2 679.763 85.5568 8
-2 -4 2 784.313 113.47 5
-2 -4 1 2917.58 197.16 11
2 4 -1 3251.81 105.047 13
-2 -4 1 3316.78 214.513 1
-2 -4 1 3486.44 156.238 8
2 4 -1 3231.68 147.591 8
-2 -4 1 3402.42 178.487 7
-2 -4 1 3144.86 206.941 5
2 4 0 31.6045 49.8417 3
2 4 0 118.358 26.0221 13
-2 -4 0 42.4178 20.3159 13
-2 -4 0 172.151 61.4977 11
2 4 0 134.327 29.1604 8
2 4 0 106.655 44.7081 7
-2 -4 0 87.808 26.9258 8
-2 -4 0 9.72421 26.6138 7
-2 -4 0 160.461 67.7364 1
-2 -4 -1 6464.14 287.049 11
-2 -4 -1 7008.15 207.536 13
-2 -4 -1 6913.14 306.577 1
-2 -4 -1 6835.02 147.413 8
-2 -4 -1 6462.97 252.871 7
2 4 1 6778.93 262.341 7
2 4 1 6672.68 285.138 3
2 4 2 898.213 110.192 3
-2 -4 -2 809.392 86.489 13
-2 -4 -2 654.699 101.723 11
-2 -4 -2 737.688 108.473 1
2 4 2 870.952 105.078 7
-2 -4 -2 977.888 109.034 7
2 4 2 829.539 73.3569 6
2 4 3 268.638 76.9208 3
-2 -4 -3 197.531 59.1539 1
-2 -4 -3 262.406 66.0593 13
2 4 3 233.099 35.3123 10
-2 -4 -3 246.783 32.541 4
2 4 3 174.637 61.2716 7
-2 -4 -3 195.292 62.518 7
2 4 3 252.66 35.4129 6
2 4 4 4092.85 270.635 3
-2 -4 -4 4529.31 252.811 1
-2 -4 -4 4508.45 247.612 13
-2 -4 -4 4470.69 165.241 4
-2 -4 -4 4285.97 209.663 8
-2 -4 -4 4249.72 254.888 7
-2 -4 -4 4238.79 152.106 6
2 4 5 2775.21 247.112 3
-2 -4 -5 2784.63 201.801 1
-2 -4 -5 3027.08 227.802 13
-2 -4 -5 2933.58 139.071 10
-2 -4 -5 2739.54 157.093 4
-2 -4 -5 2938.1 199.636 8
-2 -4 -5 3132.06 238.113 7
-2 -4 -5 2847.72 135.957 6
-2 -4 -6 487.908 82.2777 4
2 4 6 442.977 120.522 3
-2 -4 -6 439.986 104.506 3
-2 -4 -6 475.694 65.059 10
-2 -4 -6 323.549 90.5389 13
-2 -4 -6 536.808 95.1327 1
2 4 6 404.926 98.4234 7
-2 -4 -6 583.979 117.736 7
-2 -4 -6 493.379 96.5141 8
-2 -4 -6 514.824 67.8474 6
-2 -4 -7 -20.6888 52.8158 3
2 4 7 -0.62587 71.7604 3
-2 -4 -7 91.9896 51.7475 4
-2 -4 -7 28.2098 27.5211 10
-2 -4 -7 31.2964 21.448 12
-2 -4 -7 76.6317 72.594 13
-2 -4 -7 12.2211 33.5523 1
2 4 7 -15.8974 45.2604 7
-2 -4 -7 49.8681 61.497 7
-2 -4 -7 120.487 76.8269 8
-2 -4 -7 60.9377 30.6701 6
-2 -4 -8 443.78 136.812 3
-2 -4 -8 397.016 88.343 4
-2 -4 -8 455.06 80.5895 10
-2 -4 -8 377.918 55.3634 12
-2 -4 -8 399.853 114.616 13
-2 -4 -8 396.061 80.7206 1
2 4 8 312.827 66.1643 2
-2 -4 -8 476.769 123.515 8
2 4 8 380.826 111.782 7
-2 -4 -8 458.66 75.9489 6
-2 -4 -9 291.449 123.034 3
-2 -4 -9 216.86 74.5635 4
-2 -4 -9 264.732 66.8947 10
-2 -4 -9 234.114 51.4099 12
-2 -4 -9 118.544 71.8501 13
-2 -4 -9 174.4 50.5578 1
2 4 9 208.733 49.8609 2
2 4 9 194.307 95.6159 7
-2 -4 -9 169.662 52.1417 6
-2 -4 -10 5166 448.209 3
-2 -4 -10 5224.31 427.893 13
2 4 10 5462.68 446.422 7
-2 -4 -10 4610.91 286.195 6
-2 -4 -10 4396.11 281.985 10
-2 -4 -11 1888.69 292.408 3
-2 -4 -11 2027.07 294.037 13
-2 -4 -11 1687.33 188.178 6
2 4 11 2265.71 308.886 7
2 4 12 -67.5268 103.902 7
-2 -4 -12 21.1562 98.7971 13
-2 -5 11 161.367 95.6255 7
2 5 -10 448.173 143.276 5
-2 -5 10 686.974 198.107 11
-2 -5 10 488.478 136.72 7
2 5 -10 707.375 144.123 13
-2 -5 9 114.147 71.4573 7
-2 -5 9 77.6014 86.0068 11
2 5 -9 200.966 100.357 5
2 5 -8 451.136 138.238 5
-2 -5 8 462.754 133.917 11
-2 -5 8 482.305 90.4568 1
2 5 -7 1087.75 181.539 5
-2 -5 7 980.972 134.911 1
-2 -5 7 1047.98 191.542 11
-2 -5 6 2973.37 286.235 11
2 5 -6 2706.05 255.181 8
2 5 -6 3351.01 298.159 5
-2 -5 6 2865.75 232.081 1
-2 -5 5 695.887 147.57 11
2 5 -5 441.763 98.1357 8
-2 -5 5 464.683 104.146 1
-2 -5 5 546.68 124.398 5
2 5 -5 587.094 120.699 5
-2 -5 4 182.137 78.4914 11
2 5 -4 270.101 71.3871 8
-2 -5 4 113.453 66.9519 1
2 5 -4 121.159 55.1681 5
-2 -5 4 256.297 87.3299 5
-2 -5 3 352.548 94.0487 11
-2 -5 3 420.333 96.8254 5
-2 -5 3 372.559 71.3404 8
2 5 -3 400.345 74.9165 8
-2 -5 3 385.931 95.5542 1
-2 -5 2 7233.25 359.356 1
2 5 -2 6687.24 214.847 13
-2 -5 2 7424.45 362.09 11
-2 -5 2 7029.68 168.52 9
-2 -5 2 6687.08 252.331 8
2 5 -2 6790.98 254.029 8
-2 -5 2 7339.56 280.762 7
-2 -5 2 7098.92 356.801 5
-2 -5 1 748.291 120.476 1
2 5 -1 750.799 68.1124 13
-2 -5 1 1040 136.728 11
-2 -5 1 920.152 124.349 5
-2 -5 1 800.352 75.469 8
2 5 -1 809.127 74.5894 8
-2 -5 1 766.437 96.0478 7
2 5 -1 839.101 125.578 3
2 5 0 27.0926 45.6941 3
2 5 0 71.6424 26.1317 13
-2 -5 0 8.83997 24.5424 13
-2 -5 0 51.2554 47.7777 11
2 5 0 22.0671 16.505 8
2 5 0 68.4575 17.3243 9
2 5 0 106.009 46.8746 7
-2 -5 0 64.5061 37.5509 7
-2 -5 0 54.5452 19.2148 8
-2 -5 0 16.947 46.8102 1
-2 -5 -1 15843.7 377.981 13
-2 -5 -1 15516.2 499.78 11
2 5 1 15051.5 350.141 13
-2 -5 -1 15676.6 524.004 1
2 5 1 14927.2 279.099 9
-2 -5 -1 15102.2 414.99 7
2 5 1 15631.2 423.3 7
2 5 1 16116.7 495.142 3
2 5 2 36090.6 755.19 3
-2 -5 -2 35564.6 784.826 1
-2 -5 -2 36796.2 633.3 13
-2 -5 -2 36648.2 786.587 11
2 5 2 37544.3 325.508 4
-2 -5 -2 36649.3 348.252 8
-2 -5 -2 36580.5 682.807 7
2 5 2 35780.6 689.643 7
2 5 2 35895 567.477 6
2 5 3 1646.58 173.499 3
-2 -5 -3 1492.65 167.903 1
-2 -5 -3 1819.64 158.66 13
2 5 3 1697.97 111.789 10
-2 -5 -3 1812.04 109.549 8
2 5 3 1714.25 167.237 7
-2 -5 -3 1635.84 159.48 7
2 5 3 1749.64 114.83 6
2 5 4 34.9787 40.4803 3
-2 -5 -4 51.9371 35.6938 13
2 5 4 88.1781 27.0526 10
-2 -5 -4 60.5945 26.2593 4
2 5 4 58.0083 27.4919 6
2 5 4 37.9527 47.5325 7
-2 -5 -4 172.671 65.8015 7
-2 -5 -4 41.7501 29.7598 8
-2 -5 -4 66.7023 74.5294 1
-2 -5 -5 266.458 85.0493 3
2 5 5 416.514 108.405 3
-2 -5 -5 566.024 115.673 13
-2 -5 -5 312.509 84.3596 1
-2 -5 -5 360.817 60.9352 4
-2 -5 -5 368.008 97.3528 7
-2 -5 -5 381.439 73.1856 8
2 5 5 576.336 122.1 7
-2 -5 -5 373.227 57.7698 6
2 5 6 3.84532 67.1541 3
-2 -5 -6 75.8245 64.9012 3
-2 -5 -6 58.2758 50.544 1
-2 -5 -6 21.3572 58.7473 13
-2 -5 -6 73.0416 39.4332 10
-2 -5 -6 27.3826 26.456 4
2 5 6 82.3167 65.6034 7
-2 -5 -6 70.6142 59.8974 8
-2 -5 -6 144.32 73.0552 7
-2 -5 -6 75.3458 38.7651 6
2 5 7 5452.36 301.027 2
-2 -5 -7 5686.27 392.901 3
-2 -5 -7 5670.03 321.915 1
-2 -5 -7 6008.46 393.012 13
-2 -5 -7 5620.82 257.047 10
-2 -5 -7 5284.23 281.054 4
-2 -5 -7 5253.74 326.469 8
2 5 7 5551.78 388.04 7
-2 -5 -7 5662.67 254.446 6
2 5 8 2648.97 203.452 2
-2 -5 -8 2725.91 293.807 3
-2 -5 -8 2687.87 218.822 1
-2 -5 -8 2350.12 262.036 13
-2 -5 -8 2226.16 174.823 10
-2 -5 -8 2503.09 214.145 4
-2 -5 -8 2597.09 251.053 8
2 5 8 2162.45 260.84 7
-2 -5 -8 2314.15 177.608 6
-2 -5 -9 243.789 110.874 3
-2 -5 -9 286.507 118.761 13
-2 -5 -9 114.929 50.971 10
-2 -5 -9 87.1656 65.0184 4
2 5 9 441.178 133.532 7
-2 -5 -9 201.985 61.0245 1
2 5 9 150.773 56.4023 2
-2 -5 -9 181.304 67.7375 6
-2 -5 -10 435.874 142.217 3
2 5 10 573.318 157.396 7
-2 -5 -10 352.056 88.1265 6
-2 -5 -10 612.835 171.659 13
-2 -5 -11 803.27 199.965 13
2 5 11 1209.58 242.064 7
-2 -5 -11 1325.78 255.425 3
-2 -6 10 892.752 171.088 7
2 6 -9 641.324 170.662 5
-2 -6 9 672.267 139.259 7
-2 -6 9 1166.71 231.228 11
-2 -6 8 4040.83 294.027 1
-2 -6 8 4301.84 402.247 11
-2 -6 8 3668.31 297.442 7
2 6 -8 4547.33 407.716 5
2 6 -7 48.8935 76.9688 5
-2 -6 7 94.3287 62.5129 1
2 6 -7 41.4782 50.5343 2
-2 -6 7 77.1312 70.2923 11
-2 -6 6 5523.12 407.421 11
2 6 -6 5954.99 377.5 8
-2 -6 6 5611.07 363.294 1
2 6 -6 5758.26 347.166 2
2 6 -6 5402.38 397.816 5
-2 -6 5 10047.6 519.012 11
-2 -6 5 8750.65 449.212 1
2 6 -5 8820.7 421.26 8
2 6 -5 8235.97 415.025 2
2 6 -5 9079.8 483.708 5
2 6 -4 3407.19 286.073 11
-2 -6 4 3837.09 192.573 9
-2 -6 4 3804.22 311.176 11
2 6 -4 3756.79 246.085 8
2 6 -4 4080.97 315.035 5
-2 -6 4 3845.79 312.222 5
-2 -6 4 4245.62 315.379 1
-2 -6 3 1985.18 218.727 1
2 6 -3 1797.49 137.375 13
-2 -6 3 1682.8 201.738 11
2 6 -3 2217.56 220.626 11
-2 -6 3 2025.26 116.959 9
2 6 -3 2117.34 163.015 8
-2 -6 3 2055.55 161.188 7
-2 -6 3 1775.49 209.343 5
2 6 -3 2037.56 213.376 5
-2 -6 2 1467.27 188.54 1
-2 -6 2 1383.24 170.799 5
2 6 -2 1473.84 117.749 8
-2 -6 2 1429.69 77.6643 9
2 6 -2 1562.16 121.531 13
-2 -6 2 1841.19 200.206 11
-2 -6 2 1522.31 129.04 7
2 6 -2 1515 182.277 3
-2 -6 1 4646.64 325.622 1
2 6 -1 4532.93 197.911 13
-2 -6 1 4808.15 314.024 11
2 6 -1 4634.36 162.437 8
-2 -6 1 4614.22 230.143 7
2 6 -1 4130.93 289.708 3
-2 -6 0 6520.7 381.08 1
-2 -6 0 6662.15 359.213 11
2 6 0 6386.5 243.225 13
2 6 0 6542.25 171.529 9
-2 -6 0 6249.22 274.159 7
2 6 0 6154.94 272.904 7
2 6 0 7127.39 368.408 3
2 6 1 4257.76 283.875 3
-2 -6 -1 3985.68 282.598 11
-2 -6 -1 3827.26 218.5 13
2 6 1 3862.52 204.029 13
2 6 1 3762.67 158.12 4
-2 -6 -1 3650.7 291.491 1
2 6 1 3985.29 168.314 9
-2 -6 -1 3726.46 217.579 7
2 6 1 4148.47 234.443 7
2 6 1 3785.76 235.723 6
2 6 2 31017.7 768.29 3
-2 -6 -2 30477.8 823.644 1
-2 -6 -2 32965.9 667.526 13
-2 -6 -2 29994.2 786.605 11
2 6 2 30974.1 620.26 13
2 6 2 31139.9 386.968 4
-2 -6 -2 30984.4 665.229 7
2 6 2 31581.7 695.361 7
2 6 2 29635 605.865 6
-2 -6 -3 2619.62 224.402 3
2 6 3 2558.2 230.782 3
-2 -6 -3 2370.76 238.928 1
-2 -6 -3 2460.71 202.045 13
2 6 3 2490.53 161.719 10
2 6 3 2442.17 115.247 4
-2 -6 -3 2320.99 105.433 8
-2 -6 -3 2281.99 196.862 7
2 6 3 2355.91 206.17 7
2 6 3 2470.05 161.13 6
-2 -6 -4 93.2647 58.7383 3
2 6 4 140.703 82.3806 3
2 6 4 46.9952 12.6579 12
-2 -6 -4 131.557 62.3584 13
2 6 4 45.869 64.0445 11
2 6 4 37.2226 30.6899 10
-2 -6 -4 149.409 94.8877 1
-2 -6 -4 54.3594 30.7775 4
2 6 4 13.75 45.8054 7
-2 -6 -4 47.2621 26.5722 8
-2 -6 -4 34.799 39.6663 7
2 6 4 48.9951 29.6647 6
2 6 5 140.937 71.7445 3
-2 -6 -5 91.0239 65.1237 3
-2 -6 -5 172.257 85.6263 13
2 6 5 116.836 76.7178 11
-2 -6 -5 95.0162 41.4363 4
-2 -6 -5 53.8146 40.387 6
-2 -6 -5 10.627 42.1523 7
2 6 5 130.541 65.4297 7
-2 -6 -5 112.393 35.2013 8
-2 -6 -5 127.327 79.3441 1
-2 -6 -6 178.805 76.8913 3
-2 -6 -6 317.067 98.5595 1
2 6 6 222.658 78.8264 2
-2 -6 -6 391.009 109.48 13
-2 -6 -6 247.796 58.3893 4
-2 -6 -6 391.443 112.458 7
-2 -6 -6 335.714 81.5409 8
2 6 6 40.66 58.3749 7
-2 -6 -6 420.467 74.5223 6
-2 -6 -7 695.628 149.919 3
2 6 7 1054.51 155.878 2
-2 -6 -7 875.581 150.448 1
-2 -6 -7 639.627 143.892 13
-2 -6 -7 953.508 126.49 4
2 6 7 1024.33 179.455 7
-2 -6 -7 689.664 114.241 8
-2 -6 -7 911.978 112.438 6
-2 -6 -8 3538.08 343.653 3
2 6 8 3603.59 267.342 2
-2 -6 -8 3597 286.111 1
-2 -6 -8 3896.86 350.434 13
-2 -6 -8 3167.94 217.939 10
-2 -6 -8 3709.08 260.893 4
-2 -6 -8 3200.78 278.123 8
2 6 8 3158.43 323.615 7
-2 -6 -8 3750.44 234.973 6
-2 -6 -9 278.716 111.653 3
-2 -6 -9 74.683 64.226 1
-2 -6 -9 331.813 100.876 4
2 6 9 159.479 99.9893 7
-2 -6 -9 239.673 67.4951 6
-2 -6 -9 103.324 83.6176 13
-2 -6 -10 189.582 104.048 13
-2 -6 -10 341.293 126.121 3
2 6 10 318.185 130.5 7
-2 -6 -11 458.692 175.679 13
2 6 11 475.676 162.649 7
-2 -6 -11 807.12 206.061 3
2 7 -9 597.154 175.933 5
-2 -7 9 288.972 140.166 11
2 7 -8 18.9762 74.7898 5
-2 -7 8 185.4 109.87 11
-2 -7 8 59.4959 45.2887 7
-2 -7 8 38.2768 66.9757 1
-2 -7 7 2114.04 279.268 11
-2 -7 7 2056.19 244.476 1
2 7 -7 2312.47 240.759 2
2 7 -7 2140.14 275.583 5
-2 -7 6 4359.64 383.032 11
-2 -7 6 4059.37 341.541 1
2 7 -6 4477.8 325.723 8
2 7 -6 4428.05 378.841 5
2 7 -6 4036.35 317.855 2
2 7 -5 18039.6 674.995 2
-2 -7 5 18498.8 724.071 1
-2 -7 5 19159 763.217 11
-2 -7 5 18264 470.093 9
2 7 -5 17828.2 587.838 8
-2 -7 5 19443 539.557 7
2 7 -5 19369.2 755.814 5
2 7 -4 1100.53 127.508 13
-2 -7 4 826.878 89.8249 9
-2 -7 4 1095.2 188.311 11
2 7 -4 981.325 166.374 5
-2 -7 4 972.699 116.393 7
2 7 -4 943.266 127.343 8
-2 -7 4 1055.12 190.32 1
2 7 -4 797.656 146.769 2
2 7 -3 783.357 99.9795 13
-2 -7 3 669.771 150.664 11
2 7 -3 713.299 95.8689 8
-2 -7 3 601.513 64.8345 9
-2 -7 3 679.383 148.043 1
-2 -7 3 631.116 91.0144 7
2 7 -3 920.08 153.652 5
-2 -7 3 819.423 152.272 5
2 7 -2 2706.96 264.699 3
-2 -7 2 2670.85 286.05 1
-2 -7 2 3131.77 289.232 11
2 7 -2 2646.29 174.615 13
2 7 -2 2763.79 257.608 11
2 7 -2 2683.28 151.024 8
-2 -7 2 2865.8 184.111 7
-2 -7 2 2844.91 265.09 5
2 7 -2 2651.13 250.326 5
-2 -7 1 287.282 96.0516 1
2 7 -1 365.711 69.4177 13
2 7 -1 532.838 116.884 11
-2 -7 1 339.653 104.831 11
2 7 -1 558.226 117.819 5
2 7 -1 290.637 38.1693 8
-2 -7 1 394.585 78.0334 7
2 7 -1 286.838 102.595 3
2 7 0 1732.53 214.21 1
-2 -7 0 1505.23 213.543 1
2 7 0 1624.5 194.97 11
2 7 0 1391.9 132.941 13
2 7 0 1426.49 97.0162 9
-2 -7 0 1337.61 184.978 11
2 7 0 1314.97 172.995 5
-2 -7 0 1452.59 140.257 7
2 7 0 1324.29 131.736 7
2 7 0 1537.56 187.374 3
2 7 1 737.258 137.255 3
2 7 1 376.418 108.632 1
-2 -7 -1 862.245 168.181 1
-2 -7 -1 529.796 95.2538 13
2 7 1 457.794 82.1866 13
-2 -7 -1 745.434 146.454 11
2 7 1 554.699 127.374 11
2 7 1 504.815 116.604 5
2 7 1 589.627 75.1369 4
2 7 1 511.827 72.8055 9
-2 -7 -1 599.535 98.7775 7
2 7 1 549.375 106.747 6
2 7 1 493.44 91.7358 7
-2 -7 -2 2307.08 230.79 3
2 7 2 2460.88 239.112 3
-2 -7 -2 2470.22 267.76 1
2 7 2 2188.41 182.468 13
2 7 2 2330.76 241.79 11
-2 -7 -2 2230.77 235.733 11
-2 -7 -2 2389.06 205.527 13
2 7 2 2089.25 122.694 4
2 7 2 2054.88 155 9
-2 -7 -2 2340.18 197.843 7
2 7 2 2295.73 200.792 7
2 7 2 2231.29 191.493 6
2 7 2 2160.16 225.238 5
-2 -7 -3 2207.3 226.888 3
2 7 3 2407.66 243.916 3
-2 -7 -3 2619.9 271.154 1
2 7 3 2173.4 236.73 11
-2 -7 -3 2924.89 235.816 13
2 7 3 2382.69 183.083 10
2 7 3 2469.46 127.423 4
2 7 3 2576.38 228.306 7
-2 -7 -3 2615.05 219.736 7
2 7 3 2203.09 175.84 6
-2 -7 -4 2973.69 268.931 3
2 7 4 2609.84 271.05 3
-2 -7 -4 2533.12 272.648 1
2 7 4 2763.98 286.544 11
-2 -7 -4 2839.34 247.946 13
2 7 4 3143.33 195.076 10
-2 -7 -4 3103.74 139.602 8
-2 -7 -4 2998.1 254.844 7
2 7 4 3037.33 260.876 7
2 7 4 3111.48 195.04 6
-2 -7 -5 1021.55 171.637 3
-2 -7 -5 816.184 158.199 1
2 7 5 890.089 159.346 2
-2 -7 -5 622.131 132.717 13
2 7 5 961.031 108.981 10
-2 -7 -5 819.502 95.7032 4
-2 -7 -5 814.304 94.0165 8
2 7 5 640.795 133.41 7
-2 -7 -5 881.168 148.491 7
2 7 5 612.411 87.103 6
-2 -7 -6 849.967 170.178 1
2 7 6 745.594 145.286 2
-2 -7 -6 640.614 141.131 13
-2 -7 -6 711.237 100.923 4
2 7 6 1148.49 191.486 7
-2 -7 -6 728.501 106.778 8
-2 -7 -6 620.62 142.574 3
-2 -7 -7 35.8607 88.4565 3
2 7 7 45.8997 57.6234 2
-2 -7 -7 64.3908 70.6078 1
-2 -7 -7 49.5442 77.9991 13
-2 -7 -7 99.896 54.0133 4
2 7 7 28.3088 70.5051 7
-2 -7 -7 26.1448 35.4035 8
-2 -7 -7 33.7295 29.1888 6
-2 -7 -8 776.718 173.138 3
-2 -7 -8 638.842 136.597 1
2 7 8 744.604 142.204 2
-2 -7 -8 859.849 189.824 13
-2 -7 -8 600.508 112.56 4
-2 -7 -8 648.317 126.793 8
2 7 8 626.363 156.634 7
-2 -7 -8 494.92 99.2974 6
-2 -7 -9 2723.47 274.71 1
-2 -7 -9 3079.41 354.656 13
-2 -7 -9 2559.13 317.964 3
2 7 9 2616.29 329.49 7
-2 -7 -10 326.336 141.455 13
2 7 10 268.204 125.402 7
-2 -7 -10 277.618 126.837 3
2 8 -8 1647.34 262.761 5
-2 -8 8 2159.59 311.935 11
-2 -8 8 1918.35 250.168 1
2 8 -7 1606.29 254.149 5
-2 -8 7 1363.45 217.698 1
-2 -8 7 1285.41 235.742 11
-2 -8 6 2544.02 311.729 11
2 8 -6 2989.15 264.949 8
2 8 -6 3196.39 335.828 5
-2 -8 6 2673.53 305.673 1
2 8 -5 1198.64 148.982 13
-2 -8 5 898.044 184.175 11
-2 -8 5 1074.44 114.403 9
-2 -8 5 898.354 184.676 1
-2 -8 5 1059.1 126.831 7
2 8 -5 1163.24 150.426 8
2 8 -5 1135.43 201.09 5
-2 -8 4 4813.68 402.872 1
2 8 -4 4752.5 269.546 13
-2 -8 4 4471.21 385.645 11
2 8 -4 4478.34 262.473 8
-2 -8 4 4604.09 198.759 9
-2 -8 4 4661.32 245.889 7
2 8 -4 4448.75 371.044 5
2 8 -3 16.5581 36.6359 13
-2 -8 3 69.75 90.275 11
2 8 -3 -72.2362 79.5311 5
-2 -8 3 8.19479 16.3108 9
2 8 -3 26.2257 27.6955 8
-2 -8 3 7.57056 24.0303 7
-2 -8 3 -18.8035 86.705 1
2 8 -2 726.7 100.753 13
-2 -8 2 1131.49 193.883 11
2 8 -2 776.075 155.866 5
2 8 -2 891.164 80.6028 8
-2 -8 2 1024.48 113.363 7
-2 -8 2 1187.2 206.675 1
-2 -8 1 462.186 126.972 11
-2 -8 1 796.419 175.632 1
2 8 -1 628.667 132.47 5
-2 -8 1 800.536 101.988 7
2 8 -1 750.871 107.277 13
2 8 0 782.092 154.903 3
-2 -8 0 890.989 186.557 1
2 8 0 781.936 110.767 13
-2 -8 0 761.683 156.527 11
2 8 0 846.52 85.1252 9
2 8 0 1002.2 168.907 5
-2 -8 0 809.926 111.151 7
2 8 0 882.383 145.048 6
2 8 0 766.161 109.544 7
2 8 1 8849.77 482.661 3
-2 -8 -1 9040.5 543.273 1
-2 -8 -1 10293.7 540.976 11
-2 -8 -1 10338.7 442.842 13
2 8 1 9089.51 385.195 13
2 8 1 8694.7 299.616 4
2 8 1 9847.6 328.321 9
-2 -8 -1 9322.25 385.911 7
2 8 1 9025.84 390.927 7
2 8 1 8871.91 436.438 6
2 8 1 8910.28 475.029 5
-2 -8 -2 73.888 74.1952 3
-2 -8 -2 93.2262 100.384 1
-2 -8 -2 69.5248 61.999 13
2 8 2 111.88 60.7075 13
2 8 2 0.36839 37.4157 10
2 8 2 35.3286 67.8661 5
2 8 2 35.2346 33.6521 4
2 8 2 109.114 56.6216 9
-2 -8 -2 -10.9784 38.8048 7
2 8 2 90.4098 65.0756 7
2 8 2 -20.6083 43.7386 6
-2 -8 -3 8379.99 475.103 3
-2 -8 -3 8955.03 544.401 1
-2 -8 -3 8844.75 451.781 13
2 8 3 8961.76 388.65 10
2 8 3 9184.89 270.03 4
2 8 3 8508.3 376.975 9
-2 -8 -3 9044 429.725 7
2 8 3 9580.8 457.91 7
2 8 3 8758.63 384.201 6
-2 -8 -4 198.265 81.8747 3
-2 -8 -4 225.385 89.1706 13
2 8 4 187.832 55.9291 10
-2 -8 -4 312.64 114.266 1
-2 -8 -4 185.785 22.4162 8
-2 -8 -4 338.579 95.7301 7
2 8 4 245.362 85.5432 7
2 8 4 132.29 51.7473 6
-2 -8 -5 122.397 70.7298 3
-2 -8 -5 86.726 80.7179 13
2 8 5 137.477 54.6566 10
-2 -8 -5 75.0746 31.7023 8
2 8 5 78.3619 49.389 6
2 8 5 117.025 79.9924 7
-2 -8 -5 43.8331 58.1258 1
-2 -8 -6 334.937 129.997 1
-2 -8 -6 269.621 60.5289 8
2 8 6 191.258 98.1609 7
-2 -8 -6 259.703 100.9 3
-2 -8 -6 287.655 113.058 13
-2 -8 -7 616.256 149.437 1
2 8 7 687.48 165.918 7
-2 -8 -7 459.876 131.43 3
-2 -8 -7 526.104 144.637 13
-2 -8 -8 3507.82 341.82 1
2 8 8 3543.14 375.051 7
-2 -8 -8 3951.35 397.004 3
-2 -8 -8 4350.91 411.734 13
-2 -8 -9 5047.56 399.933 1
-2 -8 -9 4708.49 450.551 13
2 8 9 5072.6 474.986 7
-2 -8 -9 5043.95 466.888 3
2 9 -7 22.5905 62.2111 5
-2 -9 7 71.5758 90.8133 11
-2 -9 7 103.723 109.624 1
2 9 -6 359.34 132.584 5
-2 -9 6 206.111 124.268 11
-2 -9 6 241.867 136.454 1
2 9 -5 234.756 100.007 5
-2 -9 5 293.142 126.169 1
-2 -9 5 254.585 126.726 11
-2 -9 4 1050.72 205.38 11
2 9 -4 962.123 117.868 8
2 9 -4 1220.97 145.327 13
-2 -9 4 819.711 185.193 1
2 9 -4 748.543 172.041 5
-2 -9 3 4180.75 401.781 1
-2 -9 3 4325.39 391.627 11
2 9 -3 4253.9 262.564 13
2 9 -3 4176.14 198.809 8
-2 -9 3 4058.22 221.63 7
2 9 -3 4901.33 401.849 5
2 9 -2 473.422 93.6517 13
-2 -9 2 394.583 130.605 11
2 9 -2 431.21 125.565 5
2 9 -2 368.308 37.2555 8
-2 -9 2 440.509 73.829 7
-2 -9 2 287.373 114.751 1
2 9 -1 43.192 42.4962 13
-2 -9 1 -5.20055 75.7781 11
2 9 -1 83.4555 94.0027 5
-2 -9 1 23.4928 28.81 7
-2 -9 1 85.3748 120.323 1
-2 -9 0 327.921 126.52 1
2 9 0 262.898 74.8257 13
-2 -9 0 116.071 94.4522 11
2 9 0 370.213 115.879 5
2 9 0 361.781 80.5711 4
2 9 0 371.421 63.8347 9
-2 -9 0 320.003 76.7382 7
2 9 0 345.308 111.592 6
-2 -9 -1 2376.54 309.88 1
2 9 1 3000.73 241.45 13
-2 -9 -1 2936.9 314.332 11
2 9 1 3059.31 197.713 9
2 9 1 2754.68 185.666 4
-2 -9 -1 2726.92 218.351 7
2 9 1 2791.81 229.413 7
2 9 1 2727.24 268.135 6
2 9 1 2618.45 283.057 5
-2 -9 -2 5359.07 462.588 1
-2 -9 -2 6146.66 391.143 13
2 9 2 5894.64 356.094 13
2 9 2 5811.17 359.494 10
2 9 2 5832.12 242.78 4
2 9 2 5802.24 303.693 9
-2 -9 -2 5482.61 331.654 7
2 9 2 5611.99 344.495 7
2 9 2 5771.57 415.571 5
2 9 2 5580.94 357.607 6
-2 -9 -3 297.276 96.2139 3
-2 -9 -3 403.497 142.222 1
-2 -9 -3 413.513 115.204 13
2 9 3 385.798 97.5542 10
2 9 3 311.557 117.24 5
2 9 3 407.576 66.708 4
2 9 3 470.887 98.509 9
-2 -9 -3 565.973 122.191 7
2 9 3 558.171 124.644 7
2 9 3 404.338 96.5981 6
-2 -9 -4 1546.55 229.285 3
-2 -9 -4 1514.73 214.775 13
2 9 4 1465.23 168.724 10
-2 -9 -4 1596.19 256.051 1
2 9 4 1169.2 164.061 9
2 9 4 1439.68 205.72 7
2 9 4 1135.79 148.32 6
-2 -9 -5 354.816 113.112 3
2 9 5 327.037 86.1758 10
-2 -9 -5 356.456 143.414 1
-2 -9 -5 247.24 103.405 13
2 9 5 104.712 62.9313 7
2 9 5 156.781 58.9048 6
-2 -9 -6 156.932 97.9364 13
2 9 6 473.608 138.083 7
-2 -9 -6 485.204 150.343 3
-2 -9 -6 486.553 162.195 1
-2 -9 -7 -48.5123 76.0274 13
2 9 7 -14.9863 62.4808 7
-2 -9 -7 42.0854 86.4353 3
-2 -9 -7 -42.3181 72.3952 1
-2 -9 -8 756.698 182.367 13
-2 -9 -8 660.9 174.486 1
-2 -9 -8 934.251 205.092 3
2 9 8 1009.59 213.723 7
2 9 9 1154.07 237.681 7
-2 -9 -9 779.373 185.421 1
-2 -10 7 986.444 221.499 1
2 10 -6 8.60335 85.4026 5
-2 -10 6 146.844 116.2 11
-2 -10 6 157.409 111.58 1
2 10 -5 940.491 208.141 5
-2 -10 5 864.989 201.778 11
-2 -10 5 837.469 212.76 1
2 10 -4 241.121 115.531 5
-2 -10 4 195.884 132.216 11
-2 -10 4 88.9222 110.229 1
2 10 -3 60.119 71.75 5
-2 -10 3 17.7542 94.9689 1
-2 -10 3 160.741 117.655 11
-2 -10 2 2604.55 324.808 11
-2 -10 2 2042.3 297.482 1
2 10 -2 2774.53 317.567 5
2 10 -1 24.1739 70.4257 5
-2 -10 1 113.83 86.413 11
2 10 -1 147.275 65.465 13
-2 -10 1 8.74453 82.4227 1
2 10 0 151.109 78.001 13
-2 -10 0 -50.0227 68.6262 11
2 10 0 17.6385 44.0087 4
2 10 0 83.7702 93.7339 5
-2 -10 0 70.1814 63.7111 7
-2 -10 0 68.1155 100.609 1
-2 -10 -1 39.4887 101.404 1
2 10 1 58.4879 54.8914 13
-2 -10 -1 9.78063 99.9071 11
2 10 1 19.2254 62.6341 5
2 10 1 24.3469 36.7662 4
2 10 1 -32.9205 41.6175 9
-2 -10 -1 75.877 53.8568 7
2 10 1 136.67 72.3956 7
-2 -10 -2 4675.57 459.932 1
-2 -10 -2 4636.49 366.067 13
2 10 2 5755.43 388.252 10
2 10 2 5612.74 255.581 4
2 10 2 4803.78 292.674 9
-2 -10 -2 4436.93 310.872 7
2 10 2 4519.28 324.958 7
2 10 2 5160.7 420.968 5
-2 -10 -3 382.547 156.341 1
-2 -10 -3 432.299 129.872 13
2 10 3 183.925 75.5885 10
2 10 3 320.72 66.064 4
2 10 3 426.547 137.906 5
2 10 3 397.57 97.0713 9
2 10 3 338.908 108.999 7
-2 -10 -3 577.894 152.209 3
-2 -10 -4 184.232 110.771 13
2 10 4 -20.6705 39.0061 10
-2 -10 -4 83.2152 77.266 1
2 10 4 95.171 79.8816 5
2 10 4 18.0407 47.2744 7
-2 -10 -4 8.68902 79.9199 3
-2 -10 -5 -52.8205 72.6975 13
-2 -10 -5 -21.8654 76.7279 1
2 10 5 -30.4205 46.9897 10
2 10 5 -33.9578 67.4561 7
-2 -10 -5 12.0925 80.3619 3
-2 -10 -6 270.708 108.14 13
2 10 6 77.2865 81.8189 7
-2 -10 -6 120.479 69.9157 3
-2 -10 -6 14.6464 86.3694 1
-2 -10 -7 1278.1 249.52 13
-2 -10 -7 1489.23 272.225 1
-2 -10 -7 1279.08 239.026 3
2 10 7 992.178 204.009 7
2 10 8 53.8397 107.858 7
-2 -10 -8 307.3 123.655 1
-2 -11 6 2507.24 376.823 1
-2 -11 5 240.649 145.903 1
-2 -11 4 205.577 116.635 11
-2 -11 4 338.516 168.448 1
2 11 -4 344.302 144.71 5
-2 -11 3 736.24 212.048 1
2 11 -3 841.643 198.343 5
-2 -11 2 667.936 193.495 11
-2 -11 2 873.527 223.302 1
2 11 -2 625.827 173.561 5
-2 -11 1 207.985 113.262 11
-2 -11 1 70.5972 118.315 1
2 11 -1 28.1682 58.3755 5
2 11 -1 24.8098 41.0295 4
-2 -11 0 35.1617 92.0176 11
-2 -11 0 -101.951 93.8472 1
2 11 0 33.6939 97.6012 5
2 11 0 101.82 55.2094 4
2 11 1 81.8024 83.9909 5
-2 -11 -1 -50.7346 103.301 1
2 11 1 187.882 103.478 10
2 11 1 106.218 59.619 7
2 11 2 282.188 121.559 5
-2 -11 -2 161.654 145.649 1
2 11 2 170.729 67.2471 10
2 11 2 89.9101 66.6896 7
2 11 3 1870.24 230.026 10
-2 -11 -3 2224.89 348.409 1
2 11 3 2293.43 305.423 5
2 11 3 2077.33 243.758 7
-2 -11 -3 1739.85 249.699 13
-2 -11 -4 -34.1143 73.3761 13
2 11 4 129.515 74.9045 10
2 11 4 260.597 109.017 5
-2 -11 -4 -17.1399 87.5068 3
2 11 4 49.9866 66.5039 7
-2 -11 -4 -85.7477 90.3932 1
-2 -11 -5 190.472 148.156 1
-2 -11 -5 13.8363 83.8633 13
2 11 5 -107.631 102.579 5
2 11 5 35.0883 72.0855 7
-2 -11 -5 -8.50277 66.1811 3
-2 -11 -6 175.755 114.953 3
-2 -11 -6 218.231 129.625 13
-2 -11 -6 -16.8975 86.4839 1
2 11 6 44.1351 75.4962 5
2 11 6 -50.1279 62.2169 7
-2 -11 -7 -79.6842 127.306 1
2 11 7 136.436 92.4552 7
2 12 -2 419.579 151.601 5
2 12 -1 223.938 143.121 5
2 12 0 1093.48 216.653 5
2 12 0 913.937 204.654 10
-2 -12 0 1616.28 296.694 11
2 12 1 61.4466 73.3078 5
2 12 1 201.922 105.402 10
2 12 2 521.982 158.397 5
2 12 2 427.499 135.55 10
2 12 3 448.132 157.052 5
2 12 4 -188.318 112.514 5
-2 -12 -4 113.726 96.5643 13
-2 -12 -5 722 197.283 13
2 13 0 2844.15 356.153 10
2 13 1 200.373 87.715 10
-3 10 1 604.874 147.398 4
-3 10 0 118.808 65.6053 4
-3 10 -1 2155.43 285.766 4
-3 10 -2 2122.45 290.537 4
-3 10 -3 1004.2 209.924 4
-3 10 -4 30.1901 53.4466 5
-3 10 -4 8.4802 73.5735 4
3 -10 4 46.9052 88.9115 11
-3 10 -5 794.868 177.795 5
3 -10 5 812.889 200.784 11
-3 9 4 259.572 116.697 4
-3 9 4 -7.82863 73.2413 10
-3 9 3 506.92 145.064 10
-3 9 3 653.598 150.203 4
-3 9 2 115.851 84.8337 12
-3 9 2 223.388 97.9853 10
-3 9 2 -67.6019 71.4688 4
-3 9 1 1715.47 217.105 5
-3 9 1 2264.68 302.915 10
-3 9 1 1935.56 255.666 4
-3 9 0 21.2108 86.2423 10
-3 9 0 109.348 76.1505 4
-3 9 0 47.72 46.2192 5
-3 9 -1 131.398 89.7985 10
-3 9 -1 260.076 114.994 4
-3 9 -1 317.229 104.351 5
-3 9 -2 -65.1214 111.062 10
-3 9 -2 113.322 54.1803 4
-3 9 -2 79.1793 65.2445 5
-3 9 -3 1305.54 249.835 10
3 -9 3 1343.33 227.7 11
-3 9 -3 1787.95 236.27 5
-3 9 -3 1300.98 218.928 4
-3 9 -4 3240.6 401.139 10
-3 9 -4 2998.91 344.22 4
3 -9 4 2593.18 321.896 11
-3 9 -4 3177.33 316.712 5
3 -9 5 249.299 104.204 9
-3 9 -5 289.248 104.7 5
3 -9 5 334.877 135.694 11
3 -9 6 1914.52 254.76 9
-3 9 -6 2041.08 284.007 5
3 -9 6 2290.49 320.358 11
-3 9 -7 677.611 179.613 5
3 -9 7 663.738 193.102 11
3 -9 8 132.436 124.567 11
3 -8 -6 1193.11 247.368 6
-3 8 6 921.052 207.628 7
3 -8 -5 2111.54 320.453 6
-3 8 5 1719.78 257.898 7
-3 8 5 1784.6 253.554 4
3 -8 -4 46.4515 46.5877 3
-3 8 4 31.8301 65.1694 4
-3 8 4 84.83 89.2851 10
-3 8 4 41.3979 51.5631 12
3 -8 -4 323.871 148.136 13
-3 8 4 210.542 104.902 7
3 -8 -4 83.3633 110.245 6
3 -8 -3 670.492 144.722 3
-3 8 3 754.212 144.429 12
3 -8 -3 919.394 222.813 13
-3 8 3 1109.76 203.888 10
-3 8 3 870.867 159.12 7
3 -8 -3 837.604 200.9 6
-3 8 3 722.902 156.914 4
-3 8 3 922.158 158.524 5
-3 8 2 576.218 121.418 7
-3 8 2 732.444 167.101 10
-3 8 2 630.966 143.535 4
-3 8 2 531.626 115.41 5
-3 8 1 1383.61 229.692 10
-3 8 1 1621.07 180.144 7
-3 8 1 830.935 164.883 4
-3 8 1 1598.86 194.882 5
-3 8 0 574.291 116.731 5
-3 8 0 518.612 126.825 4
-3 8 0 525.74 150.299 10
-3 8 -1 38.4671 53.9485 4
-3 8 -1 108.762 63.4943 5
-3 8 -1 -0.7449 81.101 10
-3 8 -2 516.015 81.4326 8
-3 8 -2 616.338 149.539 4
-3 8 -2 682.367 141.256 5
-3 8 -2 439.479 155.078 10
-3 8 -3 80.1917 41.5747 8
3 -8 3 332.439 115.141 9
-3 8 -3 435.475 122.812 5
-3 8 -3 72.0993 63.5695 4
-3 8 -3 191.469 113.533 10
3 -8 3 135.038 77.9076 11
-3 8 -4 2936.49 353.427 10
3 -8 4 3167.32 307.723 9
-3 8 -4 3494.51 244.188 8
3 -8 4 3387.63 342.348 11
-3 8 -4 2988.44 291.162 5
3 -8 5 938.577 172.302 9
-3 8 -5 934.721 170.569 5
3 -8 5 1068.71 201.442 11
3 -8 6 472.127 132.303 9
-3 8 -6 236.479 99.2633 5
3 -8 6 468.183 150.356 11
3 -8 7 56.6639 65.7323 9
-3 8 -7 137.728 96.4408 5
3 -8 7 -20.2529 84.2982 11
3 -8 8 880.978 179.893 9
-3 8 -8 701.043 170.135 5
3 -8 8 1017.01 212.617 11
3 -8 9 39.0528 100.425 11
-3 7 7 661.739 172.847 7
3 -7 -7 877.013 212.586 6
-3 7 6 975.828 199.552 7
3 -7 -6 1611.29 230.921 3
3 -7 -6 1093.18 224.421 6
-3 7 5 166.492 110.642 4
3 -7 -5 109.373 76.7972 3
3 -7 -5 -90.3593 100.405 13
-3 7 5 27.5253 59.7501 7
-3 7 5 71.3101 49.4372 8
3 -7 -5 105.892 103.248 6
3 -7 -4 818.065 151.526 3
-3 7 4 1142.5 192.736 4
-3 7 4 832.766 169.302 10
3 -7 -4 1023.36 228.787 13
-3 7 4 928.864 147.723 12
-3 7 4 976.521 189.921 7
-3 7 4 979.831 149.756 8
3 -7 -4 1065.95 209.217 6
3 -7 -3 113.109 61.4672 3
-3 7 3 198.937 93.082 10
-3 7 3 141.014 53.1735 12
-3 7 3 150.689 88.3378 4
-3 7 3 179.181 76.2812 5
-3 7 3 201.694 67.6583 8
-3 7 3 171.934 76.7825 7
3 -7 -3 -6.61395 88.9269 6
-3 7 2 292.642 103.344 3
3 -7 -2 134.274 70.2198 3
3 -7 -2 26.5759 86.0087 13
-3 7 2 190.456 85.0924 10
-3 7 2 135.868 96.0124 4
-3 7 2 87.3452 62.8916 5
-3 7 2 160.306 61.4837 8
-3 7 2 157.048 69.9784 7
3 -7 -2 133.296 95.4996 6
-3 7 1 1219.81 195.299 10
-3 7 1 1483.2 200.704 4
-3 7 1 1007.17 150.946 5
-3 7 1 1167.17 133.046 8
-3 7 1 1065.23 148.845 7
-3 7 1 960.955 157.768 3
-3 7 0 -27.5537 60.662 10
-3 7 0 64.7475 56.2468 4
-3 7 0 89.7705 53.9699 5
-3 7 0 10.5618 39.7197 7
-3 7 0 65.7818 35.9494 8
-3 7 0 -22.075 62.3738 3
-3 7 -1 15.7571 75.0076 10
-3 7 -1 -17.825 60.0927 4
-3 7 -1 32.2106 52.3964 5
-3 7 -1 21.4103 25.0728 8
-3 7 -1 22.8255 23.9765 7
-3 7 -1 67.7772 49.6165 3
-3 7 -2 17.7449 30.0532 8
-3 7 -2 22.0381 55.3851 4
-3 7 -2 107.895 81.0405 5
-3 7 -2 20.1989 40.1081 3
3 -7 2 57.7319 71.2442 11
-3 7 -2 17.7329 66.9604 10
3 -7 3 910.315 161.55 9
-3 7 -3 1175.57 135.282 8
-3 7 -3 1306.38 175.2 5
-3 7 -3 1137.75 190.167 4
-3 7 -3 942.785 149.43 3
-3 7 -3 1006.04 199.562 10
3 -7 3 808.43 154.467 11
3 -7 4 3.23628 45.5185 9
-3 7 -4 -51.9048 66.7544 5
-3 7 -4 27.1463 42.2604 3
3 -7 4 -60.6743 73.3815 11
3 -7 5 649.988 139.285 9
-3 7 -5 472.574 121.084 5
3 -7 5 831.139 168.217 11
3 -7 6 955.342 177.375 9
-3 7 -6 725.294 152.731 5
3 -7 6 1059.21 193.493 11
3 -7 7 2.45467 53.4482 9
-3 7 -7 -17.5608 54.8544 5
3 -7 7 109.105 87.8289 11
3 -7 8 1728.2 243.123 9
-3 7 -8 1562.82 237.442 5
3 -7 8 1454.71 246.66 11
3 -7 9 1243.93 221.866 9
-3 7 -9 956.946 209.556 5
3 -7 9 1595.65 257.469 11
3 -7 10 136.855 109.344 11
3 -7 10 -21.9022 96.4609 9
3 -6 -8 161.779 95.5143 3
3 -6 -8 -178.567 109.539 6
-3 6 7 738.866 185.773 7
-3 6 7 944.051 190.108 8
3 -6 -7 831.224 173.366 3
3 -6 -7 1041.6 213.885 6
3 -6 -6 -93.4368 65.2317 3
-3 6 6 30.0659 66.7678 7
-3 6 6 -11.5121 51.0248 8
3 -6 -6 151.165 125.334 6
3 -6 -6 20.097 89.4244 13
-3 6 5 714.874 156.853 4
3 -6 -5 741.945 147.693 3
3 -6 -5 799.915 201.135 13
-3 6 5 682.765 161.787 7
-3 6 5 776.526 147.002 8
3 -6 -5 854.765 190.417 6
3 -6 -4 1339.45 180.752 3
-3 6 4 1610.57 235.398 3
-3 6 4 1503.13 210.008 4
-3 6 4 1609.04 188.466 12
3 -6 -4 1623.11 262.965 13
3 -6 -4 1430.28 177.651 8
-3 6 4 1633.53 198.342 8
-3 6 4 1466.69 213.042 7
3 -6 -4 1269.46 211.428 6
-3 6 3 509.788 122.955 3
3 -6 -3 671.327 126.676 3
-3 6 3 673.473 141.605 10
3 -6 -3 905.18 201.032 13
-3 6 3 595.988 116.689 12
-3 6 3 529.84 120.736 4
-3 6 3 533.856 125.933 7
-3 6 3 562.084 111.139 8
3 -6 -3 611.24 161.322 6
3 -6 -2 29.4224 38.9437 3
-3 6 2 134.784 90.1138 3
3 -6 -2 119.653 104.974 13
-3 6 2 86.5947 70.2009 10
-3 6 2 96.851 72.7902 4
-3 6 2 -20.7994 35.1914 5
-3 6 2 44.1549 44.9739 8
-3 6 2 24.625 62.5288 7
3 -6 -2 79.7942 67.5018 6
-3 6 1 1201.72 156.585 3
3 -6 -1 1028.01 198.288 13
-3 6 1 1060.61 169.501 10
-3 6 1 1084.35 169.823 11
-3 6 1 1292.39 182.49 4
-3 6 1 990.195 132.355 5
-3 6 1 1151.19 132.739 8
-3 6 1 1067.6 138.261 7
3 -6 -1 1121.4 194.313 6
-3 6 0 9660.56 414.055 3
-3 6 0 9676.19 493.675 11
-3 6 0 9845.83 530.668 10
-3 6 0 9048.84 471.852 4
-3 6 0 8934.4 344.85 8
-3 6 0 9590.61 353.48 7
-3 6 0 8498.36 374.923 5
-3 6 -1 26195.5 671.339 3
-3 6 -1 25465.2 770.471 11
-3 6 -1 25485.1 870.088 10
-3 6 -1 26070.5 826.273 9
-3 6 -1 24904.7 790.075 4
-3 6 -1 25715.9 571.553 8
-3 6 -1 25191.6 474.379 7
-3 6 -1 25710.4 655.969 5
3 -6 2 846.092 147.904 9
-3 6 -2 951.817 116.768 8
-3 6 -2 1035.73 166.841 9
-3 6 -2 886.72 161.725 4
-3 6 -2 863.288 130.813 5
-3 6 -2 811.895 123.362 3
-3 6 -2 913.73 141.294 11
3 -6 2 1170.25 167.881 11
-3 6 -2 803.324 163.596 10
3 -6 3 6313.75 389.218 11
-3 6 -3 5483.35 352.746 11
-3 6 -3 5749.14 385.404 9
3 -6 3 6470.26 397.051 9
-3 6 -3 6268.75 310.019 8
-3 6 -3 5742.53 335.884 3
-3 6 -3 5811.89 335.823 5
3 -6 4 140.981 75.3203 9
-3 6 -4 39.6722 47.5893 5
3 -6 4 -2.61175 41.2557 5
-3 6 -4 -27.7898 42.9567 3
-3 6 -4 -49.32 54.1655 11
3 -6 4 95.6839 70.7457 11
3 -6 5 3146.66 285.479 11
-3 6 -5 3001.88 269.141 11
3 -6 5 2602.59 261.581 9
3 -6 5 2735.25 261.638 5
-3 6 -5 2783.47 261.162 5
-3 6 -5 2218.55 232.215 3
3 -6 6 59.1766 53.067 9
-3 6 -6 189.548 96.9327 5
3 -6 6 108.984 70.4043 11
3 -6 7 243.573 107.82 9
-3 6 -7 314.371 113.363 5
3 -6 7 254.064 104.663 11
3 -6 8 383.036 133.22 9
-3 6 -8 331.132 105.306 5
3 -6 8 306.024 126.741 11
3 -6 9 1002.79 195.273 9
-3 6 -9 1448.27 237.211 5
3 -6 9 1302.64 224.541 11
3 -6 10 142.449 77.6919 9
-3 6 -10 230.887 97.3435 5
3 -6 10 252.048 143.683 11
3 -6 11 -108.065 115.447 11
3 -6 11 110.911 82.6191 9
3 -5 -9 152.912 96.5705 3
3 -5 -9 479.248 159.882 6
-3 5 8 870.557 201.915 7
-3 5 8 757.814 181.955 8
3 -5 -8 841.035 178.959 3
3 -5 -8 1039.15 223.309 6
3 -5 -7 729.206 158.969 3
3 -5 -7 473.646 150.783 13
-3 5 7 342.69 121.31 8
-3 5 7 389.523 148.588 7
3 -5 -7 429.38 144.384 6
3 -5 -6 5128.38 378.425 3
3 -5 -6 4977.72 451.264 13
-3 5 6 4639.92 371.527 8
-3 5 6 4277.32 387.827 7
3 -5 -6 5738.28 438.799 6
-3 5 5 411.523 119.59 3
3 -5 -5 571.757 129.131 3
-3 5 5 817.954 157.69 4
-3 5 5 437.249 103.834 5
3 -5 -5 505.55 142.319 13
3 -5 -5 557.307 117.413 8
-3 5 5 728.04 157.381 7
-3 5 5 615.288 132.57 8
3 -5 -5 773.182 168.902 6
-3 5 4 6431.13 433.2 3
3 -5 -4 7022.44 384.11 3
-3 5 4 7878.3 396.743 12
3 -5 -4 7838.5 528.032 13
-3 5 4 7234.45 428.478 4
3 -5 -4 7048.62 383.89 8
-3 5 4 6780.35 386.164 8
-3 5 4 7734.42 453.872 7
3 -5 -4 6795.04 453.367 6
-3 5 3 337.819 101.679 3
3 -5 -3 212.729 80.0566 3
3 -5 -3 192.301 104.484 13
-3 5 3 317.548 86.8078 12
-3 5 3 256.332 88.211 10
-3 5 3 127.878 76.7905 4
3 -5 -3 267.776 79.6439 8
-3 5 3 263.916 93.0069 7
-3 5 3 319.113 87.1013 8
3 -5 -3 375.564 131.305 6
-3 5 2 11312.2 479.99 3
3 -5 -2 12785.5 590.101 2
-3 5 2 12932.4 586.63 2
-3 5 2 12126.3 483.286 12
-3 5 2 12262.9 554.859 11
3 -5 -2 11780.3 607.987 13
-3 5 2 12711.9 558.434 10
-3 5 2 12667.2 533.844 4
-3 5 2 13456 470.405 8
-3 5 2 12833.8 495.478 7
3 -5 -2 11871.9 573.55 6
-3 5 1 657.213 106.191 3
-3 5 1 565.434 132.356 2
3 -5 -1 480.58 134.485 2
-3 5 1 624.048 151.828 1
3 -5 -1 467.755 131.818 13
-3 5 1 430.727 105.579 10
-3 5 1 626.046 124.205 11
-3 5 1 722.086 104.727 5
-3 5 1 487.44 104.81 4
-3 5 1 585.282 135.911 9
-3 5 1 502.566 91.6213 8
-3 5 1 493.625 97.1983 7
3 -5 -1 325.968 113.07 6
-3 5 1 526.075 115.055 6
-3 5 0 1645.41 157.956 3
-3 5 0 1668.6 215.745 2
-3 5 0 1566.56 228.544 1
3 -5 0 1766.62 220.591 2
-3 5 0 1597.81 208.978 13
-3 5 0 1460.45 177.823 11
-3 5 0 2171.49 238.278 10
-3 5 0 1891.49 212.947 4
-3 5 0 1712.91 206.811 9
-3 5 0 1760.97 153.845 8
-3 5 0 1729.17 147.884 7
3 -5 0 1680.88 210.197 6
-3 5 0 1845.91 160.039 5
-3 5 0 2013.52 227.928 6
3 -5 1 7906.57 464.899 2
-3 5 -1 7614.94 330.208 3
-3 5 -1 8015.41 462.364 2
-3 5 -1 8052.16 510.727 1
-3 5 -1 7686.94 384.666 11
-3 5 -1 8297.97 462.388 13
-3 5 -1 7236.47 412.49 9
-3 5 -1 8393.89 461.121 10
-3 5 -1 8048.06 424.146 4
-3 5 -1 7687.59 314.696 8
3 -5 1 8114.88 422.52 9
-3 5 -1 7983.36 263.783 7
-3 5 -1 7744 324.678 5
-3 5 -1 7733.7 444.528 6
3 -5 2 15854.9 652.672 2
-3 5 -2 14615.8 462.024 3
-3 5 -2 15792.8 718.765 1
-3 5 -2 14504.1 622.391 2
-3 5 -2 15412.2 637.722 13
-3 5 -2 14922.8 529.664 11
3 -5 2 16356.6 565.734 11
-3 5 -2 14441.9 573.956 9
-3 5 -2 14355.4 617.159 10
-3 5 -2 14950.9 588.684 4
-3 5 -2 14956.6 449.535 8
3 -5 2 15064.3 570.856 9
-3 5 -2 14881.5 233.083 7
-3 5 -2 15894.6 481.152 5
-3 5 -2 15208.4 642.605 6
-3 5 -3 519.389 132.163 13
-3 5 -3 414.38 91.4812 11
3 -5 3 346.493 86.6952 11
3 -5 3 550.954 93.3936 5
-3 5 -3 404.828 85.9545 5
3 -5 3 674.273 125.536 9
-3 5 -3 590.765 126.233 9
-3 5 -3 549.756 100.396 3
-3 5 -3 610.685 137.252 2
-3 5 -3 601.294 146.766 1
3 -5 3 528.19 134.979 2
-3 5 -4 3024.72 291.729 2
-3 5 -4 2930.57 311.384 1
-3 5 -4 3534.4 260.905 11
3 -5 4 3119.57 253.682 11
-3 5 -4 3159.33 306.327 13
3 -5 4 2902.69 258.943 9
3 -5 4 3099.01 294.761 2
-3 5 -4 2929.13 235.909 3
3 -5 4 3425.66 254.964 5
-3 5 -4 3199.06 243.822 5
-3 5 -5 8458.81 524.241 1
3 -5 5 9080.64 442.013 11
-3 5 -5 8250.23 410.419 11
3 -5 5 8243 439.159 9
3 -5 5 8651.72 430.355 5
-3 5 -5 8235.6 407.802 5
3 -5 5 7779.75 468.548 2
-3 5 -6 95.7024 63.2828 5
3 -5 6 123.24 57.0423 5
3 -5 6 111.873 70.2467 9
3 -5 7 26.3314 58.8276 11
-3 5 -7 77.1353 74.0025 5
3 -5 7 54.2692 64.6061 9
3 -5 8 22.0676 61.823 11
-3 5 -8 9.24155 46.8597 5
3 -5 8 -10.1468 53.0197 9
3 -5 9 41.2416 70.9762 11
-3 5 -9 206.637 100.711 5
3 -5 9 -55.1919 83.9934 9
3 -5 10 651.527 166.993 11
-3 5 -10 388.868 136.709 5
3 -5 10 353.182 119.404 9
3 -5 11 222.771 125.256 11
3 -5 11 152.159 71.0076 9
-3 5 -11 90.2457 96.3444 5
3 -4 -10 638.21 174.954 6
-3 4 9 39.9199 83.3832 8
3 -4 -9 331.272 127.562 3
3 -4 -9 148.653 119.664 6
3 -4 -8 690.296 168.613 3
-3 4 8 806.583 199.07 7
-3 4 8 1006.57 201.73 8
3 -4 -8 807.432 190.302 6
3 -4 -8 801.371 197.925 13
3 -4 -7 -72.5689 69.4969 3
3 -4 -7 115.607 96.0208 13
-3 4 7 171.119 111.472 7
-3 4 7 -1.29454 57.7787 8
3 -4 -7 35.3142 85.9741 6
3 -4 -6 2214.31 242.967 3
-3 4 6 2199.76 241.347 1
-3 4 6 2151.7 216 2
3 -4 -6 2264.61 289.076 13
-3 4 6 2190.88 254.478 8
-3 4 6 2648.86 298.379 7
-3 4 6 1829.06 204.255 5
3 -4 -6 2129.71 258.49 6
3 -4 -5 1363.04 179.36 3
-3 4 5 1298.66 193.086 4
-3 4 5 1766.09 196.886 2
-3 4 5 1378.31 196 1
3 -4 -5 1365.18 219.522 13
3 -4 -5 1534.52 195.179 8
-3 4 5 1540.23 212.753 7
-3 4 5 1518.49 197.628 8
-3 4 5 1616.09 176.006 5
3 -4 -5 1846.57 229.97 6
3 -4 -4 152.059 62.1823 3
-3 4 4 265.654 91.2242 4
-3 4 4 174.342 78.136 3
-3 4 4 213.979 80.5022 2
-3 4 4 119.94 71.4743 1
3 -4 -4 12.5436 44.5269 2
3 -4 -4 84.9177 71.8426 13
-3 4 4 91.949 61.0654 12
3 -4 -4 145.392 67.7849 8
-3 4 4 82.4492 59.9617 8
-3 4 4 101.977 67.8573 7
3 -4 -4 139.615 74.2299 6
3 -4 -3 5581.22 364.117 2
-3 4 3 5107.55 338.469 3
-3 4 3 5784.26 358.629 2
-3 4 3 5856.54 406.296 1
3 -4 -3 6030.37 419.003 13
-3 4 3 5349.68 361.973 11
-3 4 3 5387.68 307.136 12
-3 4 3 5593.59 351.92 10
3 -4 -3 5419.02 371.1 10
-3 4 3 5359.68 338.28 4
3 -4 -3 5818.91 372.236 4
-3 4 3 5149.81 312.28 8
3 -4 -3 5101.74 304.67 8
-3 4 3 6032.25 362.239 7
-3 4 3 5333.84 343.697 6
3 -4 -3 5545.82 374.116 6
-3 4 2 1479.97 166.399 3
-3 4 2 1354.34 181.987 2
3 -4 -2 1425.48 184.79 2
-3 4 2 1542.09 211.554 1
-3 4 2 1267.16 179.41 13
-3 4 2 1325.8 155.9 12
3 -4 -2 1344.54 192.794 13
-3 4 2 1197.56 161.436 10
-3 4 2 1271.86 169.045 11
3 -4 -2 1157.35 171.795 10
-3 4 2 1239.47 164.71 4
3 -4 -2 1234.66 165.766 4
-3 4 2 1346.24 190.019 9
3 -4 -2 1463.42 154.938 8
-3 4 2 1311.01 147.417 8
-3 4 2 1211.03 150.731 7
-3 4 2 1425.19 176.193 6
3 -4 -2 992.267 168.121 6
3 -4 -1 3291.31 201.097 3
-3 4 1 3283.43 211.133 3
3 -4 -1 3866.37 300.517 2
-3 4 1 3571.19 285.28 2
-3 4 1 3788.37 328.098 1
-3 4 1 3630.7 265.585 11
-3 4 1 3446.44 281.186 13
3 -4 -1 4030.38 321.951 13
-3 4 1 3740.98 281.113 10
-3 4 1 3724.38 270.913 4
-3 4 1 3515.43 284.701 9
-3 4 1 3068.22 206.576 8
-3 4 1 3374.47 225.787 7
-3 4 1 3658.43 202.239 5
-3 4 1 3695.77 278.456 6
3 -4 -1 3291.84 279.801 6
3 -4 0 2045.46 225.247 2
-3 4 0 2107.08 155.687 3
-3 4 0 2542.49 265.982 1
-3 4 0 2197.86 226.642 2
-3 4 0 2099.12 219.321 13
-3 4 0 2240.68 197.057 11
-3 4 0 2274.96 221.47 10
-3 4 0 2039.78 202.032 4
-3 4 0 2043.8 161.855 8
-3 4 0 2196.24 221.542 9
-3 4 0 2039.24 153.505 7
-3 4 0 2178.13 154.073 5
-3 4 0 2227.74 216.892 6
3 -4 0 2025.74 220.1 6
-3 4 -1 1116.47 112.312 3
-3 4 -1 863.306 144.644 2
-3 4 -1 660.029 135.145 1
3 -4 1 1012.83 159.028 2
-3 4 -1 1083.24 166.242 13
-3 4 -1 795.716 114.415 11
-3 4 -1 1274.54 173.2 10
-3 4 -1 952.052 143.99 4
-3 4 -1 877.174 96.5187 5
-3 4 -1 930.266 110.062 8
3 -4 1 1001.97 146.505 9
-3 4 -1 889.717 136.399 9
-3 4 -1 853.435 85.2809 7
3 -4 1 919.644 155.233 6
-3 4 -1 901.418 142.13 6
-3 4 -2 1654.41 139.142 3
-3 4 -2 1761.09 221.351 1
-3 4 -2 1706.42 198.974 2
3 -4 2 1550.85 194.304 2
-3 4 -2 1745.01 163.72 11
-3 4 -2 1915.69 214.508 13
3 -4 2 1890.65 174.196 11
-3 4 -2 1926.22 209.331 10
-3 4 -2 1991.33 202.577 9
3 -4 2 1611.62 177.549 9
-3 4 -2 1688.2 149.957 8
-3 4 -2 1699.71 88.2308 7
-3 4 -2 1883.24 212.562 6
-3 4 -2 1698.99 143.908 5
3 -4 3 1135.97 167.251 2
-3 4 -3 827.22 138.393 2
-3 4 -3 744.912 152.926 1
-3 4 -3 1128.45 165.408 13
-3 4 -3 901.267 118.802 11
3 -4 3 990.427 127.064 11
3 -4 3 853.255 113.583 5
-3 4 -3 951.056 115.655 5
3 -4 3 953.451 141.462 9
-3 4 -3 835.148 141.887 9
-3 4 -3 867.955 111.294 3
-3 4 -3 714.791 131.094 6
3 -4 4 1997.16 190.381 11
-3 4 -4 2013.65 180.779 11
3 -4 4 2241.15 218.636 9
-3 4 -4 2293.12 189.786 5
3 -4 4 1674.66 167.194 5
-3 4 -4 1731.24 215.313 6
-3 4 -4 2147.38 245.453 1
-3 4 -4 2247.87 225.93 2
3 -4 4 1533.47 195.779 2
3 -4 5 577.882 107.649 11
3 -4 5 730.26 122.053 5
-3 4 -5 654.408 115.792 5
3 -4 5 668.235 131.108 9
-3 4 -5 686.624 146.864 6
-3 4 -5 567.048 115.286 2
-3 4 -5 559.28 141.715 1
3 -4 5 697.488 140.023 2
-3 4 -6 6523.78 431.643 1
-3 4 -6 6126.54 372.967 2
3 -4 6 6645.04 371.178 11
3 -4 6 6183.08 381.422 9
-3 4 -6 7018.88 381.262 5
3 -4 6 6518.66 374.107 5
3 -4 6 6725.7 401.062 2
3 -4 7 944.821 150.221 11
-3 4 -7 1124.71 168.889 5
3 -4 7 1212.65 179.544 9
3 -4 7 936.196 66.3309 7
-3 4 -7 988.454 153.567 2
-3 4 -7 919.997 165.945 1
3 -4 8 74.0674 62.2288 11
-3 4 -8 82.9325 65.1271 5
3 -4 8 88.2814 78.0825 9
3 -4 8 -0.17389 24.1651 7
-3 4 -8 15.7438 41.5383 2
-3 4 -8 41.8427 54.5894 1
3 -4 9 30.4992 72.0829 11
-3 4 -9 -1.21152 62.9735 5
3 -4 9 2.57538 57.16 9
3 -4 9 21.5997 36.0104 7
-3 4 -9 0.52229 54.0147 1
-3 4 -9 22.8035 55.2058 2
3 -4 10 463.57 144.525 9
-3 4 -10 322.269 119.74 5
3 -4 10 297.029 125.024 11
3 -4 11 3.20666 92.3122 9
-3 4 -11 51.9885 68.5915 5
3 -4 11 78.6081 99.1282 11
-3 4 -11 186.941 153.161 3
3 -4 12 388.588 151.008 11
3 -4 12 -32.7803 70.5471 9
3 -3 -10 79.2526 69.4705 3
3 -3 -10 -98.4728 95.5224 6
3 -3 -9 7.10998 61.3875 3
-3 3 9 71.664 96.2787 8
-3 3 9 46.3185 72.3495 7
3 -3 -9 61.957 107.746 6
3 -3 -9 57.7968 75.0381 13
3 -3 -8 7.61251 67.8919 3
-3 3 8 76.7529 89.758 7
-3 3 8 191.764 97.7915 8
3 -3 -8 155.854 100.014 6
3 -3 -7 18.0087 76.3012 3
3 -3 -7 48.5539 82.2877 13
-3 3 7 36.9492 74.1291 7
-3 3 7 -37.6111 57.6778 8
3 -3 -7 178.418 97.9236 6
3 -3 -6 766.919 150.562 3
3 -3 -6 954.737 180.518 13
-3 3 6 993.672 146.292 5
-3 3 6 739.061 130.097 1
-3 3 6 970.678 174.548 8
-3 3 6 952.204 180.709 7
3 -3 -6 1101.21 180.313 6
-3 3 5 198.651 96.698 4
3 -3 -5 132.613 65.7735 3
-3 3 5 138.078 66.6352 1
-3 3 5 207.652 78.7983 2
3 -3 -5 193.7 73.4484 2
3 -3 -5 246.771 97.7693 13
-3 3 5 212.972 67.4535 5
3 -3 -5 155.422 80.7405 8
-3 3 5 218.902 87.8382 8
-3 3 5 225.479 98.2281 7
3 -3 -5 180.904 88.1996 6
3 -3 -4 68.4988 52.8664 3
-3 3 4 91.9953 68.4079 4
-3 3 4 34.108 58.5259 2
-3 3 4 76.1492 82.6183 1
3 -3 -4 -7.35784 52.7683 2
3 -3 -4 -44.6338 62.1536 13
3 -3 -4 -3.23479 61.4377 10
-3 3 4 24.6944 31.1393 5
3 -3 -4 110.115 80.7392 4
3 -3 -4 35.7334 40.7914 8
-3 3 4 65.7095 55.557 8
-3 3 4 156.167 81.9162 7
3 -3 -4 23.2024 50.126 6
-3 3 3 1181.6 161.554 3
-3 3 3 1271.48 155.343 2
-3 3 3 1141.27 171.55 1
3 -3 -3 1160.06 157.384 2
-3 3 3 1207.14 144.748 12
3 -3 -3 1239.74 192.431 13
-3 3 3 1193.19 171.028 13
3 -3 -3 947.797 148.649 10
-3 3 3 1268.82 164.487 4
3 -3 -3 1024.24 154.454 4
-3 3 3 1600.85 172.878 8
-3 3 3 1554.79 200.999 9
3 -3 -3 1315.88 154.12 8
-3 3 3 1284.83 166.605 7
3 -3 -3 1219.6 173.304 6
-3 3 2 9808.25 425.823 2
-3 3 2 9508.06 476.943 1
-3 3 2 9647.48 384.93 12
-3 3 2 9177.18 439.092 13
3 -3 -2 9494.61 468.856 13
-3 3 2 9271.78 415.46 10
3 -3 -2 9502.58 445.277 10
-3 3 2 10226.9 422.446 4
3 -3 -2 8872.81 415.533 4
-3 3 2 9408.13 374.532 8
-3 3 2 9300.45 450.8 9
3 -3 -2 9353.69 374.713 8
3 -3 -2 9937.37 438.502 2
-3 3 2 9182.65 381.306 3
3 -3 -2 8775.19 322.684 3
-3 3 2 9343.77 418.52 6
3 -3 -2 9689 443.65 6
-3 3 1 3708.84 263.391 2
-3 3 1 3467.69 284.473 1
3 -3 -1 2889.34 255.524 13
-3 3 1 2929.15 218.828 11
3 -3 -1 3263.53 259.059 10
-3 3 1 3529.66 254.622 10
3 -3 -1 3196.23 244.096 4
-3 3 1 3651.45 250.821 4
3 -3 -1 3329.84 213.851 8
-3 3 1 3239.07 256.94 9
-3 3 1 3253.29 208.575 8
3 -3 -1 3603.38 185.389 3
3 -3 -1 3327.16 255.601 2
-3 3 1 3498.72 199.666 3
-3 3 1 3043.5 238.993 6
3 -3 -1 3271.45 257.905 6
-3 3 0 316.703 88.9872 2
-3 3 0 258.573 99.9871 1
3 -3 0 420.962 116.232 2
3 -3 0 420.024 111.726 13
-3 3 0 365.874 80.18 11
-3 3 0 332.233 58.7491 5
-3 3 0 547.031 114.296 4
-3 3 0 350.75 93.0265 9
-3 3 0 525.017 89.5035 8
3 -3 0 381.937 62.8051 3
-3 3 0 198.577 50.1825 3
3 -3 0 355.822 110.117 6
-3 3 -1 3372.82 203.882 11
-3 3 -1 3629.89 255.234 9
-3 3 -1 3864.09 256.942 4
-3 3 -1 3689.98 211.437 8
3 -3 1 3824.76 273.014 2
-3 3 -1 3915.75 174.614 3
-3 3 -1 3732.53 172.493 5
3 -3 1 3731.78 274.965 6
3 -3 2 6127.86 271.039 11
-3 3 -2 5597.12 252.312 11
-3 3 -2 6121.6 329.476 9
-3 3 -2 5984.29 230.95 5
3 -3 2 6164.25 239.897 5
-3 3 -2 5903.57 229.82 3
3 -3 2 6181.51 342.028 2
-3 3 -3 1224.94 123.266 11
3 -3 3 1432.77 137.035 11
-3 3 -3 1190.72 178.807 1
-3 3 -3 1405.27 166.173 2
3 -3 3 1284.83 175.232 2
-3 3 -3 1017.31 143.035 9
-3 3 -3 1315.15 57.4676 7
-3 3 -3 1448.67 133.112 5
3 -3 3 1136.07 120.971 5
3 -3 4 2171.74 200.674 9
-3 3 -4 2395.97 174.281 11
3 -3 4 2118.88 170.332 11
-3 3 -4 2084.71 199.043 2
-3 3 -4 1887.09 213.851 1
3 -3 4 2399.4 223.088 2
3 -3 4 2139.92 171.543 5
-3 3 -4 2087.83 217.486 6
-3 3 -4 2141.11 169.215 5
3 -3 5 16221.2 567.281 9
3 -3 5 17131.3 508.828 11
-3 3 -5 18665.7 666.416 1
-3 3 -5 16756.3 556.572 2
-3 3 -5 16671.3 510.991 5
-3 3 -5 16709.9 630.191 6
3 -3 5 16735.8 523.028 5
3 -3 5 16086.3 562.038 2
3 -3 6 2596.3 230.327 2
3 -3 6 2722.91 248.642 9
3 -3 6 3028.95 236.473 11
-3 3 -6 2371.92 242.095 1
-3 3 -6 2698.57 226.116 2
3 -3 6 3114.38 142.845 7
3 -3 6 2291.77 214.341 5
-3 3 -6 3789.13 267.393 5
3 -3 7 17457.6 587.831 2
-3 3 -7 17887.7 650.795 1
-3 3 -7 17408.2 561.279 2
3 -3 7 18031.5 607.291 11
3 -3 7 17312.4 656.266 9
3 -3 7 18021.2 416.232 7
3 -3 7 17175.7 623.686 5
-3 3 -7 18151.8 626.287 5
3 -3 8 110.159 67.4655 11
3 -3 8 23.8552 56.2324 9
3 -3 8 44.7023 34.7414 7
-3 3 -8 -22.216 58.732 1
-3 3 -8 62.2613 65.5283 5
-3 3 -9 1740.75 198.713 1
3 -3 9 1766.57 227.863 11
-3 3 -9 2005.78 246.755 5
-3 3 -10 59.8685 76.2376 5
3 -3 10 15.0292 45.63 7
-3 3 -10 40.2724 91.9537 3
3 -3 10 63.4848 77.2019 11
3 -3 11 -31.0018 53.2638 7
-3 3 -11 71.0401 118.115 3
3 -3 11 82.5412 92.1373 11
-3 3 -12 801.568 233.233 3
3 -3 12 752.303 185.192 11
3 -2 -10 1051.85 225.71 3
3 -2 -10 1261.26 227.63 6
3 -2 -10 1058.6 240.054 13
-3 2 9 226.765 122.137 7
-3 2 9 65.8973 67.1278 8
3 -2 -9 195.574 90.3587 6
3 -2 -9 -4.71615 76.1282 13
3 -2 -8 311.491 114.791 3
3 -2 -8 296.313 116.414 13
-3 2 8 181.872 98.3775 8
-3 2 8 202.04 120.724 7
3 -2 -8 343.073 111.985 6
3 -2 -7 2663.81 289.654 3
3 -2 -7 3045.07 315.876 13
-3 2 7 2558.09 198.774 1
-3 2 7 2533.29 286.047 8
-3 2 7 2644.13 297.729 7
3 -2 -7 2719.04 280.286 6
3 -2 -6 894.603 161.915 3
-3 2 6 738.111 114.976 1
3 -2 -6 772.428 158.649 13
-3 2 6 632.269 118.238 5
-3 2 6 949.853 172.451 7
-3 2 6 850.259 162.596 8
3 -2 -6 805.98 148.358 6
3 -2 -5 705.343 135.854 3
3 -2 -5 712.516 112.349 2
3 -2 -5 409.199 109.138 13
3 -2 -5 444.779 108.245 10
3 -2 -5 607.231 123.098 4
-3 2 5 587.281 103.157 5
3 -2 -5 379.607 101.409 8
-3 2 5 584.167 127.732 8
-3 2 5 517.307 116.742 7
3 -2 -5 574.734 126.232 6
-3 2 4 234.846 82.6826 4
3 -2 -4 86.4951 67.8947 2
-3 2 4 280.867 91.4238 13
3 -2 -4 245.373 89.7614 13
3 -2 -4 176.361 74.9225 10
-3 2 4 284.589 68.1235 5
3 -2 -4 362.977 97.1876 4
3 -2 -4 326.232 88.3832 8
-3 2 4 265.076 83.9813 8
3 -2 -4 244.535 80.3478 6
3 -2 -3 403.192 77.8356 3
-3 2 3 452.609 90.8549 2
3 -2 -3 536.936 99.0332 2
-3 2 3 375.042 79.6981 12
-3 2 3 638.476 112.559 13
3 -2 -3 510.079 110.477 13
3 -2 -3 508.426 106.939 10
-3 2 3 393.202 93.1099 4
-3 2 3 404.997 68.2475 5
3 -2 -3 457.389 101.329 4
-3 2 3 610.838 121.882 9
3 -2 -3 388.075 89.2304 8
-3 2 3 109.684 59.9506 8
3 -2 -3 353.194 86.6056 6
3 -2 -2 70.4146 43.5744 3
-3 2 2 -17.2288 32.7384 3
-3 2 2 -1.74021 36.8563 2
3 -2 -2 68.1679 60.0194 2
3 -2 -2 36.4365 49.0067 13
-3 2 2 50.01 43.8859 12
3 -2 -2 8.25093 45.0961 10
-3 2 2 -13.2783 37.9465 10
-3 2 2 88.9215 58.8403 4
3 -2 -2 49.0909 54.3347 4
3 -2 -2 16.0454 33.589 8
-3 2 2 65.3549 55.4601 9
-3 2 2 7.69676 39.561 8
-3 2 2 -1.58055 43.9474 6
3 -2 -2 95.6606 68.045 6
-3 2 1 8343.73 354.417 2
-3 2 1 7760.83 323.202 12
3 -2 -1 7335.78 368.847 13
3 -2 -1 7727.77 359.597 10
3 -2 -1 7761.01 358.708 4
-3 2 1 7636.06 366.132 9
-3 2 1 8109.54 318.163 8
3 -2 -1 7935.88 319.899 8
-3 2 1 8010.48 274.236 3
3 -2 -1 8448.43 363.327 2
3 -2 -1 8236.72 242.437 3
3 -2 -1 8213.25 368.555 6
3 -2 0 18329.4 543.207 10
3 -2 0 18288.5 567.793 13
-3 2 0 18504.9 442.051 11
-3 2 0 18482.3 545.319 9
-3 2 0 18465.9 452.453 8
3 -2 0 19377.1 323.505 3
3 -2 0 18837.3 546.783 2
-3 2 0 19256.9 334.414 3
3 -2 0 19680.6 560.378 6
-3 2 0 18616 296.303 5
3 -2 1 1190.11 140.374 2
-3 2 -1 1181.12 102.706 11
-3 2 -1 1423.37 151.172 9
-3 2 -1 1142.78 116.37 8
3 -2 1 1250.03 148.853 6
-3 2 -1 1165.11 76.3322 5
-3 2 -1 1132.92 74.5698 3
3 -2 2 337.394 83.0256 6
-3 2 -2 434.822 52.6552 7
-3 2 -2 429.539 61.6308 11
3 -2 2 380.492 59.3202 11
-3 2 -2 451.736 57.6906 5
3 -2 2 339.631 51.1586 5
-3 2 -2 363.207 82.7912 9
3 -2 2 509.544 104.306 2
-3 2 -2 414.251 54.5849 3
3 -2 3 10597.1 409.789 2
3 -2 3 11461.6 319.101 11
-3 2 -3 10275.4 402.1 9
-3 2 -3 10319.2 292.283 11
-3 2 -3 11065.5 463.164 1
-3 2 -3 10404.3 217.963 7
3 -2 3 10314.2 304.438 5
-3 2 -3 10608.1 303.151 5
-3 2 -4 190.713 58.4449 5
3 -2 4 225.696 56.9305 5
-3 2 -4 168.662 86.5799 1
3 -2 4 234.943 80.804 2
-3 2 -4 218.329 37.5991 7
3 -2 4 138.535 48.4853 11
3 -2 5 2387 200.554 2
-3 2 -5 1934.62 200.574 1
3 -2 5 1778.9 150.099 11
3 -2 5 1993.86 193.234 9
-3 2 -5 1829.88 113.536 7
3 -2 5 2149.82 122.257 7
3 -2 5 1949.17 168.705 5
-3 2 -5 2201.2 177.399 5
3 -2 6 385.938 85.1234 11
3 -2 6 225.174 72.5543 5
-3 2 -6 276.088 77.5502 5
3 -2 6 264.363 88.6533 9
3 -2 6 212.961 49.8255 7
-3 2 -6 302.957 89.9242 1
3 -2 6 332.329 84.4803 2
3 -2 7 6201.99 361.93 5
-3 2 -7 6047.27 351.795 5
-3 2 -7 6046.33 343.998 1
3 -2 7 6349.36 337.982 11
3 -2 7 6071.94 274.213 7
3 -2 7 6124.65 318.568 2
3 -2 8 1957.52 212.293 11
-3 2 -8 2494.65 216.581 1
-3 2 -8 2305.53 239.276 5
3 -2 8 2111.03 187.197 2
-3 2 -8 2454.94 294.937 3
3 -2 9 486.546 120.444 11
-3 2 -9 406.817 90.3286 1
-3 2 -9 522.836 128.041 5
3 -2 9 463.78 100.363 7
-3 2 -9 395.129 140.119 3
3 -2 10 782.026 140.88 7
-3 2 -10 880.77 209.418 3
3 -2 10 997.523 176.921 11
3 -2 11 32.8811 50.0917 7
-3 2 -11 37.4346 93.3392 3
3 -2 11 101.109 85.3367 11
3 -2 12 225.649 96.5516 7
-3 2 -12 377.733 159.994 3
3 -2 12 269.019 118.87 11
3 -2 13 53.7802 76.1202 11
3 -1 -10 191.267 117.401 3
3 -1 -10 167.979 103.97 6
3 -1 -10 178.504 87.3771 13
3 -1 -9 934.771 208.57 3
3 -1 -9 766.028 186.791 13
-3 1 9 728.397 178.523 7
-3 1 9 611.461 164.963 8
3 -1 -9 433.912 137.305 6
3 -1 -8 5686.89 451.79 3
3 -1 -8 4997.08 403.592 13
-3 1 8 5605.25 451.262 8
-3 1 8 5425.82 447.501 7
3 -1 -8 5653.98 409.895 6
3 -1 -7 3220.64 320.556 3
-3 1 7 2799.41 176.255 1
3 -1 -7 3146.36 298.495 13
-3 1 7 3608.22 338.874 8
-3 1 7 3822.48 349.981 7
-3 1 7 3042.99 270.661 5
3 -1 -7 3647.61 317.792 6
3 -1 -6 5972.34 265.99 2
3 -1 -6 5918.51 400.195 3
-3 1 6 5942.79 284.8 1
3 -1 -6 6561.24 367.152 12
3 -1 -6 6225.08 394.245 13
-3 1 6 5989.22 400.807 8
-3 1 6 6597.44 428.927 7
3 -1 -6 6336.37 392.083 6
-3 1 6 6482.21 357.459 5
3 -1 -5 36.9389 56.2642 3
-3 1 5 18.286 33.2099 1
3 -1 -5 93.6434 47.5136 2
3 -1 -5 74.6167 60.9642 12
3 -1 -5 10.9069 56.9905 13
3 -1 -5 56.2342 53.9279 10
-3 1 5 -68.4224 50.2052 5
3 -1 -5 154.886 79.174 4
3 -1 -5 77.9639 56.7191 8
-3 1 5 27.9384 59.6248 8
3 -1 -5 68.1301 80.714 6
-3 1 4 3928.5 249.171 1
3 -1 -4 3894.63 277.2 13
3 -1 -4 3641.42 243.305 12
-3 1 4 3762.22 263.506 13
3 -1 -4 4232.12 284.703 10
-3 1 4 3931.04 274.997 4
3 -1 -4 3858.5 275.473 4
-3 1 4 3710.81 275.01 8
3 -1 -4 4228.21 284.77 8
3 -1 -4 3541.81 214.328 2
3 -1 -4 3752.74 268.392 6
-3 1 4 3797 223.465 5
3 -1 -3 2043.28 197.417 13
-3 1 3 2037.79 186.155 13
3 -1 -3 2154.86 194.028 10
3 -1 -3 2166.64 198.428 4
-3 1 3 2198.24 196.094 8
3 -1 -3 2039.68 184.17 8
3 -1 -3 2185.09 196.566 6
-3 1 3 2056.66 142.001 5
3 -1 -3 2205.69 169.532 2
3 -1 -3 2360.37 182.664 3
3 -1 -2 363.286 67.8486 3
3 -1 -2 339.371 75.0697 2
3 -1 -2 353.522 84.7498 13
-3 1 2 200.747 56.6809 12
3 -1 -2 271.598 74.9901 10
3 -1 -2 240.016 70.6288 4
-3 1 2 266.624 46.9848 5
-3 1 2 386.293 89.1183 9
3 -1 -2 227.966 61.3112 8
-3 1 2 255.229 64.8647 8
3 -1 -2 164.01 61.9613 6
3 -1 -1 18303 486.161 2
-3 1 1 18255 469.156 2
3 -1 -1 17894.8 515.432 13
-3 1 1 17573.7 496.558 13
-3 1 1 18835.3 467.025 12
3 -1 -1 17578.5 499.57 10
3 -1 -1 18657 508.409 4
3 -1 -1 17884.8 466.377 8
-3 1 1 18948.7 470.905 8
-3 1 1 17755.7 510.971 9
3 -1 -1 18369.5 333.028 3
-3 1 1 18100.2 270.596 5
3 -1 -1 17490.3 493.727 6
3 -1 0 2414.2 178.725 2
3 -1 0 2390.12 190.009 13
3 -1 0 2739.85 191.186 10
3 -1 0 2330.13 174.576 4
3 -1 0 2641.93 170.305 8
-3 1 0 2717.51 197.558 9
-3 1 0 2643.06 169.309 8
3 -1 0 2426.57 84.2172 3
3 -1 0 2590.58 185.767 6
-3 1 -1 2196.36 172.359 9
3 -1 1 1808.56 155.057 10
-3 1 -1 1999.52 104.894 11
-3 1 -1 1890.28 141.529 8
3 -1 1 2261.23 174.51 2
-3 1 -1 1959.3 62.2196 5
3 -1 1 2012.65 167.388 6
-3 1 -2 3189.95 119.48 11
3 -1 2 3138.35 125.332 11
3 -1 2 3148.57 201.096 2
-3 1 -2 3325.89 206.747 10
-3 1 -2 3001.78 200.939 9
-3 1 -2 3126.76 142.14 7
-3 1 -2 3315.19 122.032 5
3 -1 2 3412.42 212.7 6
3 -1 2 3081.7 119.864 5
3 -1 3 4373.2 163.311 11
-3 1 -3 4277.16 164.165 7
3 -1 3 4197.97 176.102 5
-3 1 -3 4401.77 177.507 5
-3 1 -3 4544.21 250.45 6
-3 1 -3 3939.78 220.234 2
3 -1 3 3774.04 224.074 2
3 -1 4 20623.7 411.588 11
-3 1 -4 20230.1 494.773 2
3 -1 4 20677.3 514.724 2
3 -1 4 20383.2 383.579 7
-3 1 -4 20910.9 388.15 7
-3 1 -4 20885.6 455.12 5
3 -1 4 20706.2 459.399 5
-3 1 -4 20341.6 544.887 6
3 -1 5 28.8327 38.174 5
-3 1 -5 64.2737 45.2095 5
3 -1 5 1.78804 25.8411 7
-3 1 -5 -2.67279 23.8369 7
3 -1 5 -31.9229 42.226 2
3 -1 5 17.2196 27.7807 11
-3 1 -6 2167.23 191.588 5
3 -1 6 1775.13 175.275 5
3 -1 6 1919.35 165.378 11
-3 1 -6 1997.43 185.114 1
-3 1 -6 1761.79 144.653 7
3 -1 6 1701.65 140.203 7
3 -1 6 1657.3 151.904 2
-3 1 -6 1843.48 210.541 3
3 -1 7 395.594 88.87 5
-3 1 -7 253.245 80.1003 5
-3 1 -7 312.451 78.3416 1
3 -1 7 385.036 80.6388 2
3 -1 7 217.958 68.1902 11
-3 1 -7 241.026 84.1068 3
-3 1 -8 85.3659 42.4114 1
3 -1 8 108.874 49.5303 2
3 -1 8 130.129 66.3784 7
-3 1 -8 235.858 97.2881 3
3 -1 8 140.381 65.1808 5
-3 1 -9 3494.74 214.563 1
3 -1 9 3556.89 273.267 7
-3 1 -9 3975.43 387.888 3
-3 1 -10 -20.3081 26.4044 1
3 -1 10 35.434 54.8498 7
-3 1 -10 20.5515 77.496 3
3 -1 10 55.3238 51.3894 11
3 -1 11 90.2109 75.0945 7
-3 1 -11 159.914 127.941 3
3 -1 11 20.0443 68.6584 11
3 -1 12 763.15 166.058 7
-3 1 -12 674.901 205.664 3
3 -1 12 869.599 192.794 11
3 -1 13 81.2511 75.6115 7
3 -1 13 45.5971 102.213 11
3 0 -11 1563.01 268.606 13
3 0 -10 8.57213 85.3086 3
-3 0 10 197.894 113.564 7
3 0 -10 88.442 60.8768 6
3 0 -10 -123.116 104.825 13
3 0 -9 1795.8 283.226 3
3 0 -9 1777.76 247.312 13
-3 0 9 1824.07 272.445 7
-3 0 9 2175.88 308.217 8
3 0 -9 1977.4 264.308 6
3 0 -8 5213.52 393.58 13
-3 0 8 5329.09 435.058 8
-3 0 8 5035.85 416.876 7
3 0 -8 5072.23 445.653 3
3 0 -7 10422 589.594 3
-3 0 7 10326.5 267.188 1
3 0 -7 11042.7 533.9 13
-3 0 7 10324.7 567.633 8
-3 0 7 11655.5 590.982 7
-3 0 7 11145.4 516.038 5
3 0 -6 1513.82 117.918 2
3 0 -6 1582.44 220.573 3
3 0 -6 1570.73 179.553 12
3 0 -6 1879.29 209.822 13
-3 0 6 1718.06 136.571 1
-3 0 6 1417.42 204.379 8
-3 0 6 1675.14 186.401 5
-3 0 5 2199.49 167.636 1
3 0 -5 2165.8 206.027 13
3 0 -5 2026.3 193.543 12
3 0 -5 2057.99 213.596 4
-3 0 5 2285.61 236.786 8
3 0 -5 2348.78 225.929 8
3 0 -5 2024.17 145.404 2
3 0 -5 2002.78 228.221 3
-3 0 5 1835.67 173.714 5
3 0 -4 1972.86 183.377 13
3 0 -4 2122.04 185.157 12
3 0 -4 2081.75 198.106 10
3 0 -4 2035.86 193.51 4
-3 0 4 2185.68 206.286 8
3 0 -4 2072.81 198.18 8
3 0 -4 2086.8 196.838 6
-3 0 4 2153.28 170.542 5
3 0 -4 1849.88 140.915 2
3 0 -3 2758.01 178.854 2
3 0 -3 2783.12 218.095 13
3 0 -3 2165.46 182.812 12
3 0 -3 2196.5 194.301 10
3 0 -3 2417.71 207.883 4
3 0 -3 2603.76 213.789 8
3 0 -3 1675.82 178.13 3
3 0 -3 2806.64 221.958 6
-3 0 3 2803.28 180.486 5
3 0 -2 13170.3 364.559 2
3 0 -2 13000.8 401.03 12
3 0 -2 13009.7 407.226 13
-3 0 2 12869.6 392.27 13
3 0 -2 13374.5 424.491 10
3 0 -2 13147.8 425.459 4
3 0 -2 13228.6 419.785 8
-3 0 2 13129.8 435.097 9
3 0 -2 13497 395.76 3
-3 0 2 12746.3 299.199 5
3 0 -2 13437.8 418.886 6
3 0 -1 20458 457.481 2
3 0 -1 19891.1 484.043 13
-3 0 1 18806.1 453.349 13
3 0 -1 19265.5 476.664 10
3 0 -1 19762.4 490.629 4
-3 0 1 20178.5 507.411 9
3 0 -1 20365.8 482.834 8
3 0 -1 20238.8 393.583 3
3 0 -1 19912.9 481.072 6
-3 0 1 19822.8 286.592 5
3 0 0 1213.1 115.394 2
3 0 0 1284.04 123.009 13
-3 0 0 1043.72 111.735 13
3 0 0 1185.88 116.094 10
3 0 0 1413 126.663 4
3 0 0 1284.68 118.38 8
3 0 0 1421.33 126.757 9
-3 0 0 1443.5 127.178 8
-3 0 0 1121.26 117.99 9
3 0 0 1352.32 64.6809 3
-3 0 0 1134.93 107.539 6
3 0 0 1380.82 125.523 6
-3 0 -1 31260.3 271.238 11
-3 0 -1 31818.8 580.875 9
3 0 1 30234.7 545.75 10
-3 0 -1 30884 530.766 10
-3 0 -1 30789.3 559.108 4
-3 0 -1 30946.4 543.578 8
3 0 1 31412.9 566.292 2
3 0 1 31181.4 549.286 6
-3 0 -1 31338.2 534.583 6
3 0 2 2596.71 100.126 5
3 0 2 2944.32 173.522 6
-3 0 -2 2618.37 158.544 6
3 0 2 2695.99 171.437 2
-3 0 -2 2734.79 174.919 9
-3 0 -2 2578.89 156.82 10
-3 0 -2 2389.83 134.717 7
-3 0 -2 2810.86 101.268 3
3 0 3 878.661 89.1833 5
-3 0 -3 918.458 110.316 6
3 0 3 1157.22 73.8868 11
3 0 3 956.043 120.699 2
-3 0 -3 1080.31 102.76 7
3 0 3 1387.63 111.204 7
-3 0 -3 485.228 77.3199 3
3 0 4 620.383 82.8845 5
-3 0 -4 527.214 82.4417 6
3 0 4 674.129 82.5222 7
-3 0 -4 483.457 69.7793 7
-3 0 -4 659.509 95.0052 3
3 0 4 651.085 89.7592 2
3 0 5 32261 642.78 5
-3 0 -5 32032.1 592.864 7
3 0 5 33103.6 596.991 7
-3 0 -5 33475.2 738.961 3
3 0 5 32149.6 577.151 2
3 0 6 10091.5 403.703 5
3 0 6 8829.2 309.542 2
3 0 6 9956.26 365.843 7
-3 0 -6 9948 371.313 7
-3 0 -6 8858.35 434.252 3
3 0 7 363.144 65.6143 2
3 0 7 398.599 92.4677 5
-3 0 -7 449.634 91.9468 7
-3 0 -7 461.305 117.054 3
-3 0 -8 622.85 91.2248 1
3 0 8 507.564 74.7377 2
3 0 8 424.099 106.243 5
-3 0 -8 595.911 130.324 8
3 0 8 434.137 97.0592 7
-3 0 -8 694.8 150.642 3
3 0 9 3475.19 279.801 7
-3 0 -9 3378.32 180.629 1
3 0 9 3469.67 170.426 2
-3 0 -9 3493.63 351.007 3
-3 0 -10 1127.33 60.9827 1
-3 0 -10 1526.1 250.458 3
3 0 11 12.4296 57.4464 7
-3 0 -11 255.582 121.212 3
3 0 12 82.9878 65.6635 7
-3 0 -12 246.852 143.087 3
3 0 13 2556.53 320.077 7
3 1 -11 -82.265 96.0655 13
-3 -1 10 53.8475 79.6128 7
3 1 -10 121.462 101.62 3
3 1 -10 87.811 82.8817 13
-3 -1 9 2250.6 306.496 8
-3 -1 9 2278.02 303.139 7
3 1 -9 1951.2 310.283 3
3 1 -9 1879.03 247.569 13
-3 -1 8 2001.07 262.224 7
-3 -1 8 1975.32 270.084 8
3 1 -8 1947.84 284.03 3
3 1 -8 2105.31 241.712 13
3 1 -7 1795.87 208.18 13
-3 -1 7 1626.32 231.718 8
3 1 -7 1328.15 70.066 2
3 1 -7 1634.14 247.268 3
3 1 -6 2431.86 228.8 12
3 1 -6 2574.7 229.204 13
-3 -1 6 2694.41 269.708 8
-3 -1 6 2531.94 233.64 5
3 1 -6 2438.22 133.4 2
3 1 -6 2438.71 283.058 3
3 1 -5 58.3958 58.7787 13
3 1 -5 28.7242 50.3414 12
-3 -1 5 15.9415 42.8401 5
3 1 -5 -24.6235 51.8411 4
3 1 -5 111.13 47.8972 5
3 1 -5 54.7296 34.8618 2
3 1 -5 -17.5913 48.8213 8
-3 -1 5 52.7633 64.4836 8
3 1 -5 -36.105 57.5557 3
3 1 -4 311.243 86.2613 8
-3 -1 4 360.344 76.0384 5
3 1 -4 328.407 75.1231 4
3 1 -4 275.846 54.7295 2
3 1 -4 299.475 76.1076 12
3 1 -4 245.679 64.2902 13
3 1 -3 21734.3 566.5 4
3 1 -3 23260.5 561.408 12
3 1 -3 22194.3 510.71 13
-3 -1 3 21725.5 488.782 5
3 1 -3 22607.1 482.154 5
3 1 -3 23041 595.107 8
3 1 -2 3901.56 219.496 4
3 1 -2 3579.05 208.599 12
-3 -1 2 3832.88 186.191 13
3 1 -2 3875.04 197.423 13
-3 -1 2 3950.38 181.134 5
3 1 -2 3756.41 169.888 5
3 1 -2 3759.58 219.477 8
-3 -1 1 3377.3 184.639 4
3 1 -1 3362.42 189.533 4
-3 -1 1 3293.48 186.208 9
3 1 -1 3351.95 194.598 8
3 1 -1 3203.01 170.576 13
-3 -1 1 3444.88 166.796 13
3 1 -1 3202.1 183.852 12
3 1 -1 3492.48 135.288 5
-3 -1 1 3195.28 137.977 5
3 1 0 191.391 50.3125 10
-3 -1 0 82.9043 34.3721 4
3 1 0 81.905 41.5121 4
3 1 0 191.029 29.0104 5
-3 -1 0 117.811 27.7096 5
-3 -1 0 184.997 50.1872 9
3 1 0 93.9221 41.104 9
3 1 0 199.886 53.288 8
-3 -1 0 192.517 47.5845 13
3 1 0 74.5851 41.8972 12
3 1 0 156.477 46.7757 6
-3 -1 -1 111.577 46.7886 12
-3 -1 -1 123.674 40.5877 10
3 1 1 -14.4464 29.0955 10
-3 -1 -1 47.8574 31.4492 4
3 1 1 75.5617 40.2528 4
3 1 1 98.1142 39.4738 9
-3 -1 -1 139.873 47.9715 9
-3 -1 -1 6.33933 25.64 6
3 1 1 13.5253 31.1627 6
3 1 1 77.6785 21.8478 3
3 1 2 431.135 59.1794 10
-3 -1 -2 551.048 64.1704 10
3 1 2 491.542 62.6692 6
-3 -1 -2 434.618 57.3078 6
3 1 2 397.704 63.246 7
3 1 2 466.268 72.7811 9
-3 -1 -2 385.53 61.6876 7
-3 -1 -2 422.684 48.4108 3
3 1 2 515.984 54.5469 3
-3 -1 -3 324.868 53.3403 6
3 1 3 319.651 64.7533 7
-3 -1 -3 268.288 57.3379 7
3 1 3 363.431 60.036 3
-3 -1 -3 356.925 61.8982 3
-3 -1 -3 280.821 51.5992 10
-3 -1 -4 44772.8 601.837 6
3 1 4 45837.5 674.897 5
3 1 4 45022 789.538 3
-3 -1 -4 45984.2 721.427 3
-3 -1 -4 45576.9 690.928 7
3 1 4 45911.9 693.725 7
3 1 5 66219 916.498 5
-3 -1 -5 67770 920.146 7
3 1 5 67497.7 913.186 7
-3 -1 -5 66038 1003.78 3
3 1 6 65082.6 1017.32 5
-3 -1 -6 66081.7 996.794 7
-3 -1 -6 65078.5 1134.45 3
3 1 6 66173.9 755.348 2
3 1 7 624.049 117.829 5
-3 -1 -7 741.745 143.963 3
3 1 7 864.08 130.482 7
-3 -1 -7 631.787 117.914 7
3 1 7 671.978 78.9522 2
3 1 8 9911.81 280.727 2
3 1 8 9780.59 473.234 5
-3 -1 -8 10351.2 507.038 8
-3 -1 -8 10236.1 464.876 7
3 1 8 9806.48 452.395 7
-3 -1 -8 9626.91 523.926 3
3 1 9 1504.86 194.1 7
3 1 9 1275.39 89.4644 2
-3 -1 -9 1813.61 244.774 3
-3 -1 -9 1316.68 99.5574 1
-3 -1 -10 47.6076 66.061 3
3 1 10 1.6666 47.1085 7
-3 -1 -11 -32.8085 85.3271 3
3 1 11 -67.3927 76.2165 7
-3 -1 -12 79.0383 86.8393 3
3 1 12 82.3789 91.9376 7
3 1 13 965.317 201.873 7
3 2 -11 2480 307.056 13
3 2 -10 200.2 110.75 13
3 2 -10 197.402 130.049 3
-3 -2 10 88.3092 107.554 7
3 2 -9 2308.08 264.615 13
-3 -2 9 2293.46 308.491 8
-3 -2 9 2439.75 304.9 7
3 2 -9 2222.14 346.287 3
-3 -2 8 5077.33 420.656 8
3 2 -8 4166.83 322.824 13
3 2 -8 4124.97 430.118 3
3 2 -7 -0.76904 13.1529 2
-3 -2 7 -12.1583 18.3986 1
3 2 -7 -16.6708 57.639 5
-3 -2 7 59.3783 65.177 8
3 2 -7 -30.106 56.5533 13
3 2 -6 192.46 43.304 2
-3 -2 6 166.028 39.146 1
-3 -2 6 205.867 86.9413 8
-3 -2 6 213.83 82.0978 5
3 2 -6 131.566 60.9433 5
3 2 -6 347.339 88.8266 13
-3 -2 5 154.498 57.1482 5
3 2 -5 172.403 67.8336 5
3 2 -5 198.868 66.3644 13
3 2 -5 106.355 71.4227 8
-3 -2 5 159.42 71.0387 8
3 2 -5 276.655 84.4326 4
3 2 -4 5264.52 309.837 8
3 2 -4 5171 296.714 4
3 2 -4 5264.33 250.401 13
-3 -2 4 5305.13 287.44 5
3 2 -3 30.991 32.2949 5
-3 -2 3 29.872 35.1323 5
3 2 -3 15.9966 35.9413 8
3 2 -3 56.6032 46.8685 4
3 2 -3 40.653 30.7554 13
-3 -2 2 50101.9 730.148 11
3 2 -2 47426.1 732.474 4
3 2 -2 47089.8 766.722 8
3 2 -2 48232.8 589.889 13
3 2 -2 48344.7 680.423 5
-3 -2 2 47567.8 694.571 5
-3 -2 1 22.8579 38.0229 11
3 2 -1 19.874 30.5144 4
3 2 -1 48.998 35.5236 5
-3 -2 1 41.0419 33.8169 5
3 2 -1 4.27162 28.5534 8
-3 -2 1 40.766 30.702 9
-3 -2 1 22.7705 36.0419 8
-3 -2 1 17.1825 34.3674 4
3 2 -1 10.8928 22.5821 13
-3 -2 1 40.9818 23.0212 13
3 2 -1 -7.07259 29.1831 12
3 2 0 44440 515.625 11
-3 -2 0 44108.7 547.562 4
3 2 0 44564 567.6 4
-3 -2 0 45232.1 549.008 9
3 2 0 45620.3 640.621 8
-3 -2 0 45003 625.871 8
3 2 0 45417.5 541.52 9
-3 -2 0 44595.2 524.852 11
-3 -2 0 44528.3 464.277 13
3 2 0 44792.9 610.138 12
-3 -2 0 44147.3 545.355 5
3 2 0 45372.2 536.18 5
3 2 1 4737.62 175.585 3
-3 -2 -1 5134.63 182.777 3
-3 -2 -1 4897.82 183.698 12
3 2 1 5027.36 156.188 11
3 2 1 5154.26 192.013 12
-3 -2 -1 4812.73 155.856 11
3 2 1 5332.76 172.901 10
3 2 1 4906.53 177.845 9
-3 -2 -1 5208.49 183.97 9
3 2 1 4793.94 172.508 4
-3 -2 -1 4980.88 170.251 4
-3 -2 -1 5051.68 204.61 8
-3 -2 -1 5093.73 218.792 7
3 2 1 4951.93 165.643 6
-3 -2 -2 7839.96 234.973 3
3 2 2 8284.57 245.137 3
3 2 2 7671.93 242.913 9
3 2 2 7795.24 183.281 10
3 2 2 7447.98 197.797 11
-3 -2 -2 7754.71 214.187 12
-3 -2 -2 7429.09 207.777 4
-3 -2 -2 7877.15 273.718 7
3 2 2 7824.2 181.007 6
-3 -2 -3 516.356 42.4198 6
-3 -2 -3 642.727 88.2092 7
3 2 3 534.021 85.4129 7
3 2 3 572.499 81.7328 3
-3 -2 -3 604.179 79.5259 3
-3 -2 -3 561.262 44.6109 10
-3 -2 -4 727.575 59.3672 6
3 2 4 690.614 106.839 3
-3 -2 -4 883.391 110.514 3
-3 -2 -4 738.15 97.7588 7
3 2 4 737.203 101.092 7
-3 -2 -5 26626.1 634.772 3
3 2 5 25849.3 693.925 3
-3 -2 -5 25989.5 608.981 7
3 2 6 49621.6 896.503 5
-3 -2 -6 50336.4 985.182 3
3 2 6 46432.4 1045.89 3
-3 -2 -6 47149.6 893.479 7
3 2 7 4498.82 296.395 5
-3 -2 -7 4345.61 297.796 7
3 2 7 4021.48 282.443 7
-3 -2 -7 4325.38 317.774 3
3 2 8 1209.43 168.006 5
-3 -2 -8 961.944 157.488 7
3 2 8 1252.95 170.845 7
-3 -2 -8 1143.68 173.371 8
-3 -2 -8 1367.33 198.896 3
3 2 8 1077.71 91.5784 2
3 2 9 251.559 89.1393 7
-3 -2 -9 352.978 122.703 3
3 2 9 334.201 46.4272 2
-3 -2 -9 294.798 47.3812 1
-3 -2 -10 1222.61 214.478 3
3 2 10 1364.15 207.881 7
-3 -2 -11 1146.85 228.682 3
3 2 11 841.823 172.585 7
-3 -2 -12 144.63 104.798 3
3 2 12 274.916 132.68 7
3 2 13 31.2448 114.208 7
3 3 -11 -33.8354 89.4426 13
3 3 -10 52.0469 65.7215 13
-3 -3 10 74.3525 99.0783 11
-3 -3 10 50.0271 63.0016 7
3 3 -10 268.799 162.242 3
3 3 -9 264.309 101.288 13
3 3 -9 183.81 97.9938 5
-3 -3 9 258.645 112.692 11
-3 -3 9 489.064 150.065 7
3 3 -9 209.012 135.647 3
3 3 -8 309.082 108.581 5
-3 -3 8 261.302 118.866 8
3 3 -8 264.907 92.8392 13
-3 -3 8 294.689 116.923 11
-3 -3 7 1504.5 111.906 1
-3 -3 7 1715.7 229.864 11
3 3 -7 1630.24 179.395 13
-3 -3 7 1798.68 238.777 8
3 3 -7 1982.99 228.917 5
3 3 -6 4233.47 258.139 13
-3 -3 6 4390.54 333.876 11
-3 -3 6 5024.03 366.155 8
-3 -3 6 4350.41 211.607 1
3 3 -6 4243.71 308.357 5
-3 -3 6 4427.25 326.235 5
3 3 -5 1634.72 145.696 13
-3 -3 5 1592.9 186.29 11
3 3 -5 1740.55 189.501 4
-3 -3 5 1693.2 195.818 8
3 3 -5 1844.65 206.767 8
3 3 -5 1638.46 182.081 5
-3 -3 5 1901.21 202.667 5
-3 -3 5 2043.28 151.401 1
3 3 -4 218.65 54.3097 13
-3 -3 4 206.483 74.4406 11
3 3 -4 232.384 68.1976 5
-3 -3 4 177.869 67.1854 5
3 3 -4 259.594 77.787 8
-3 -3 4 147.231 67.3118 8
3 3 -4 154.388 63.9714 4
-3 -3 3 443.573 89.5387 11
-3 -3 3 498.55 91.2232 5
3 3 -3 416.475 86.9581 8
3 3 -3 465.724 86.5363 4
3 3 -3 361.2 54.3624 13
-3 -3 2 10526.6 361.849 11
3 3 -2 9882.94 328.928 4
-3 -3 2 10496.8 363.77 8
3 3 -2 10003.7 353.411 8
3 3 -2 10049.7 217.96 13
-3 -3 2 9610.65 347.719 5
3 3 -2 9713.56 343.353 5
3 3 -1 44204 667.014 11
3 3 -1 41961.2 595.252 4
-3 -3 1 43317.2 502.596 9
3 3 -1 42009.9 651.182 8
-3 -3 1 42914.5 652.452 8
-3 -3 1 42765.6 664.213 11
-3 -3 1 42952.5 678.924 5
3 3 -1 43696.2 669.279 5
3 3 0 17710.9 424.586 3
-3 -3 0 17920.2 399.374 11
3 3 0 17419.7 389.926 11
-3 -3 0 17612.5 276.951 9
3 3 0 17925.5 331.455 4
3 3 0 18425.3 276.822 9
3 3 0 17617.4 386.56 8
-3 -3 0 17992.8 383.172 8
-3 -3 0 18364.8 444.402 7
-3 -3 0 17237.3 408.913 5
3 3 0 18188.9 413.132 5
3 3 1 928.736 81.688 12
3 3 1 944.676 92.2659 11
-3 -3 -1 982.512 94.6 11
3 3 1 1065.41 72.8723 9
-3 -3 -1 946.274 89.1951 8
-3 -3 -1 934.524 104.639 7
3 3 1 828.108 99.7323 7
-3 -3 -1 902.391 100.531 3
3 3 1 1164.83 109.006 3
-3 -3 -1 985.749 62.6122 4
3 3 1 840.232 61.923 4
-3 -3 -2 1815.45 127.3 11
3 3 2 1696.41 124.783 11
3 3 2 1791.53 98.5431 12
-3 -3 -2 1644.38 136.357 7
-3 -3 -2 1694.78 132.889 3
3 3 2 1852.01 137.563 3
-3 -3 -2 1672 73.7604 4
-3 -3 -3 17494 462.151 7
3 3 3 18207.4 463.34 3
-3 -3 -3 17021.5 436.387 3
-3 -3 -3 17637.9 255.876 12
3 3 3 17174.2 418.067 11
3 3 4 7707.88 337.245 3
-3 -3 -4 7900.54 324.255 3
-3 -3 -4 7723.62 328.693 7
3 3 5 324.184 98.0282 3
-3 -3 -5 366.223 81.2264 7
3 3 6 11770.2 538.501 3
-3 -3 -6 14129.7 514.638 7
3 3 7 327.685 115.969 3
-3 -3 -7 220.94 79.701 3
-3 -3 -7 181.684 82.266 8
-3 -3 -7 199.545 89.437 7
3 3 7 368.645 103.285 7
-3 -3 -7 384.145 73.0407 1
-3 -3 -8 5267.99 383.713 3
-3 -3 -8 5129.24 357.079 7
3 3 8 5359.67 366.87 7
-3 -3 -8 4752.11 224.405 1
-3 -3 -8 5005.58 350.9 8
-3 -3 -9 645.833 79.0187 1
3 3 9 1078.68 187.708 7
-3 -3 -9 558.283 147.529 3
3 3 10 40.3153 61.2555 7
-3 -3 -10 141.476 97.3206 3
3 3 11 782.519 180.577 7
-3 -3 -11 770.093 197.481 3
3 3 12 122.769 106.705 7
-3 -3 -12 54.3957 98.1671 3
-3 -4 11 124.396 83.8444 7
-3 -4 10 1273.39 254 11
3 4 -10 1381.93 204.01 13
3 4 -10 1268.71 233.997 5
-3 -4 10 1654.55 260.636 7
3 4 -10 821.052 259.348 3
3 4 -9 1997.67 224.776 13
-3 -4 9 2081.88 298.375 11
-3 -4 9 2075.31 264.83 7
3 4 -9 2188.59 285.767 5
-3 -4 8 53.7288 81.5467 11
3 4 -8 -15.4223 64.5711 5
-3 -4 8 -42.2148 65.3964 8
3 4 -8 44.4846 56.4742 13
3 4 -7 3487.7 247.946 13
-3 -4 7 3910.91 346.575 11
-3 -4 7 3967.01 348.022 8
3 4 -7 2872.65 284.942 5
-3 -4 7 3532.73 209.881 1
3 4 -6 605.36 98.7027 13
3 4 -6 432.003 115.956 5
-3 -4 6 653.182 145.375 11
-3 -4 6 614.227 138.915 8
-3 -4 6 721.41 104.994 1
3 4 -5 1141.01 116.878 13
3 4 -5 1112.78 157.725 5
-3 -4 5 926.424 152.833 5
-3 -4 5 941.853 157.099 11
3 4 -5 1332.2 169.978 8
-3 -4 5 1170.25 163.142 8
-3 -4 5 1014.43 122.597 1
3 4 -4 118.517 38.377 13
-3 -4 4 37.9831 48.0644 11
-3 -4 4 173.233 61.3055 1
3 4 -4 176.098 78.5351 8
-3 -4 4 149.61 67.4447 8
3 4 -4 69.8082 55.4627 5
-3 -4 4 44.7911 44.7984 5
-3 -4 3 1450.85 162.222 11
3 4 -3 1476.66 90.043 13
3 4 -3 1600.71 156.711 8
-3 -4 3 1413.65 142.127 1
-3 -4 3 1535.32 164.565 5
3 4 -3 1389.38 154.169 5
-3 -4 2 1190.65 135.926 11
3 4 -2 1235.26 128.077 8
-3 -4 2 1300.89 130.249 8
3 4 -2 1179.9 55.7298 13
-3 -4 2 1256.94 143.033 5
3 4 -1 459.658 82.3948 11
-3 -4 1 669.877 100.751 11
-3 -4 1 480.048 42.4401 9
3 4 -1 470.01 71.2325 8
3 4 -1 512.152 69.3569 4
-3 -4 1 515.825 73.7161 8
-3 -4 1 463.056 89.3055 5
3 4 -1 514.622 88.3287 5
3 4 0 19912.6 509.902 3
3 4 0 19809.1 480.878 11
-3 -4 0 20019.4 487.971 11
3 4 0 19740.5 332.085 4
-3 -4 0 20354.8 391.784 8
3 4 0 19577.3 394.557 8
-3 -4 0 19724.7 480.868 7
3 4 0 19215.3 485.447 5
3 4 1 11461.7 366.182 11
-3 -4 -1 11777.6 371.158 11
-3 -4 -1 12117.8 218.866 13
3 4 1 12019.8 199.197 9
3 4 1 11496.8 183.648 4
-3 -4 -1 11813.4 279.957 8
-3 -4 -1 11294.3 365.015 7
3 4 1 11850.9 370.94 7
3 4 1 11620.4 379.801 3
-3 -4 -2 391.606 75.1861 11
3 4 2 321.684 71.0739 11
-3 -4 -2 525.274 90.4437 7
3 4 2 515.548 88.6008 7
3 4 2 441.807 83.2337 3
3 4 2 500.928 53.0496 12
-3 -4 -3 89.8423 57.4571 7
3 4 3 110.285 54.1927 11
3 4 3 15.706 39.6063 3
3 4 4 7186.02 336.867 11
3 4 4 7675.63 362.01 3
-3 -4 -4 7381.38 339.14 7
-3 -4 -5 61.1436 49.2045 1
-3 -4 -5 199.382 67.8612 7
3 4 5 245.492 86.908 3
-3 -4 -6 157.609 28.8235 6
-3 -4 -6 104.83 52.7403 1
-3 -4 -6 134.209 27.3639 10
-3 -4 -6 165.488 61.2105 8
-3 -4 -6 200.688 74.2498 7
-3 -4 -6 158.368 77.9898 3
3 4 6 224.124 91.8256 3
-3 -4 -7 15.8313 23.7576 6
-3 -4 -7 28.9537 21.9107 10
-3 -4 -7 40.9811 45.4083 1
3 4 7 1.39985 44.5438 7
-3 -4 -7 -6.83572 48.3191 7
-3 -4 -7 116.489 71.6196 8
3 4 7 -6.52014 57.5588 3
-3 -4 -7 127.296 76.0497 3
-3 -4 -8 4157.44 194.917 6
-3 -4 -8 4056.68 194.048 10
-3 -4 -8 3884 233.983 1
-3 -4 -8 3885.22 304.89 8
3 4 8 4369.86 345.741 7
-3 -4 -8 3923.66 337.53 3
-3 -4 -9 3374.95 197.729 10
-3 -4 -9 3445.59 199.708 6
-3 -4 -9 3434.04 208.036 1
3 4 9 3922.32 346.783 7
-3 -4 -9 3410.76 335.439 3
-3 -4 -10 58.7624 76.0677 3
-3 -4 -10 8.13308 29.8278 10
-3 -4 -10 209.2 111.807 13
3 4 10 150.81 93.3831 7
-3 -4 -10 128.658 50.747 6
-3 -4 -10 30.7183 32.3406 1
-3 -4 -11 1037.37 214.173 3
3 4 11 922.813 202.355 7
-3 -4 -11 920.74 125.164 6
-3 -4 -11 1336.12 232.43 13
-3 -4 -12 3310.07 376.795 13
-3 -4 -12 2856.05 374.075 3
3 4 12 2617.41 341.999 7
-3 -5 11 -144.039 91.2131 7
-3 -5 10 827.372 188.235 7
3 5 -10 1032.11 220.091 5
3 5 -9 1992.09 283.893 5
-3 -5 9 1739.51 276.081 11
-3 -5 9 2199.57 271.068 7
3 5 -9 1824.13 207.542 13
3 5 -8 191.161 103.696 5
-3 -5 8 296.541 133.536 11
3 5 -8 90.173 46.0686 13
-3 -5 8 48.4771 36.9341 1
3 5 -7 -22.1046 37.6113 13
3 5 -7 18.924 49.4845 5
-3 -5 7 4.99687 82.2298 11
-3 -5 7 6.65122 53.6403 8
3 5 -7 -14.2295 26.0543 2
-3 -5 7 41.661 45.8862 1
3 5 -6 23.9577 42.9261 13
-3 -5 6 14.3327 81.7498 11
-3 -5 6 -40.0697 60.7543 8
-3 -5 6 35.2088 45.7082 1
3 5 -6 29.955 47.2299 5
-3 -5 5 418.715 108.569 11
3 5 -5 400.458 105.246 5
-3 -5 5 566.457 129.565 5
3 5 -5 354.401 96.6614 8
-3 -5 5 500.942 113.312 8
-3 -5 5 337.394 88.6458 1
-3 -5 4 359.858 111.339 11
3 5 -4 402.709 100.548 5
-3 -5 4 588.421 115.68 5
3 5 -4 384.193 87.3847 8
-3 -5 4 518.02 104.323 8
-3 -5 4 490.183 104.4 1
3 5 -3 407.038 80.7271 8
-3 -5 3 569.646 114.239 5
3 5 -3 343.44 95.7418 5
-3 -5 3 517.094 103.829 1
-3 -5 3 403.033 98.4121 11
-3 -5 2 3436 247.55 11
-3 -5 2 3723.42 215.328 8
3 5 -2 3617.45 208.643 8
-3 -5 2 3643.17 262.046 5
-3 -5 2 3910.65 262.545 1
-3 -5 1 48.7451 69.7649 1
-3 -5 1 -2.0367 32.7506 7
-3 -5 1 46.7997 51.5212 11
3 5 -1 18.8368 28.8992 8
3 5 -1 111.746 57.884 3
-3 -5 1 67.7265 37.3067 8
-3 -5 1 43.6019 60.6632 5
-3 -5 0 15841.7 522.663 1
-3 -5 0 14901.6 475.891 11
-3 -5 0 15263.3 327.841 8
3 5 0 14512.2 331.379 8
-3 -5 0 15097.9 444.325 7
3 5 0 15729 506.962 3
-3 -5 -1 3003.74 232.907 1
3 5 1 3424.18 95.7539 4
3 5 1 3115.39 221.735 11
-3 -5 -1 3376.08 229.023 11
-3 -5 -1 3492.27 141.929 13
-3 -5 -1 3153.26 135.004 8
-3 -5 -1 3302.84 211.431 7
3 5 1 3521.14 215.465 7
3 5 1 3109.19 221.345 3
-3 -5 -2 5351.23 289.201 11
-3 -5 -2 5173.77 207.056 13
-3 -5 -2 4909.23 291.432 1
-3 -5 -2 4998.07 175.22 8
-3 -5 -2 5132.6 269.942 7
3 5 2 5180.5 270.642 7
3 5 2 4600.77 273.515 3
3 5 3 6825.26 344.622 3
3 5 3 6972.74 151.144 12
-3 -5 -3 6598.43 267.708 13
3 5 3 6525.99 178.645 10
3 5 3 6770.89 182.824 6
-3 -5 -3 6526.9 319.275 7
3 5 3 7323.26 341.293 7
-3 -5 -3 7434.14 360.549 1
-3 -5 -4 2399.75 208.339 1
3 5 4 2277.9 208.727 11
-3 -5 -4 2137.88 175.947 13
-3 -5 -4 2304.82 90.344 4
-3 -5 -4 2295.23 202.545 7
3 5 4 2223.8 202.792 7
3 5 4 2464.89 222.541 3
-3 -5 -5 207.527 73.3686 1
-3 -5 -5 156.679 64.1105 13
3 5 5 208.864 75.8908 11
-3 -5 -5 96.3686 27.5289 4
-3 -5 -5 148.408 64.9842 7
3 5 5 44.9082 42.1101 7
3 5 5 132.228 70.8805 3
-3 -5 -6 999.758 155.879 3
3 5 6 780.601 151.572 3
-3 -5 -6 971.167 135.651 1
-3 -5 -6 1009.67 142.919 13
-3 -5 -6 887.424 93.7148 4
-3 -5 -6 1229.17 148.217 8
-3 -5 -6 1004.61 154.961 7
3 5 6 833.121 145.635 7
-3 -5 -6 877.298 66.7096 6
-3 -5 -7 1280.87 187.912 3
-3 -5 -7 1431.41 164.273 1
-3 -5 -7 1394.34 191.695 13
-3 -5 -7 1379.67 98.6791 10
-3 -5 -7 1469.41 138.235 4
-3 -5 -7 1697.94 189.67 8
3 5 7 1253.21 186.256 7
-3 -5 -7 1436.6 99.2089 6
-3 -5 -8 351.101 113.302 3
-3 -5 -8 358.271 82.867 4
-3 -5 -8 287.125 52.4709 10
-3 -5 -8 277.561 112.942 13
-3 -5 -8 387.121 98.1739 1
3 5 8 370.414 121.536 7
-3 -5 -8 257.318 89.9426 8
-3 -5 -8 413.773 64.3828 6
-3 -5 -9 173.072 93.806 3
-3 -5 -9 204.144 63.913 4
-3 -5 -9 147.672 43.9441 10
-3 -5 -9 178.606 63.7674 1
3 5 9 95.4046 61.9062 2
-3 -5 -9 205.252 107.023 13
3 5 9 105.276 73.8839 7
-3 -5 -9 150.434 47.2041 6
-3 -5 -10 -10.6272 70.176 3
-3 -5 -10 18.6387 32.351 1
3 5 10 30.8862 63.4762 7
-3 -5 -10 -10.8174 28.3769 6
-3 -5 -10 -48.2741 82.4655 13
-3 -5 -11 92.3173 104.87 13
3 5 11 169.781 124.823 7
-3 -5 -11 48.5813 95.6638 3
-3 -6 10 1403.34 226.215 7
-3 -6 9 404.65 120.678 7
-3 -6 9 683.227 196.273 11
3 6 -9 440.842 149.135 5
-3 -6 8 876.266 194.036 11
3 6 -8 767.872 123.952 13
3 6 -8 882.489 187.087 5
3 6 -7 126.13 88.2457 5
-3 -6 7 148.581 64.3082 1
3 6 -7 250.413 77.8814 2
-3 -6 7 271.034 118.077 11
-3 -6 6 3605.11 336.075 11
-3 -6 6 3321.84 298.396 8
3 6 -6 3403.07 321.149 5
-3 -6 6 2847.29 256.393 1
-3 -6 5 99.8387 75.9229 11
-3 -6 5 129.836 72.7194 1
3 6 -5 74.2167 50.1694 8
-3 -6 5 152.493 74.1709 8
3 6 -5 140.842 88.3564 5
-3 -6 4 5641.67 357.055 1
3 6 -4 6199.17 335.125 8
-3 -6 4 5925.77 336.958 8
-3 -6 4 6137.47 395.426 11
3 6 -4 5875.54 379.244 5
-3 -6 4 6262.14 400.593 5
3 6 -3 13058.3 537.93 11
-3 -6 3 12635.6 526.46 1
3 6 -3 12180.9 427.136 8
-3 -6 3 12147.1 527.257 11
3 6 -3 11824.9 269.938 13
3 6 -3 13091.1 536.28 5
-3 -6 3 11968.5 530.443 5
-3 -6 2 1914.71 202.127 11
3 6 -2 2358.89 94.0988 13
3 6 -2 1921.94 202.589 11
3 6 -2 2280.94 163.774 8
-3 -6 2 2213.94 164.924 8
-3 -6 2 2073.9 215.538 5
3 6 -2 2155.8 214.343 5
-3 -6 2 2338.55 187.554 7
-3 -6 2 2575.46 239.961 1
3 6 -1 7910.37 403.019 3
-3 -6 1 7518.41 400.274 1
-3 -6 1 8205.41 409.648 11
3 6 -1 8326.36 171.279 13
-3 -6 1 7492.75 262.361 8
3 6 -1 7861.46 265.033 8
-3 -6 1 7399.64 325.73 7
-3 -6 1 7401.98 387.359 5
-3 -6 0 2076.78 212.032 11
-3 -6 0 2005.58 119.058 8
-3 -6 0 1583.36 200.906 1
-3 -6 0 1837.6 167.235 7
3 6 0 1748.22 193.87 3
-3 -6 -1 8392.06 403.858 11
-3 -6 -1 8740.15 272.581 13
-3 -6 -1 8366.64 194.212 8
3 6 1 8002.21 160.613 9
-3 -6 -1 8112.24 414.541 1
-3 -6 -1 8399.46 349.177 7
3 6 1 8422.1 350.567 7
3 6 1 8958.5 410.772 3
3 6 2 5484.87 326.501 11
-3 -6 -2 5724.18 249.007 13
-3 -6 -2 5773.26 334.772 11
-3 -6 -2 5751.03 350.106 1
-3 -6 -2 5868.2 161.562 8
-3 -6 -2 5838.21 306.678 7
3 6 2 5839.8 306.478 7
3 6 2 5306.17 321.593 3
3 6 3 1598.93 183.668 3
-3 -6 -3 2052.13 167.516 13
3 6 3 1696.73 119.332 10
3 6 3 1317.57 167.947 11
-3 -6 -3 1625 192.273 1
-3 -6 -3 1765.88 181.001 7
3 6 3 2029.55 197.853 7
3 6 3 1687.17 121.064 6
3 6 4 24643.2 745.239 3
-3 -6 -4 25124.3 746.206 1
3 6 4 23782.2 730.907 11
-3 -6 -4 25137.8 626.047 13
3 6 4 25718.8 381.491 10
-3 -6 -4 24263.6 475.614 8
-3 -6 -4 24351.4 684.479 7
3 6 4 25029.9 709.5 7
3 6 4 25416.2 383.062 6
-3 -6 -5 2449.21 238.267 1
-3 -6 -5 2640.13 221.39 13
3 6 5 2275.42 239.424 11
-3 -6 -5 2469.52 125.151 4
-3 -6 -5 2136.02 165.357 8
-3 -6 -5 2163.57 217.823 7
3 6 5 2252.77 228.541 7
-3 -6 -5 2083.34 217.609 3
3 6 5 2461.94 253.445 3
-3 -6 -6 313.285 110.525 13
3 6 6 183.018 97.7874 11
-3 -6 -6 178.56 44.8156 4
-3 -6 -6 170.692 83.519 3
3 6 6 101.048 59.0438 3
-3 -6 -6 277.429 97.0295 7
3 6 6 229.034 95.587 7
-3 -6 -6 270.887 71.9014 8
-3 -6 -6 209.569 74.7536 1
-3 -6 -7 1176.51 190.274 3
-3 -6 -7 1182.58 165.489 1
-3 -6 -7 1289.45 183.169 13
-3 -6 -7 1358.8 128.874 4
3 6 7 1371.5 202.595 7
-3 -6 -7 1149.27 152.55 8
-3 -6 -7 1255.71 100.191 6
-3 -6 -8 29.587 65.901 3
-3 -6 -8 231.632 79.5069 1
-3 -6 -8 43.6291 73.9461 13
-3 -6 -8 81.332 46.5282 4
3 6 8 82.3125 74.5639 7
-3 -6 -8 141.658 65.2791 8
-3 -6 -8 106.656 40.306 6
3 6 9 2056.25 201.64 2
-3 -6 -9 2337 300.934 3
-3 -6 -9 2099.98 218.115 1
-3 -6 -9 2879.15 315.508 13
-3 -6 -9 2183.1 205.234 4
3 6 9 2470.17 302.285 7
-3 -6 -9 2468.39 166.035 6
-3 -6 -10 157.715 66.36 1
3 6 10 473.529 144.144 7
-3 -6 -10 364.336 123.83 3
-3 -6 -10 353.291 133.429 13
3 6 11 59.2434 82.2555 7
-3 -6 -11 -57.7791 73.4986 3
-3 -6 -11 -31.1203 76.1947 13
-3 -7 9 1175.77 193.409 7
-3 -7 8 6493.78 523.35 11
3 7 -8 6579.87 510.209 5
3 7 -7 250.628 109.409 5
-3 -7 7 161.685 102.714 1
-3 -7 7 145.407 105.407 11
-3 -7 6 2480.44 267.705 1
-3 -7 6 2242 287.405 11
3 7 -6 2192.18 267.727 5
3 7 -6 2044.12 225.898 2
3 7 -5 732.784 133.644 8
3 7 -5 700.461 149.886 5
-3 -7 5 751.039 153.406 1
-3 -7 5 803.727 168.934 11
-3 -7 4 7142.44 448.895 11
3 7 -4 6866.66 251.412 13
-3 -7 4 6546.35 219.691 9
3 7 -4 7157.13 355.981 8
-3 -7 4 7647.7 456.398 1
-3 -7 4 6937.26 351.054 7
3 7 -4 6681.21 425.705 5
-3 -7 3 23754.5 794.114 11
3 7 -3 24187.7 406.785 13
-3 -7 3 24249.7 803.807 1
3 7 -3 22065.3 567.637 8
-3 -7 3 22829.7 608.962 7
3 7 -3 23880.4 780.957 5
3 7 -2 1835.52 223.882 3
-3 -7 2 2165.36 248.342 1
3 7 -2 2358.6 118.109 13
-3 -7 2 2504.41 253.67 11
3 7 -2 2231.54 235.377 11
-3 -7 2 2348.39 164.123 8
3 7 -2 2318.33 162.154 8
-3 -7 2 2225.49 184.388 7
-3 -7 2 2498.86 252.008 5
3 7 -2 2228.45 234.105 5
-3 -7 1 1295.35 192.436 1
3 7 -1 1017.35 82.2828 13
3 7 -1 1301.84 176.974 11
-3 -7 1 1042.5 163.017 11
3 7 -1 1253.49 174.933 5
3 7 -1 1065.17 94.1621 8
-3 -7 1 1403.22 107.364 8
-3 -7 1 1082.42 129.795 7
3 7 -1 1251.77 175.073 3
-3 -7 0 1368 198.532 1
3 7 0 1049.92 92.7303 13
3 7 0 1057.56 159.024 11
-3 -7 0 1195.44 178.728 11
3 7 0 1140.96 160.693 5
-3 -7 0 1011.87 71.7418 8
-3 -7 0 1027.14 126.781 7
3 7 0 918.236 151.321 3
3 7 1 6298.01 377.066 3
-3 -7 -1 6388.24 383.977 11
3 7 1 6328.78 377.148 11
-3 -7 -1 6148.58 269.561 13
-3 -7 -1 5982.69 396.553 1
3 7 1 6002.64 161.407 9
-3 -7 -1 6189.42 313.484 7
3 7 1 6176.72 318.457 7
3 7 1 6357.94 375.368 5
3 7 2 602.937 123.802 3
-3 -7 -2 719.254 131.082 3
-3 -7 -2 673.028 97.2232 13
-3 -7 -2 684.811 138.565 11
3 7 2 622.974 126.476 11
-3 -7 -2 466.86 120.611 1
3 7 2 508.934 100.863 7
-3 -7 -2 408.366 87.802 7
3 7 2 649.448 101.57 6
3 7 2 572.69 121.855 5
3 7 3 583.549 121.277 3
-3 -7 -3 705.584 134.445 3
-3 -7 -3 514.984 97.5807 13
3 7 3 716.709 93.2986 10
3 7 3 665.673 133.23 11
-3 -7 -3 788.772 158.396 1
-3 -7 -3 537.839 48.7683 8
-3 -7 -3 640.372 50.8047 8
-3 -7 -3 548.82 109.568 7
3 7 3 609.256 125.5 7
3 7 3 532.99 81.8875 6
-3 -7 -4 1085.85 166.17 3
3 7 4 1113.76 174.161 3
-3 -7 -4 1149.1 151.652 13
3 7 4 954.237 161.894 11
3 7 4 1135.43 102.583 10
-3 -7 -4 1149.64 93.796 8
3 7 4 1040.01 97.2104 6
3 7 4 1029.09 154.796 7
-3 -7 -4 961.683 149.659 7
-3 -7 -4 1181.49 190.964 1
-3 -7 -5 2217.94 251.348 1
-3 -7 -5 2585.87 239.519 13
-3 -7 -5 2459.63 163.152 8
-3 -7 -5 2591.21 253.307 7
3 7 5 2593.67 259.378 7
-3 -7 -5 2324.21 246.67 3
-3 -7 -6 138.131 86.0498 1
-3 -7 -6 32.2127 27.233 4
-3 -7 -6 -45.88 58.5915 13
3 7 6 9.3249 67.2093 7
-3 -7 -6 14.9993 26.8695 8
-3 -7 -6 62.2093 60.647 3
-3 -7 -7 1962.1 237.621 1
-3 -7 -7 2171 165.333 4
-3 -7 -7 2382.7 261.971 13
-3 -7 -7 2131.56 202.844 8
3 7 7 2229.72 271.593 7
-3 -7 -7 2414.96 275.096 3
-3 -7 -8 406.085 116.094 1
3 7 8 246.781 92.0417 2
-3 -7 -8 152.491 57.1563 4
-3 -7 -8 94.9975 57.5496 8
3 7 8 176.931 84.3916 7
-3 -7 -8 102.139 82.1299 3
-3 -7 -8 144.515 95.302 13
-3 -7 -9 493.141 125.368 1
-3 -7 -9 556.017 155.755 13
-3 -7 -9 451.522 135.204 3
3 7 9 484.016 146.153 7
-3 -7 -10 792.408 197.905 13
3 7 10 778.76 193.346 7
-3 -7 -10 1088.47 226.2 3
-3 -8 8 274.506 126.059 11
3 8 -8 522.045 155.248 5
3 8 -7 801.245 193.735 5
-3 -8 7 803.659 175.073 1
-3 -8 7 725.064 180.775 11
-3 -8 6 248.177 60.2703 9
3 8 -6 234.676 100.697 5
-3 -8 6 336.309 128.075 1
-3 -8 6 205.539 104.8 11
3 8 -5 1231.49 127.508 13
-3 -8 5 1106.58 201.703 11
-3 -8 5 1206.8 105.456 9
3 8 -5 1450.24 228.137 5
3 8 -5 1012.41 148.019 8
-3 -8 5 1227.24 154.804 7
-3 -8 5 946.434 191.669 1
3 8 -4 1481.06 121.409 13
-3 -8 4 1502.59 233.413 11
-3 -8 4 1474.75 84.786 9
3 8 -4 1526.62 171.407 8
-3 -8 4 1197.66 204.236 1
-3 -8 4 1669.87 173.446 7
3 8 -4 1295.72 206.488 5
-3 -8 3 16750.6 729.772 1
3 8 -3 17163.2 375.323 13
-3 -8 3 16095.4 698.58 11
3 8 -3 16291.1 474.653 8
-3 -8 3 15743.6 512.947 7
3 8 -3 15885.1 679.261 5
3 8 -2 751.617 81.9434 13
-3 -8 2 1086.91 180.852 11
3 8 -2 715.581 87.8755 8
-3 -8 2 952.981 185.506 1
-3 -8 2 676.34 109.432 7
3 8 -2 665.671 140.48 5
-3 -8 1 7857.6 495.205 1
3 8 -1 7565.8 221.255 8
-3 -8 1 7728.71 347.259 7
3 8 -1 7782.64 456.345 5
-3 -8 1 7916.72 470.876 11
3 8 -1 7838.51 266.36 13
-3 -8 0 2654.11 290.87 1
-3 -8 0 2214.3 252.508 11
3 8 0 2805.5 171.94 13
-3 -8 0 2444.65 201.418 7
3 8 0 2395.57 253.749 5
3 8 1 151.345 75.3152 3
-3 -8 -1 62.5861 80.663 1
-3 -8 -1 113.519 57.5466 13
-3 -8 -1 371.106 121.53 11
3 8 1 112.955 68.2925 5
3 8 1 116.255 32.604 4
3 8 1 205.665 37.2686 9
-3 -8 -1 91.8075 52.0624 7
3 8 1 126.733 70.101 6
3 8 1 171.951 67.8047 7
-3 -8 -2 305.956 98.3628 3
-3 -8 -2 308.717 121.248 1
-3 -8 -2 390.703 89.5502 13
-3 -8 -2 245.007 105.679 11
3 8 2 227.231 31.425 4
3 8 2 229.422 98.7121 5
3 8 2 303.475 58.7605 9
-3 -8 -2 211.578 73.0203 7
3 8 2 159.041 70.7302 7
3 8 2 231.331 73.3872 6
-3 -8 -3 1134.16 171.035 3
-3 -8 -3 1343.83 162.619 13
3 8 3 1486.68 149.503 10
-3 -8 -3 1235.91 206.205 1
3 8 3 1196.8 168.926 7
-3 -8 -3 1311.93 170.164 7
3 8 3 1468.7 147.075 6
-3 -8 -4 1550.91 210.082 3
-3 -8 -4 1468.89 182.822 13
3 8 4 1676.98 144.744 10
-3 -8 -4 1594.46 241.384 1
-3 -8 -4 1487.13 75.3077 8
-3 -8 -4 1394.2 183.052 7
3 8 4 1611.38 203.826 7
3 8 4 1589.51 138.876 6
-3 -8 -5 -4.23955 47.841 13
3 8 5 -19.3801 33.5401 10
3 8 5 15.6696 23.6753 6
-3 -8 -5 67.1245 33.2271 8
3 8 5 39.547 70.9877 7
-3 -8 -5 72.4955 81.8925 1
-3 -8 -6 3909.66 359.587 1
-3 -8 -6 4710.95 357.712 13
-3 -8 -6 4256.73 228.885 8
3 8 6 4289.69 365.996 7
-3 -8 -6 4707.42 382.527 3
-3 -8 -7 1233.31 203.71 1
-3 -8 -7 1061.58 114.627 4
-3 -8 -7 1222.74 144.34 8
3 8 7 810.704 178.653 7
-3 -8 -7 1192.92 206.967 3
-3 -8 -7 1450.46 216.6 13
-3 -8 -8 81.5827 83.7708 1
3 8 8 168.071 100.725 7
-3 -8 -8 249.387 108.982 3
-3 -8 -8 203.108 98.8352 13
-3 -8 -9 742.856 165.373 1
-3 -8 -9 396.954 150.82 13
-3 -8 -9 401.893 149.305 3
3 8 9 531.642 179.399 7
-3 -8 -10 4965.6 468.755 13
3 8 10 5506.59 507.848 7
-3 -8 -10 6165.24 532.703 3
3 9 -7 133.561 90.6293 5
-3 -9 7 60.984 83.6118 1
-3 -9 7 76.6594 126.79 11
3 9 -6 420.866 144.577 5
-3 -9 6 894.951 209.483 11
-3 -9 6 654.507 172.004 1
3 9 -5 130.827 56.2396 8
3 9 -5 120.702 97.279 5
-3 -9 5 25.3506 86.64 11
-3 -9 5 44.6897 91.7166 1
3 9 -4 2205.56 281.474 5
-3 -9 4 1968.99 275.026 11
3 9 -4 2366.63 202.878 8
-3 -9 4 2504.93 214.581 7
-3 -9 4 2212.88 292.46 1
3 9 -3 198.118 47.2878 13
-3 -9 3 213.837 114.417 11
3 9 -3 211.62 96.2235 5
3 9 -3 159.864 51.7773 8
-3 -9 3 185.558 67.5669 7
-3 -9 3 152.931 121.503 1
3 9 -2 803.865 94.8467 13
-3 -9 2 414.701 128.473 11
3 9 -2 412.627 122.892 5
3 9 -2 601.147 75.5804 8
-3 -9 2 639.417 108.277 7
-3 -9 2 754.576 175.166 1
3 9 -1 543.354 87.4834 13
3 9 -1 504.557 132.761 5
-3 -9 1 282.317 110.846 11
-3 -9 1 467.53 90.5604 7
-3 -9 1 499.909 149.484 1
3 9 0 882.137 109.454 13
-3 -9 0 986.097 190.533 11
3 9 0 702.363 160.471 5
-3 -9 0 707.661 117.542 7
-3 -9 0 1143.23 213.836 1
3 9 1 164.65 76.3456 6
3 9 1 90.0375 65.3747 7
-3 -9 -1 162.537 104.655 11
3 9 1 183.748 75.7974 5
3 9 1 95.9675 40.0909 4
3 9 1 147.444 39.851 9
-3 -9 -1 237.108 78.4145 7
-3 -9 -1 2.16469 75.9968 1
-3 -9 -2 90.1893 94.0873 1
-3 -9 -2 84.0228 57.1377 13
-3 -9 -2 8.2806 65.1141 11
3 9 2 28.0339 21.7502 4
3 9 2 -80.6916 69.4895 5
3 9 2 48.1464 37.1337 9
-3 -9 -2 51.2984 47.3455 7
3 9 2 -2.44324 50.9442 6
3 9 2 11.6847 51.643 7
-3 -9 -3 11747.3 600.118 3
-3 -9 -3 11866.9 519.412 13
3 9 3 10801.3 442.498 10
-3 -9 -3 11371.8 653.325 1
3 9 3 10942.8 397.151 9
-3 -9 -3 11686.3 521.184 7
3 9 3 12078.6 542.007 7
3 9 3 11652.2 600.361 5
3 9 3 11326.5 455.526 6
-3 -9 -4 992.858 183.186 3
-3 -9 -4 1190.25 181.641 13
3 9 4 974.29 125.581 10
-3 -9 -4 1170.26 218.65 1
3 9 4 946.476 132.025 9
3 9 4 1279.66 192.877 7
3 9 4 1155.14 135.543 6
-3 -9 -5 4497.05 389.299 3
-3 -9 -5 4434.09 347.645 13
3 9 5 4852.54 257.513 10
-3 -9 -5 4415.08 123.508 8
3 9 5 3953.72 350.119 7
-3 -9 -5 4868.93 431.965 1
3 9 5 4933 256.759 6
-3 -9 -6 320.305 131.604 1
3 9 6 209.491 100.536 7
-3 -9 -6 263.042 109.956 3
-3 -9 -6 279.876 106.447 13
-3 -9 -7 60.9683 104.016 1
3 9 7 94.8145 101.759 7
-3 -9 -7 161.478 95.0433 3
-3 -9 -7 146.48 99.4162 13
-3 -9 -8 498.207 151.958 1
3 9 8 303.182 119.095 7
-3 -9 -8 472.382 152.856 13
-3 -9 -9 49.6526 92.5528 1
3 9 9 49.9055 94.5545 7
-3 -9 -9 46.0686 82.0783 3
-3 -9 -9 42.6796 91.7935 13
-3 -10 7 1942.64 299.35 1
3 10 -6 482.31 173.393 5
-3 -10 6 1141.78 247.816 11
-3 -10 6 1048.2 232.768 1
3 10 -5 344.897 136.483 5
-3 -10 5 108.291 126.82 1
3 10 -4 -34.0025 81.7822 5
-3 -10 4 -32.8757 81.7614 11
-3 -10 4 13.0604 113.436 1
3 10 -3 25.7401 71.7431 5
-3 -10 3 -78.5045 89.0279 11
-3 -10 3 121.071 155.313 1
3 10 -2 768.973 177.845 5
-3 -10 2 971.34 216.282 11
-3 -10 2 720.649 190.359 1
3 10 -1 656.74 101.374 13
3 10 -1 838.311 185.162 5
-3 -10 1 528.822 150.141 11
-3 -10 1 751.954 120.825 7
-3 -10 1 621.148 183.924 1
3 10 0 267.111 70.0281 13
-3 -10 0 207.4 111.564 11
3 10 0 349.799 125.052 5
3 10 0 408.869 81.6942 4
-3 -10 0 561.103 111.178 7
-3 -10 0 531.404 174.982 1
3 10 1 75.4811 56.0194 6
3 10 1 58.3703 58.536 7
-3 -10 -1 -25.4729 67.3333 11
3 10 1 64.7593 30.9062 9
-3 -10 -1 60.6814 113.412 1
-3 -10 -1 105.962 61.4704 7
3 10 1 -10.2722 23.2883 4
3 10 1 26.7135 71.7642 5
-3 -10 -2 11.917 55.6595 13
3 10 2 87.3642 98.4172 5
3 10 2 113.008 34.9881 4
3 10 2 90.0997 44.8102 9
-3 -10 -2 70.5508 62.1831 7
3 10 2 120.543 72.17 7
3 10 2 181.487 77.3277 6
-3 -10 -3 1080.65 199.659 3
-3 -10 -3 1389.74 250.974 1
-3 -10 -3 1064.7 174.915 13
3 10 3 1377.6 174.984 10
3 10 3 1481.25 235.054 5
3 10 3 1045.56 136.345 9
3 10 3 1213.75 184.703 7
3 10 3 880.433 140.273 6
-3 -10 -4 484.997 166.227 1
-3 -10 -4 240.093 98.3009 13
3 10 4 479.258 103.784 10
3 10 4 387.163 132.116 5
3 10 4 466.401 103.879 9
3 10 4 276.906 98.1052 7
-3 -10 -4 147.584 82.8228 3
-3 -10 -5 60.1635 75.6419 13
-3 -10 -5 69.423 84.6686 1
3 10 5 113.15 57.0528 10
3 10 5 88.8416 86.4608 7
-3 -10 -5 46.9239 75.419 3
-3 -10 -6 735.747 178.357 13
3 10 6 621.237 168.446 7
-3 -10 -6 589.402 165.65 3
-3 -10 -6 282.706 131.87 1
-3 -10 -7 118.08 111.344 13
3 10 7 -7.90469 75.4464 7
-3 -10 -7 93.2247 100.96 3
-3 -10 -7 176.263 118.356 1
-3 -10 -8 238.858 122.093 13
-3 -10 -8 68.4713 77.3447 1
-3 -10 -8 82.2802 93.386 3
3 10 8 149.839 125.412 7
-3 -10 -9 204.692 109.199 1
-3 -11 6 471.902 189.581 1
-3 -11 5 2381.75 360.581 1
3 11 -4 1414.27 260.662 5
-3 -11 4 1028.37 250.307 1
-3 -11 4 868.422 217.227 11
3 11 -3 75.9169 120.41 5
-3 -11 3 36.673 111.015 1
-3 -11 3 -81.2667 108.174 11
3 11 -2 73.1225 89.2665 5
-3 -11 2 360.562 166.629 1
-3 -11 2 430.732 157.765 11
3 11 -1 174.179 83.9047 5
-3 -11 1 440.474 165.63 11
-3 -11 1 320.015 145.214 1
-3 -11 0 3126.22 400.03 1
-3 -11 0 2811.6 348.995 11
3 11 0 3292.71 357.915 5
3 11 1 977.171 204.459 5
-3 -11 -1 1101.37 244.399 1
-3 -11 -1 873.993 205.027 11
3 11 2 748.093 179.559 5
-3 -11 -2 1198.98 263.344 1
3 11 2 808.495 152.349 7
3 11 2 1248.38 196.907 10
3 11 3 235.551 85.6165 10
-3 -11 -3 93.4388 107.386 1
3 11 3 320.878 123.515 5
-3 -11 -3 230.864 113.953 13
3 11 3 360.255 112.113 7
-3 -11 -4 2340.45 281.936 13
3 11 4 2054.16 211.258 10
3 11 4 2289.13 304.897 5
-3 -11 -4 1894.26 318.327 1
3 11 4 2053.57 263.529 7
-3 -11 -4 2186.51 300.627 3
-3 -11 -5 179.367 115.103 13
3 11 5 43.8028 77.212 5
3 11 5 146.383 101.164 7
-3 -11 -5 110.032 119.51 3
-3 -11 -5 9.14105 96.0847 1
-3 -11 -6 313.997 128.812 13
3 11 6 188.033 100.427 7
-3 -11 -6 432.485 134.891 3
-3 -11 -6 598.518 201.073 1
-3 -11 -7 200.965 132.901 13
-3 -11 -7 198.578 120.853 1
3 11 7 159.352 94.0056 7
-3 -11 -8 611.317 186.834 1
-3 -12 3 275.998 141.417 1
3 12 -2 1563.07 275.641 5
-3 -12 2 1802.16 342.432 1
3 12 -1 31.2529 71.4633 5
-3 -12 1 56.0428 132.276 11
-3 -12 1 -31.2657 146.717 1
3 12 0 260.237 118.627 5
-3 -12 0 246.758 145.925 11
-3 -12 0 284.491 166.764 1
3 12 1 113.924 84.0889 5
3 12 1 45.7584 69.9032 10
-3 -12 -1 -60.3568 109.879 11
-3 -12 -1 155.812 124.693 1
-3 -12 -2 923.247 234.033 1
3 12 2 1006.92 198.42 10
3 12 3 73.4572 78.3723 5
-3 -12 -3 -4.81678 67.3056 13
-3 -12 -3 163.315 118.165 1
3 12 3 134.783 88.8409 7
3 12 4 566.736 163.556 5
-3 -12 -4 1060.85 266.901 1
3 12 4 684.799 157.242 7
-3 -12 -4 756.924 184.161 13
-3 -12 -5 1332.64 245.144 13
3 12 5 1533.01 237.836 7
-3 -12 -6 198.705 115.249 13
3 12 6 46.3069 111.097 7
3 13 1 2672.37 330.591 10
-4 9 2 345.939 117.577 4
-4 9 1 507.554 146.888 4
-4 9 0 623.847 166.951 4
-4 9 -1 894.686 195.614 4
-4 9 -2 123.123 85.5129 4
-4 9 -3 3514.72 380.625 4
-4 9 -4 886.977 204.31 4
4 -9 5 31.8626 59.4761 9
-4 9 -5 140.736 86.2618 4
4 -9 5 -6.27432 67.121 11
4 -9 6 414.108 136.725 11
4 -9 6 271.842 124.356 9
-4 8 4 1282.93 229.878 4
-4 8 3 3882.53 402.708 10
-4 8 3 3410.89 328.343 12
4 -8 -3 3820.27 438.565 6
-4 8 3 3825.08 375.352 4
-4 8 2 329.526 118.579 4
-4 8 2 368.384 128.758 12
-4 8 2 665.733 162.911 10
-4 8 1 182.064 104.962 4
-4 8 1 97.4223 73.4342 10
-4 8 0 357.94 136.857 4
-4 8 0 151.101 57.5194 10
-4 8 -1 1403.97 182.493 5
-4 8 -1 1254.51 222.521 4
-4 8 -1 1480.06 254.272 10
-4 8 -2 565.661 116.996 5
-4 8 -2 727.939 170.188 4
-4 8 -2 873.225 197.871 10
-4 8 -3 -5.29678 64.7801 4
-4 8 -3 12.5384 48.2673 5
-4 8 -3 -1.74097 73.9303 10
4 -8 4 784.677 174.183 9
-4 8 -4 746.883 148.474 5
-4 8 -4 748.03 187.458 4
-4 8 -4 752.955 195.179 10
4 -8 4 811.736 184.367 11
4 -8 5 655.763 163.338 9
-4 8 -5 857.5 165.788 5
-4 8 -5 762.398 205.199 10
4 -8 5 908.241 191.097 11
4 -8 6 1275.82 219.992 9
-4 8 -6 1327.68 217.779 5
4 -8 6 1177.85 219.402 11
4 -8 7 170.852 109.15 9
-4 8 -7 -77.0661 89.9155 5
4 -8 7 184.837 97.9595 11
4 -8 8 26.3673 65.4671 9
4 -8 8 70.7953 84.9458 11
-4 8 -8 164.365 76.1462 5
-4 7 6 144.293 115.041 7
-4 7 5 7.53358 90.2128 7
-4 7 5 -39.6727 73.6888 4
4 -7 -5 33.4687 102.507 6
-4 7 4 191.441 107.702 4
-4 7 4 169.255 82.3237 12
4 -7 -4 374.825 140.567 13
-4 7 4 112.081 81.3292 7
4 -7 -4 262.526 158.641 6
-4 7 3 604.568 142.365 12
4 -7 -3 1178.1 259.509 13
-4 7 3 732.269 159.859 4
-4 7 3 799.727 178.214 10
-4 7 3 554.867 139.025 7
4 -7 -3 987.453 210.873 6
-4 7 2 33.915 64.5887 12
-4 7 2 82.4224 66.8287 10
-4 7 2 391.568 99.8999 7
-4 7 2 181.406 67.1383 8
4 -7 -2 287.208 130.036 6
-4 7 2 200.561 71.1013 5
-4 7 2 -92.2131 61.7517 4
-4 7 1 270.387 110.024 4
-4 7 1 408.789 98.3956 5
-4 7 1 479.995 103.322 7
-4 7 1 426.537 92.0176 8
-4 7 1 387.823 127.066 10
-4 7 0 1246.98 151.345 8
-4 7 0 1174.65 151.525 5
-4 7 0 980.407 185.78 4
-4 7 0 1001.61 125.468 7
-4 7 0 794.658 172.667 10
-4 7 -1 992.258 129.196 8
-4 7 -1 692.463 156.927 4
-4 7 -1 694.356 115.425 5
-4 7 -1 782.865 96.0801 7
-4 7 -1 1069.24 210.071 10
-4 7 -2 660.26 106.926 8
-4 7 -2 651.088 117.373 5
-4 7 -2 995.248 191.952 4
-4 7 -2 765.429 125.251 3
-4 7 -2 966.159 200.538 10
-4 7 -3 102.222 51.5157 8
4 -7 3 165.965 97.1501 9
-4 7 -3 -11.6552 52.5894 4
-4 7 -3 10.8686 50.2595 5
-4 7 -3 49.9595 40.114 3
-4 7 -3 -44.1519 80.3346 10
-4 7 -4 408.483 149.896 10
4 -7 4 529.624 128.566 11
-4 7 -4 469.369 113.261 5
-4 7 -4 235.065 115.144 4
-4 7 -4 494.423 106.858 8
4 -7 4 420.84 122.183 9
-4 7 -5 905.27 210.823 10
4 -7 5 587.059 138.969 11
-4 7 -5 769.679 150.635 5
4 -7 5 1036.1 198.845 9
4 -7 6 1675.81 244.133 9
4 -7 6 1951.34 258.437 11
-4 7 -6 2435.16 267.009 5
4 -7 7 50.5293 72.1506 11
-4 7 -7 -20.0887 60.113 5
4 -7 7 59.7867 66.9525 9
4 -7 8 112.228 98.4823 11
-4 7 -8 -12.7711 70.2936 5
4 -7 8 294.311 136.273 9
4 -7 9 97.2321 104.482 11
-4 7 -9 -67.708 73.8714 5
4 -7 9 11.0223 69.2463 9
4 -7 10 525.447 156.251 9
4 -7 10 547.364 162.004 11
4 -6 -7 268.363 171.394 6
-4 6 6 160.531 97.5139 7
-4 6 6 188.018 81.5292 8
4 -6 -6 165.024 107.448 6
-4 6 5 110.994 81.1851 4
4 -6 -5 -35.8132 57.1432 3
-4 6 5 -55.6831 76.4691 7
-4 6 5 40.4816 51.2818 8
4 -6 -5 178.237 117.472 6
4 -6 -5 -110.926 93.2489 13
4 -6 -4 1239.38 174.348 3
-4 6 4 1026.96 187.416 4
4 -6 -4 1040.99 243.809 13
-4 6 4 1308.84 190.533 12
-4 6 4 1564.39 230.959 7
-4 6 4 1067.59 174.86 8
4 -6 -4 1238.35 239.093 6
4 -6 -3 49.4444 44.9328 3
-4 6 3 160.121 83.7821 10
4 -6 -3 275.782 145.39 13
-4 6 3 38.586 53.918 12
-4 6 3 77.9145 54.6093 5
-4 6 3 41.4033 61.4708 4
-4 6 3 38.1515 58.5669 7
-4 6 3 -12.9647 59.5316 8
4 -6 -3 4.5783 95.9139 6
-4 6 2 22.1091 41.874 3
4 -6 -2 12.1332 43.3829 3
-4 6 2 -12.3041 47.3939 12
4 -6 -2 -4.10235 86.2028 13
-4 6 2 46.1971 51.174 5
-4 6 2 133.646 97.6012 4
4 -6 -2 -114.144 84.7961 6
-4 6 2 37.7654 52.2602 7
-4 6 2 10.6744 41.7494 8
-4 6 2 188.966 102.209 10
4 -6 -1 435.696 131.612 2
4 -6 -1 341.979 131.438 6
-4 6 1 524.775 139.232 10
-4 6 1 497.098 97.8106 5
-4 6 1 527.044 135.768 4
-4 6 1 442.634 101.719 7
-4 6 1 330.732 80.4639 8
-4 6 1 546.7 104.446 3
-4 6 0 1756.34 178.492 3
4 -6 0 1966.98 273.06 2
-4 6 0 2026.78 233.562 11
-4 6 0 2345.13 278.094 10
-4 6 0 2078.38 254.097 4
-4 6 0 1884.44 180.069 8
-4 6 0 1897.34 173.753 7
4 -6 0 2218.03 277.814 6
-4 6 0 2131.97 183.295 5
-4 6 -1 -11.1193 31.9072 3
-4 6 -1 124.611 88.9774 11
-4 6 -1 2.58273 66.6083 10
-4 6 -1 39.4805 63.3087 4
-4 6 -1 36.007 50.4241 5
-4 6 -1 10.2146 35.7503 8
-4 6 -1 -4.88992 29.6882 7
4 -6 1 98.1995 109.518 2
4 -6 2 914.649 184.963 2
-4 6 -2 1251.03 145.142 5
-4 6 -2 1384.71 182.09 11
-4 6 -2 1162.78 196.879 10
-4 6 -2 1205.16 198.848 4
4 -6 2 1309.79 197.73 9
-4 6 -2 1308.22 150.469 8
-4 6 -2 1200.15 80.5003 7
-4 6 -2 1314.38 150.821 3
4 -6 3 766.275 140.923 11
-4 6 -3 877.668 147.216 11
-4 6 -3 821.139 175.133 10
-4 6 -3 930.952 133.334 5
-4 6 -3 844.391 162.097 4
4 -6 3 972.83 173.468 9
-4 6 -3 792.787 123.996 8
-4 6 -3 908.398 128.287 3
4 -6 3 1100.74 201.253 2
-4 6 -4 656.797 167.199 10
-4 6 -4 393.245 99.7323 11
4 -6 4 541.499 123.72 11
-4 6 -4 501.465 108.332 5
4 -6 4 389.539 114.733 9
-4 6 -4 375.973 92.4661 8
-4 6 -4 408.388 91.2738 3
4 -6 4 536.972 179.558 2
4 -6 5 516.728 133.671 9
-4 6 -5 931.616 146.439 5
4 -6 5 676.503 134.243 5
-4 6 -5 797.359 143.089 11
4 -6 5 707.429 140.132 11
-4 6 -5 675.521 126.639 3
4 -6 6 83.8977 56.5975 9
-4 6 -6 156.374 81.9922 5
4 -6 6 -0.53259 74.3091 11
-4 6 -6 -37.2907 33.2878 3
4 -6 7 799.791 174.452 9
-4 6 -7 510.976 121.818 5
4 -6 7 522.407 134.383 11
4 -6 8 -17.4592 64.8922 9
-4 6 -8 129.267 56.6392 5
4 -6 8 -1.87547 74.8186 11
4 -6 9 217.579 111.519 9
-4 6 -9 166.996 104.362 5
4 -6 9 209.885 121.597 11
4 -6 10 2545.21 329.491 9
-4 6 -10 2446.11 319.111 5
4 -6 10 2516.31 321.012 11
4 -6 11 -136.556 101.757 11
4 -6 11 -55.5889 81.4685 9
-4 5 8 0.82984 56.4845 8
-4 5 7 1671.68 273.388 7
-4 5 7 1487.84 237.394 8
4 -5 -7 1582.06 232.394 3
4 -5 -7 1526.44 262.366 6
4 -5 -6 121.384 86.0689 3
-4 5 6 110.046 110.924 7
-4 5 6 285.859 107.514 8
4 -5 -6 242.244 122.369 6
4 -5 -6 173.585 143.81 13
4 -5 -5 350.675 99.2441 3
-4 5 5 347.065 114.75 4
4 -5 -5 454.995 163.429 13
-4 5 5 453.613 134.324 7
-4 5 5 444.034 126.974 8
4 -5 -5 284.964 127.499 6
-4 5 4 550.4 140.427 4
4 -5 -4 647.516 126.506 3
4 -5 -4 612.486 175.405 13
-4 5 4 1032.74 165.75 12
-4 5 4 644.865 107.112 5
-4 5 4 633.551 146.586 7
-4 5 4 953.189 163.398 8
4 -5 -4 665.992 166.653 6
-4 5 3 169.16 91.8949 3
4 -5 -3 36.3771 51.9268 3
4 -5 -3 62.1915 62.9727 2
4 -5 -3 68.3628 88.3649 13
-4 5 3 35.7823 60.8451 12
-4 5 3 42.2973 51.1455 10
-4 5 3 97.8313 74.3086 4
4 -5 -3 137.752 66.7144 8
-4 5 3 -15.4193 57.5572 7
-4 5 3 15.5019 48.7516 8
4 -5 -3 -5.39309 73.3079 6
4 -5 -2 6175.98 443.459 2
-4 5 2 5349.82 337.064 3
-4 5 2 4892.55 367.03 11
-4 5 2 4833.65 340.788 12
4 -5 -2 4887.63 427.092 13
-4 5 2 5299.13 390.526 10
-4 5 2 5651.44 391.573 4
-4 5 2 5238.88 328.008 8
-4 5 2 5519.07 353.146 7
-4 5 2 5620.51 288.517 5
4 -5 -2 5245.06 415.309 6
4 -5 -1 119.32 85.4863 2
4 -5 -1 20.8366 66.1236 6
-4 5 1 112.216 76.4702 10
-4 5 1 41.2272 56.2332 11
-4 5 1 79.4357 45.5738 5
-4 5 1 -13.4023 55.2021 4
-4 5 1 110.518 55.0051 7
-4 5 1 94.9186 66.628 8
-4 5 1 33.4341 39.8583 3
4 -5 0 44.1959 64.915 2
4 -5 0 -21.0613 72.2363 6
-4 5 0 -43.65 60.4242 10
-4 5 0 3.01865 39.149 11
-4 5 0 33.9177 53.1546 4
-4 5 0 -38.6449 44.5431 5
-4 5 0 10.6395 33.9949 8
-4 5 0 -2.08802 38.6182 7
-4 5 0 9.67382 29.4572 3
4 -5 1 166.289 86.2872 2
4 -5 1 431.424 127.756 6
-4 5 -1 168.602 80.78 10
-4 5 -1 380.497 95.2161 11
-4 5 -1 437.18 118.205 4
-4 5 -1 237.39 58.8543 5
-4 5 -1 346.079 81.91 8
-4 5 -1 300.583 66.1024 7
-4 5 -1 407.643 79.0216 3
4 -5 2 8798.75 525.462 2
-4 5 -2 8913.93 348.333 3
-4 5 -2 8501.68 407.54 11
-4 5 -2 8656.42 509.473 10
-4 5 -2 8529.7 482.285 4
4 -5 2 8572.55 473.517 9
-4 5 -2 8919.27 386.971 8
-4 5 -2 8611.75 245.16 7
-4 5 -2 8520.39 342.441 5
-4 5 -3 23084.7 662.963 11
4 -5 3 24214.3 695.186 11
-4 5 -3 23640 847.669 10
-4 5 -3 22460 793.301 4
4 -5 3 24563.3 806.503 9
-4 5 -3 22584.3 643.848 8
-4 5 -3 22787 590.167 3
4 -5 3 22777.2 843.513 2
-4 5 -3 22807 592.635 5
-4 5 -4 387.18 117.531 10
-4 5 -4 283.764 73.909 11
4 -5 4 182.658 80.6876 11
-4 5 -4 243.98 75.7618 5
4 -5 4 308.778 86.5955 5
4 -5 4 145.165 73.9394 9
-4 5 -4 157.276 60.1261 3
4 -5 4 359.974 131.111 2
4 -5 5 1678.12 238.944 2
4 -5 5 1964.2 208.815 11
-4 5 -5 1984.3 200.301 11
4 -5 5 2122.15 240.862 9
4 -5 5 2072.87 208.561 5
-4 5 -5 1939.18 197.658 5
-4 5 -5 1848.94 190.511 3
4 -5 6 -33.0968 61.9276 9
-4 5 -6 104.592 72.403 5
4 -5 6 -21.2494 43.4218 5
4 -5 6 -5.66976 54.4809 2
4 -5 6 53.6658 57.9292 11
4 -5 7 91.4779 56.9757 9
-4 5 -7 152.353 84.5195 5
4 -5 7 333.942 120.142 2
4 -5 7 120.796 75.4686 11
4 -5 8 11.5597 65.7874 11
-4 5 -8 -51.38 67.5023 5
4 -5 8 -28.4369 66.1899 9
4 -5 9 87.2701 83.594 11
-4 5 -9 16.5667 50.3912 5
4 -5 9 -56.1754 66.0822 9
4 -5 10 178.744 109.984 11
-4 5 -10 160.271 96.0301 5
4 -5 10 -22.9 78.848 9
4 -5 11 800.748 195.402 9
-4 5 -11 651.348 174.074 5
-4 5 -11 544.938 181.467 3
4 -5 11 469.257 157.896 11
4 -5 12 2156.97 316.179 11
-4 4 8 1018.89 213.432 8
4 -4 -8 616.037 161.691 3
4 -4 -8 768.704 187.258 6
4 -4 -7 65.7509 77.03 3
-4 4 7 140.882 95.983 7
-4 4 7 294.225 120.098 8
4 -4 -7 78.2607 92.7396 6
4 -4 -7 32.2257 75.2349 13
4 -4 -6 205.225 94.2461 3
4 -4 -6 286.378 143.18 13
-4 4 6 100.77 80.8529 7
-4 4 6 456.741 131.721 8
4 -4 -6 161.186 83.9081 6
-4 4 5 1372.64 212.679 4
4 -4 -5 1044.35 157.956 3
4 -4 -5 1117.49 230.229 13
-4 4 5 889.859 130.843 5
-4 4 5 1033.43 188.533 8
-4 4 5 1281.11 208.263 7
4 -4 -5 1105.97 199.734 6
4 -4 -4 738.559 125.996 3
-4 4 4 480.893 126.2 4
4 -4 -4 654.82 136.402 2
4 -4 -4 510.745 160.076 13
-4 4 4 619.752 106.6 5
-4 4 4 494.473 125.777 7
-4 4 4 394.987 114.836 8
4 -4 -4 576.589 147.271 6
4 -4 -3 453.21 121.894 2
-4 4 3 280.343 89.3808 2
4 -4 -3 283.304 100.433 13
-4 4 3 363.111 100.352 12
-4 4 3 203.391 74.8717 11
-4 4 3 392.278 71.7793 5
-4 4 3 274.247 99.6556 4
4 -4 -3 311.784 91.6252 8
-4 4 3 247.799 80.1214 8
-4 4 3 321.284 105.799 7
4 -4 -3 308.474 104.694 6
4 -4 -2 4705.56 357.844 2
-4 4 2 4971.26 308.35 3
-4 4 2 4957.09 358.738 2
-4 4 2 5380.39 339.769 12
-4 4 2 4698.71 330.653 11
4 -4 -2 5009.75 402.587 13
-4 4 2 5126.54 360.388 10
-4 4 2 5078.96 353.194 4
4 -4 -2 4800.16 305.67 8
-4 4 2 4848.06 310.361 8
-4 4 2 4725 317.796 7
4 -4 -2 4944.09 375.812 6
-4 4 1 228.651 61.1148 3
4 -4 -1 106.391 45.0789 3
-4 4 1 265.382 100.114 2
-4 4 1 142.002 96.4032 1
4 -4 -1 166.724 87.5852 2
4 -4 -1 202.113 103.703 13
-4 4 1 176.209 89.5883 10
-4 4 1 168.698 73.9932 11
-4 4 1 110.496 45.5833 5
-4 4 1 161.192 64.8805 4
-4 4 1 125.138 57.9159 8
-4 4 1 37.045 46.6534 7
4 -4 -1 64.8207 73.8575 6
-4 4 0 1368.65 129.163 3
-4 4 0 1403.15 219.655 1
4 -4 0 1674.88 215.396 2
-4 4 0 1764.34 221.691 2
-4 4 0 1369.95 163.646 11
-4 4 0 1899.79 219.539 10
-4 4 0 1487 191.349 4
-4 4 0 1576.94 206.835 9
-4 4 0 1589.09 164.188 8
-4 4 0 1423.3 145.229 7
4 -4 0 1599.08 225.306 6
-4 4 0 1555.97 123.002 5
-4 4 0 1341.35 186.495 6
4 -4 1 2130.47 245.712 2
-4 4 -1 2323.25 156.023 3
-4 4 -1 1877.44 223.172 2
-4 4 -1 2255.23 270.835 1
-4 4 -1 2112.06 239.58 13
-4 4 -1 1915.88 182.747 11
-4 4 -1 1876.6 224.091 9
-4 4 -1 1960.86 223.252 10
-4 4 -1 2843.94 264.782 4
4 -4 1 2381.02 239.746 9
-4 4 -1 2132.25 187.531 8
-4 4 -1 1983.1 150.214 7
-4 4 -1 2046.57 140.973 5
4 -4 1 2231.17 252.515 6
-4 4 -1 2079.02 231.426 6
-4 4 -2 129.944 46.6378 3
-4 4 -2 121.739 41.4897 2
-4 4 -2 172.059 78.6361 1
4 -4 2 286.38 99.7392 2
-4 4 -2 160.887 71.2494 13
-4 4 -2 214.446 66.0842 11
-4 4 -2 240.493 101.636 10
-4 4 -2 85.3039 63.038 4
-4 4 -2 308.916 58.9056 5
4 -4 2 184.882 71.2954 9
-4 4 -2 223.425 62.509 8
-4 4 -2 333.886 102.545 9
-4 4 -2 112.385 34.7104 7
-4 4 -2 134.047 78.8353 6
4 -4 3 3511.5 312.573 2
-4 4 -3 3365.44 202.427 3
-4 4 -3 3511.46 317.768 13
-4 4 -3 3756.2 240.32 11
4 -4 3 3398 234.621 11
-4 4 -3 3063.36 280.003 9
-4 4 -3 3344.02 300.577 10
-4 4 -3 3355.71 334.099 1
-4 4 -3 2994.14 278.351 2
4 -4 3 3332.93 283.189 9
-4 4 -3 3561.91 117.106 7
-4 4 -3 3291.31 114.995 7
4 -4 3 3792.15 224.56 5
-4 4 -3 3452.25 207.334 5
-4 4 -3 2603.96 269.367 6
-4 4 -4 9481.03 565.296 1
-4 4 -4 10329.2 514.949 2
-4 4 -4 9775.13 387.511 11
4 -4 4 9863.77 405.092 11
-4 4 -4 10083.6 550.961 13
4 -4 4 10070.2 493.742 9
-4 4 -4 9590.05 371.218 3
4 -4 4 9063.64 494.416 2
-4 4 -4 10154.8 385.765 5
4 -4 4 9107.28 380.227 5
-4 4 -5 8465.48 532.073 1
-4 4 -5 9331.96 488.134 2
-4 4 -5 8628.42 377.127 11
4 -4 5 9552.93 416.455 11
4 -4 5 9125.86 481.207 9
4 -4 5 9657.13 513.613 2
4 -4 5 8486.39 390.459 5
-4 4 -5 8797.87 388.281 5
-4 4 -6 5047.67 412.3 1
4 -4 6 4573.23 303.6 11
4 -4 6 5815.55 404.003 2
-4 4 -6 5084.41 320.109 5
4 -4 6 5055.25 323.161 5
4 -4 6 5599.18 389.883 9
4 -4 7 2687.44 246.043 11
4 -4 7 2311.66 264.831 9
4 -4 7 2399.23 247.541 5
-4 4 -7 2979.78 264.915 5
4 -4 7 2552.42 269.326 2
4 -4 8 235.026 102.525 9
-4 4 -8 141.971 88.3974 5
4 -4 8 370.905 117.719 2
4 -4 8 261.236 91.3274 11
4 -4 9 31.1043 58.9725 9
-4 4 -9 259.14 100.315 5
4 -4 9 407.576 121.061 11
4 -4 10 -18.359 69.7562 9
-4 4 -10 92.5425 78.7652 5
4 -4 10 56.0223 72.316 11
-4 4 -10 -78.0474 108.521 3
4 -4 11 809.671 181.868 11
-4 4 -11 433.902 182.989 3
4 -4 11 466.81 152.851 9
-4 4 -12 1424.74 311.946 3
4 -4 12 835.555 198.755 11
4 -3 -9 64.795 67.7395 3
4 -3 -9 91.1183 98.4757 6
4 -3 -8 47.5685 77.9115 3
-4 3 8 -70.198 66.7614 7
-4 3 8 78.1042 114.162 8
4 -3 -8 -78.5917 131.599 6
4 -3 -8 -28.9249 76.5103 13
4 -3 -7 254.962 113.965 3
4 -3 -7 194.157 100.808 13
-4 3 7 377.442 131.668 8
-4 3 7 343.18 134.414 7
4 -3 -7 184.389 96.2356 6
4 -3 -6 585.88 131.744 3
-4 3 6 327.67 86.9033 5
4 -3 -6 562.756 163.472 13
-4 3 6 457.231 119.762 1
-4 3 6 451.055 138.156 7
-4 3 6 393.976 114.196 8
4 -3 -6 658.67 155.212 6
4 -3 -5 10.9351 39.3664 3
-4 3 5 57.1688 53.383 4
4 -3 -5 174.884 110.068 13
-4 3 5 39.9802 44.2184 5
-4 3 5 -31.518 58.6155 1
4 -3 -5 104.074 84.4309 2
-4 3 5 -6.70543 47.4349 8
-4 3 5 -24.1283 54.3571 7
4 -3 -5 -4.7822 109.762 6
4 -3 -4 2810.38 261.899 2
4 -3 -4 2581.21 215.958 3
4 -3 -4 2715.92 295.188 13
-4 3 4 2804.14 271.018 4
-4 3 4 2774.48 284.368 1
4 -3 -4 3068.82 273.538 8
-4 3 4 3046.27 278.243 8
-4 3 4 2887.83 277.793 7
-4 3 4 3139.21 212.395 5
4 -3 -4 2327.22 264.432 6
-4 3 3 7185.58 397.836 2
-4 3 3 7264.92 455.908 1
-4 3 3 7128.93 379.969 12
4 -3 -3 7108.04 455.629 13
-4 3 3 6449.94 391.604 4
-4 3 3 7121.11 396.29 8
4 -3 -3 7731.47 405.3 8
-4 3 3 6993.24 281.618 5
4 -3 -3 8393.08 469.791 6
4 -3 -3 8035.1 430.959 2
4 -3 -2 399.751 69.6883 3
-4 3 2 361.314 118.699 1
-4 3 2 425.47 101.564 2
4 -3 -2 363.009 91.7732 2
4 -3 -2 381.517 125.949 13
-4 3 2 362.089 88.705 12
-4 3 2 248.547 92.4503 13
4 -3 -2 401.51 115.196 10
-4 3 2 580.924 127.367 10
-4 3 2 427.733 67.0611 5
4 -3 -2 390.658 107.886 4
-4 3 2 388.835 100.892 4
-4 3 2 496.788 120.45 9
4 -3 -2 328.538 82.6608 8
-4 3 2 625.95 117.213 8
-4 3 2 372.8 103.246 6
4 -3 -2 490.758 121.933 6
-4 3 1 86.309 65.4839 1
-4 3 1 -57.0519 68.1048 2
4 -3 -1 -18.4143 60.8018 2
-4 3 1 71.6634 56.7435 12
-4 3 1 19.1407 52.9798 13
4 -3 -1 60.841 59.5234 13
4 -3 -1 35.0684 70.0822 10
-4 3 1 73.017 70.7304 10
-4 3 1 69.4659 48.7053 11
-4 3 1 70.0003 32.7615 5
-4 3 1 65.3591 54.6212 4
-4 3 1 68.4494 66.6606 9
-4 3 1 68.9527 52.8466 8
-4 3 1 30.4202 33.0285 3
4 -3 -1 30.5005 26.0608 3
4 -3 -1 60.4457 73.7785 6
-4 3 1 14.0272 44.7184 6
-4 3 0 1296.17 192.428 1
-4 3 0 1422.49 181.572 2
4 -3 0 1393.89 182.634 2
-4 3 0 1313.46 145.185 11
-4 3 0 1114.14 165.462 13
-4 3 0 903.733 147.287 10
-4 3 0 1515.56 178.637 4
-4 3 0 1496.53 189.428 9
-4 3 0 1270.29 144.82 8
-4 3 0 1350.07 109.496 3
-4 3 0 1422.08 97.1122 5
4 -3 0 1342.77 186.788 6
-4 3 0 1429.2 179.976 6
-4 3 -1 3517.81 314.096 1
-4 3 -1 3357.69 272.712 2
-4 3 -1 3020.13 200.609 11
-4 3 -1 3371.11 281.689 13
-4 3 -1 3086.41 261.678 10
-4 3 -1 3165.6 265.285 9
-4 3 -1 3425.14 268.872 4
4 -3 1 2982.17 252.297 9
-4 3 -1 3061.25 217.616 8
-4 3 -1 3535.89 155.842 3
4 -3 1 3413.29 282.296 2
4 -3 1 3628.4 293.76 6
-4 3 -1 3374.97 149.65 5
-4 3 -1 3259.55 267.561 6
-4 3 -2 694.607 134.462 1
-4 3 -2 655.657 125.237 2
4 -3 2 656.657 129.437 2
-4 3 -2 763.814 141.205 13
-4 3 -2 856.207 102.66 11
-4 3 -2 852.292 145.612 10
-4 3 -2 882.604 139.354 4
-4 3 -2 959.469 128.324 8
-4 3 -2 665.814 127.134 9
4 -3 2 1075.27 154.596 9
4 -3 2 704.952 134.67 6
-4 3 -2 756.218 78.7934 5
-4 3 -2 666.363 131.161 6
-4 3 -2 755.635 76.8563 3
-4 3 -3 184.444 47.1515 3
-4 3 -3 275.473 110.165 1
-4 3 -3 316.356 91.0454 2
4 -3 3 307.27 98.3854 2
-4 3 -3 252.339 89.4696 13
-4 3 -3 298.287 95.1404 10
-4 3 -3 250.345 56.509 11
4 -3 3 212.239 53.4211 11
-4 3 -3 216.224 55.7175 5
4 -3 3 268.633 57.617 5
4 -3 3 268.956 91.4676 9
-4 3 -3 350.201 102.597 9
-4 3 -3 195.464 37.2593 7
-4 3 -3 284.1 92.6126 6
4 -3 4 14125 570.833 2
-4 3 -4 12546.5 596.118 1
-4 3 -4 13499.3 546.755 2
4 -3 4 13944.6 430.785 11
-4 3 -4 13597.9 407.552 11
4 -3 4 13595.6 549.502 9
-4 3 -4 13308.8 233.743 7
-4 3 -4 12969.7 402.746 5
4 -3 4 13136.3 411.96 5
-4 3 -4 13028.9 562.643 6
-4 3 -5 28.2723 57.2839 6
4 -3 5 86.9719 58.742 11
4 -3 5 55.829 48.4818 5
-4 3 -5 66.7009 50.312 5
4 -3 5 40.4595 56.1166 9
-4 3 -5 8.6555 13.2948 7
-4 3 -5 -13.3744 58.0927 1
-4 3 -5 66.1022 58.8713 2
4 -3 5 17.797 54.1411 2
-4 3 -6 4328.6 309.166 2
-4 3 -6 4396.78 360.239 1
4 -3 6 4323.79 270.514 11
4 -3 6 4226.95 324.577 9
-4 3 -6 4028.13 271.459 5
-4 3 -6 3883.57 335.04 6
4 -3 6 4175.14 282.321 5
4 -3 6 4531.99 329.822 2
4 -3 7 397.747 94.9727 11
4 -3 7 489.068 124.947 9
-4 3 -7 517.627 133.669 1
-4 3 -7 315.563 87.3797 2
4 -3 7 453.206 124.426 2
-4 3 -7 407.577 104.3 5
4 -3 7 330.382 100.065 5
4 -3 7 262.984 47.5341 7
-4 3 -8 1368.34 192.263 5
4 -3 8 1347.49 207.663 9
4 -3 8 1728.04 203.072 11
4 -3 8 1256.5 116.945 7
-4 3 -8 1216.2 193.494 1
4 -3 8 1153.12 171 2
4 -3 9 1955.69 220.413 2
-4 3 -9 2146.86 301.12 3
4 -3 9 2046.92 235.026 11
-4 3 -9 2219.74 252.225 1
4 -3 9 1823.71 253.682 9
4 -3 9 1971.64 164.734 7
-4 3 -9 2085.5 250.116 5
4 -3 10 68.9777 81.927 9
-4 3 -10 175.832 116.33 3
4 -3 10 44.7475 41.5566 7
4 -3 10 82.1873 82.0924 11
4 -3 11 9.03898 84.2104 9
-4 3 -11 16.0566 88.8665 3
4 -3 12 -29.8834 68.9413 9
-4 3 -12 144.583 137.119 3
4 -3 12 101.969 101.82 11
4 -3 13 110.263 106.486 11
4 -2 -9 -69.2943 91.7562 3
-4 2 9 113.544 102.714 8
4 -2 -9 -8.05194 78.2999 6
4 -2 -9 189.12 101.643 13
4 -2 -8 485.446 139.181 3
-4 2 8 621.109 185.35 7
4 -2 -8 535.397 147.421 6
4 -2 -8 274.373 125.371 13
4 -2 -7 185.718 93.0835 3
4 -2 -7 -48.5458 91.0865 13
-4 2 7 93.2925 86.8367 7
-4 2 7 106.143 86.3687 8
4 -2 -7 4.60882 71.7657 6
4 -2 -6 202.98 95.8406 3
-4 2 6 142.394 63.9073 5
4 -2 -6 141.083 83.0935 13
4 -2 -6 220.645 76.3743 2
-4 2 6 161.93 66.9392 1
-4 2 6 241.002 105.782 7
-4 2 6 319.471 117.568 8
4 -2 -6 294.173 113.381 6
4 -2 -5 117.042 64.3703 3
4 -2 -5 91.1223 79.9159 13
-4 2 5 103.34 49.8693 5
4 -2 -5 100.186 80.2461 6
-4 2 5 78.5549 62.25 8
-4 2 5 91.2066 69.3449 1
4 -2 -5 41.0239 53.9652 2
-4 2 4 1292.54 186.036 4
4 -2 -4 1329.78 156.917 3
-4 2 4 1507.59 195.286 1
4 -2 -4 1366.55 172.823 2
4 -2 -4 1409.9 198.646 13
4 -2 -4 1557.53 191.729 8
-4 2 4 1499.5 192.555 8
-4 2 4 1677.79 153.538 5
4 -2 -4 1577.81 201.405 6
4 -2 -3 400.53 79.1444 3
-4 2 3 277.557 83.512 1
4 -2 -3 333.344 96.7051 2
4 -2 -3 327.648 101.331 13
-4 2 3 600.485 128.808 13
-4 2 3 514.711 107.462 12
4 -2 -3 375.403 106.395 10
4 -2 -3 567.461 117.102 4
-4 2 3 358.035 62.4992 5
-4 2 3 492.577 113.591 4
-4 2 3 342.475 107.741 9
4 -2 -3 446.364 105.116 8
-4 2 3 599.753 117.186 8
4 -2 -3 632.96 137.688 6
-4 2 2 1524.63 174.911 2
-4 2 2 1673.89 199.034 1
4 -2 -2 1471.2 175.392 2
4 -2 -2 1897.74 217.946 13
-4 2 2 1525.54 186.056 13
-4 2 2 1857.66 182.028 12
4 -2 -2 1513.66 188.428 10
-4 2 2 1771.31 193.638 4
4 -2 -2 1566.8 189.044 4
-4 2 2 1701.81 201.867 9
4 -2 -2 1850.73 187.957 8
-4 2 2 1876.69 186.634 8
4 -2 -2 1499.88 127.314 3
-4 2 2 1643.75 112.337 5
4 -2 -2 1773.4 197.697 6
4 -2 -1 147.826 63.2822 2
-4 2 1 252.393 76.087 2
-4 2 1 279.024 95.9362 1
-4 2 1 113.643 50.6241 12
-4 2 1 156.155 68.5524 13
4 -2 -1 148.833 67.7978 13
4 -2 -1 273.888 90.922 10
-4 2 1 221.277 72.2269 10
-4 2 1 269.557 83.7208 4
4 -2 -1 171.416 66.6775 4
-4 2 1 230.888 37.3277 5
-4 2 1 301.486 76.1452 8
-4 2 1 342.769 98.8853 9
4 -2 -1 185.905 63.6054 8
4 -2 -1 176.093 39.0755 3
4 -2 -1 141.867 75.9757 6
-4 2 1 261.716 76.0549 6
4 -2 0 66.1545 56.2127 6
4 -2 0 138.73 69.64 10
-4 2 0 39.1146 30.8871 11
-4 2 0 73.6781 19.1933 5
-4 2 0 91.4938 68.9414 9
-4 2 0 174.795 59.6067 8
-4 2 0 97.8037 30.3213 3
4 -2 0 45.2939 19.7847 3
-4 2 0 202.396 88.9219 1
4 -2 0 55.4772 51.661 2
-4 2 0 144.93 59.5266 2
4 -2 1 3866.78 276.389 2
-4 2 -1 3208.24 177.926 11
-4 2 -1 3279.09 258.399 9
-4 2 -1 3566.95 226.951 8
-4 2 -1 3537.64 108.079 5
4 -2 1 3639.11 273.353 6
-4 2 -1 3459.42 112.41 3
4 -2 2 537.725 115.431 6
-4 2 -2 538.217 70.601 11
-4 2 -2 441.353 49.8035 5
-4 2 -2 485.822 90.9932 8
-4 2 -2 671.438 124.379 9
4 -2 2 736.472 125.931 2
-4 2 -2 586.026 52.8001 3
-4 2 -3 1500.28 171.248 9
-4 2 -3 1720.94 188.06 10
-4 2 -3 1476.24 108.927 11
4 -2 3 1418.8 115.9 11
4 -2 3 1403.4 169.639 2
-4 2 -3 1370.56 103.823 7
-4 2 -3 1404.42 105.286 5
4 -2 3 1482.83 112.467 5
-4 2 -3 1588.7 179.479 6
4 -2 4 3634.97 269.16 2
4 -2 4 2711.18 233.271 9
4 -2 4 3074.46 175.13 11
-4 2 -4 3576.55 297.355 1
-4 2 -4 3167.81 243.467 2
-4 2 -4 3105.32 147.641 7
-4 2 -4 2924.67 177.022 5
4 -2 4 3244.26 189.25 5
-4 2 -4 3303.58 264.306 6
4 -2 5 1665.73 184.286 2
4 -2 5 1643.99 189.879 9
4 -2 5 1649 139.998 11
-4 2 -5 1504.26 201.302 1
-4 2 -5 1496.72 169.044 2
-4 2 -5 1727.91 114.538 7
-4 2 -5 1614.63 149.187 5
-4 2 -5 1755.57 200.726 6
4 -2 5 1513.1 149.795 5
4 -2 6 6948.44 373.698 2
4 -2 6 7333.8 411.203 9
4 -2 6 7435.2 324.621 11
-4 2 -6 8059.42 450.719 1
-4 2 -6 7098.25 254.59 7
4 -2 6 7372.26 255.735 7
-4 2 -6 7183.79 345.362 5
-4 2 -6 7495.27 426.509 6
4 -2 6 7600.77 360.602 5
4 -2 7 2927.77 249.091 2
-4 2 -7 2987.38 287.435 3
-4 2 -7 3364.99 287.57 1
4 -2 7 3249.29 237.176 11
4 -2 7 3275.26 295.712 9
4 -2 7 3261.14 193.695 7
-4 2 -7 3125.99 251.718 5
4 -2 7 3115.43 256.376 5
-4 2 -7 3004.16 282.571 6
4 -2 8 483.224 102.618 11
4 -2 8 342.512 101.53 5
-4 2 -8 349.726 99.1106 5
4 -2 8 486.367 121.615 9
4 -2 8 494.783 115.08 2
-4 2 -8 408.699 116.812 1
-4 2 -8 284.291 108.151 3
-4 2 -9 5720.82 372.306 1
4 -2 9 5600.14 336.491 2
-4 2 -9 6305.81 484.514 3
4 -2 9 5780.06 373.362 11
4 -2 10 1513.76 179.386 7
-4 2 -10 1592.87 268.395 3
4 -2 10 1778.92 227.378 11
4 -2 11 284.416 93.474 7
-4 2 -11 418.721 155.285 3
4 -2 11 393.177 126.4 11
-4 2 -12 141.031 126.171 3
4 -2 12 -3.52698 79.9862 11
4 -2 13 697.449 184.94 11
4 -1 -10 378.363 157.337 3
4 -1 -9 154.682 96.3133 3
-4 1 9 33.2708 70.3491 7
-4 1 9 -5.33188 70.3714 8
4 -1 -9 14.7403 96.34 6
4 -1 -9 119.668 110.192 13
4 -1 -8 58.4506 69.7682 3
-4 1 8 -14.382 62.3778 7
-4 1 8 128.504 95.0485 8
4 -1 -8 247.775 120.148 6
4 -1 -8 8.60053 61.7149 13
4 -1 -7 149.318 92.19 3
4 -1 -7 115.362 84.6758 13
-4 1 7 -2.12191 62.924 7
-4 1 7 199.34 81.6816 8
4 -1 -7 190.6 99.2057 6
4 -1 -6 2255.62 259.825 13
4 -1 -6 2351.9 256.238 3
4 -1 -6 2549.49 202.296 2
4 -1 -6 2342.17 264.745 6
-4 1 6 2240.68 215.633 5
-4 1 6 2013.6 260.866 8
4 -1 -5 1713.75 218.921 13
-4 1 5 1790.23 225.063 8
4 -1 -5 2150.77 225.467 3
4 -1 -5 1942.39 180.755 2
4 -1 -5 1903.4 225.079 6
-4 1 5 1847.87 178.573 5
4 -1 -4 1641.28 203.206 13
-4 1 4 1558.39 185.763 13
4 -1 -4 1862.03 212.692 10
-4 1 4 1771.82 205.531 4
4 -1 -4 1457.15 187.831 4
-4 1 4 1758.34 205.949 8
-4 1 4 1795.11 215.226 9
4 -1 -4 1449.47 185.722 8
4 -1 -4 1611 202.107 6
-4 1 4 1537.05 144.268 5
4 -1 -4 1735.8 174.602 2
-4 1 3 391.864 95.1849 4
4 -1 -3 271.091 70.6405 3
4 -1 -3 482.926 100.507 2
4 -1 -3 281.954 86.661 13
-4 1 3 332.803 90.1084 13
4 -1 -3 528.397 119.593 10
-4 1 3 406.716 69.4413 5
4 -1 -3 281.498 90.4422 4
-4 1 3 448.462 120.432 9
4 -1 -3 344.307 88.2848 8
-4 1 3 333.653 89.4858 8
4 -1 -3 435.599 108.708 6
4 -1 -2 100.643 43.8044 3
4 -1 -2 63.0167 57.6278 2
4 -1 -2 99.2902 55.1855 13
-4 1 2 66.8405 47.4782 13
-4 1 2 74.6385 52.7023 12
4 -1 -2 199.743 75.1037 10
4 -1 -2 18.8489 40.5868 4
-4 1 2 135.686 35.2799 5
4 -1 -2 163.574 67.4849 8
-4 1 2 182.143 69.4207 9
-4 1 2 8.96197 38.1893 8
4 -1 -2 64.6986 60.0951 6
4 -1 -1 608.012 111.515 2
-4 1 1 534.467 101.134 13
-4 1 1 495.389 96.362 12
4 -1 -1 554.37 110.558 13
4 -1 -1 586.594 112.171 10
4 -1 -1 540.361 103.86 4
-4 1 1 517.903 91.5442 8
-4 1 1 594.9 115.342 9
4 -1 -1 669.405 109.178 8
4 -1 -1 536.2 61.8324 3
-4 1 1 528.263 46.9255 5
4 -1 -1 581.427 113.649 6
4 -1 0 687.125 112.814 6
4 -1 0 954.918 131.469 10
4 -1 0 823.709 124.608 4
-4 1 0 985.987 119.843 8
-4 1 0 1196.89 151.436 9
4 -1 0 1006.74 52.9352 3
4 -1 0 1280.68 147.466 2
4 -1 1 8531.9 378.205 10
-4 1 -1 8808.99 391.453 9
4 -1 1 8974.22 379.301 2
-4 1 -1 8663.4 342.387 8
-4 1 -1 8826.6 239.974 11
4 -1 1 8810.24 380.369 6
4 -1 2 15710.7 506.187 2
-4 1 -2 15712 271.675 11
4 -1 2 15135.1 234.469 5
4 -1 2 15539.6 511 6
-4 1 -2 14527.4 494.457 9
-4 1 -3 2436.34 131.883 3
4 -1 3 2532.34 119.954 11
-4 1 -3 2627.84 218.262 9
4 -1 3 2498.81 205.886 2
-4 1 -3 2659.94 152.925 7
4 -1 3 2787.6 137.164 5
4 -1 3 2444.15 206.756 6
-4 1 -3 2531.95 129.895 5
4 -1 4 471.585 62.6486 11
4 -1 4 536.46 76.3253 5
-4 1 -4 484.944 71.7216 5
-4 1 -4 407.19 64.1933 7
4 -1 4 415.416 92.9287 2
-4 1 -4 565.3 88.1102 3
-4 1 -5 5881.65 307.495 3
4 -1 5 6632.94 250.32 11
4 -1 5 6767.11 290.938 5
-4 1 -5 6140.61 277.768 5
-4 1 -5 6603.29 255.52 7
4 -1 5 6576.79 249.43 7
4 -1 5 6429.61 328.49 2
4 -1 6 1133.03 144.735 2
-4 1 -6 1192.85 162.679 6
4 -1 6 1320.86 146.693 5
4 -1 6 1269.5 128.043 11
4 -1 6 1296.85 174.064 9
-4 1 -6 1410.94 130.011 7
4 -1 6 1436.84 132.692 7
-4 1 -6 1495.12 180.011 3
4 -1 7 305.157 82.0238 11
4 -1 7 178.754 68.4362 2
-4 1 -7 301.95 89.391 1
4 -1 7 351.776 94.1657 5
4 -1 7 241.354 63.1625 7
-4 1 -7 388.441 82.0516 7
-4 1 -7 295.683 103.926 3
4 -1 8 711.369 124.041 11
-4 1 -8 642.995 124.844 1
4 -1 8 773.795 118.364 2
4 -1 8 831.645 142.187 5
-4 1 -8 861.557 122.722 7
-4 1 -8 804.051 161.735 3
-4 1 -9 522.526 113.039 1
4 -1 9 541.57 102.579 2
-4 1 -9 622.615 164.141 3
4 -1 9 600.453 114.457 7
4 -1 9 747.42 132.706 11
-4 1 -10 663.117 115.936 1
4 -1 10 705.758 109.366 2
4 -1 10 675.682 131.127 7
-4 1 -10 674.059 170.675 3
4 -1 10 956.254 168.404 11
4 -1 11 295.59 96.2215 7
4 -1 11 217.405 107.26 11
4 -1 12 398.738 133.202 7
-4 1 -12 503.481 191.601 3
4 -1 12 674.775 164.459 11
4 -1 13 127.694 80.16 7
4 -1 13 56.9768 80.1422 11
4 0 -10 98.0894 118.031 3
4 0 -10 9.09958 88.9305 13
4 0 -9 124.928 93.2267 3
-4 0 9 6.91116 75.6224 7
-4 0 9 -7.89145 78.6485 8
4 0 -9 6.06889 79.9253 6
4 0 -9 -55.8069 85.6132 13
4 0 -8 582.128 156.965 3
4 0 -8 407.818 128.165 13
-4 0 8 539.749 157.941 7
-4 0 8 264.766 121.791 8
4 0 -8 580.499 149.59 6
4 0 -7 203.912 81.4028 3
4 0 -7 153.224 46.9396 2
4 0 -7 75.2684 73.0505 13
-4 0 7 228.693 113.777 8
4 0 -7 229.948 104.348 6
4 0 -6 12955.8 576.408 13
-4 0 6 13413.9 461.733 1
-4 0 6 14443.4 659.342 8
4 0 -6 14642.7 634.456 6
-4 0 6 13299.1 526.533 5
4 0 -6 13811.4 425.301 2
4 0 -6 13272.5 628.068 3
4 0 -5 1465.3 198.903 3
4 0 -5 1187.93 132.774 2
4 0 -5 1025.02 156.521 13
4 0 -5 1006.81 150.712 12
-4 0 5 972.187 134.671 5
-4 0 5 1064.49 175.572 8
4 0 -5 1162.81 178.716 6
4 0 -4 3460.69 273.092 13
4 0 -4 2750.63 235.852 12
-4 0 4 3245.16 248.654 13
4 0 -4 3101.72 260.732 10
4 0 -4 3215.92 272.056 4
-4 0 4 3857.56 307.479 8
4 0 -4 3437.86 277.239 8
4 0 -4 3343.61 275.648 6
-4 0 4 3283 215.144 5
4 0 -4 3798.48 235.426 2
4 0 -3 282.218 72.9367 3
4 0 -3 292.973 72.3851 2
4 0 -3 252.133 79.6245 13
4 0 -3 93.3719 50.078 12
-4 0 3 274.725 81.8533 13
4 0 -3 224.298 79.2533 10
-4 0 3 298.304 65.1937 5
4 0 -3 221.851 74.896 4
-4 0 3 321.852 100.01 9
4 0 -3 299.412 84.8889 8
-4 0 3 352.255 95.4429 8
4 0 -3 284.976 86.0319 6
4 0 -2 8954.15 353.368 2
4 0 -2 9136.58 396.049 13
4 0 -2 8265.58 378.078 10
4 0 -2 8443.58 387.175 4
-4 0 2 8372.7 377.955 8
-4 0 2 7793.97 379.665 9
4 0 -2 8368.42 374.33 8
4 0 -2 8605.5 323.558 3
4 0 -2 8335.29 378.574 6
-4 0 2 8027.08 245.157 5
4 0 -1 2182.72 176.861 2
4 0 -1 2189.21 189.152 13
-4 0 1 2147.58 179.168 13
4 0 -1 2413.11 196.504 10
4 0 -1 2193.78 191.096 4
-4 0 1 2322.43 199.899 9
4 0 -1 2113.36 180.853 8
4 0 -1 2174.02 131.909 3
4 0 -1 2106.19 182.783 6
-4 0 1 2112.12 97.2946 5
4 0 0 9621.5 363.146 2
-4 0 0 9416.37 367.597 13
4 0 0 9462.31 370.966 10
4 0 0 9259.71 370.579 4
4 0 0 9922.53 371.934 8
-4 0 0 10153.2 396.551 9
4 0 0 9703.32 171.811 3
4 0 0 9771.23 371.993 6
4 0 1 14998.8 454.147 2
-4 0 -1 14586.2 464.406 13
-4 0 -1 14278.8 235.559 11
-4 0 -1 15178.5 433.996 6
4 0 1 15049.2 449.901 6
-4 0 -1 15109.3 476.332 9
4 0 1 14426.3 443.466 10
-4 0 -1 15128.2 435.583 10
4 0 2 3526.92 226.548 2
4 0 2 3657.65 104.766 5
4 0 2 4086.53 234.846 6
-4 0 -2 3881.63 218.463 6
-4 0 -2 3958.93 200.424 7
-4 0 -2 4290.55 253.827 9
-4 0 -2 4343.95 229.951 10
-4 0 -3 1836.21 104.4 3
-4 0 -3 1763.56 151.511 10
4 0 3 1802.22 163.556 2
4 0 3 1737.28 65.6488 11
-4 0 -3 1826 135.605 7
4 0 3 1715.47 154.503 6
-4 0 -3 1436.77 140.647 6
4 0 3 1733.74 104.951 5
-4 0 -4 7969.64 285.776 3
4 0 4 8357.74 209.744 11
4 0 4 7802.39 331.61 2
-4 0 -4 7853.28 286.82 7
4 0 4 8275.11 289.038 7
4 0 4 7895.55 271.707 5
-4 0 -4 7683.64 324.91 6
4 0 5 18988.3 485.949 5
-4 0 -5 18697 525.589 6
4 0 5 18909 521.662 2
4 0 5 19882.9 401.108 11
-4 0 -5 18766 462.379 7
4 0 5 19227.2 469.107 7
-4 0 -5 18785.1 519.217 3
4 0 6 7342.84 338.572 5
4 0 6 6986.17 319.737 2
-4 0 -6 7831.62 327.13 7
4 0 6 6609.37 298.714 7
-4 0 -6 7510.88 379.598 3
4 0 7 22.6636 45.2855 2
-4 0 -7 22.6017 47.163 3
-4 0 -7 7.44359 39.4178 7
4 0 7 32.7368 50.8839 5
4 0 8 1194.38 139.4 2
-4 0 -8 1324.71 205.601 3
4 0 8 1214 156.372 7
-4 0 -8 960.105 143.747 7
4 0 8 875.33 148.054 5
4 0 9 807.7 141.198 7
-4 0 -9 653.654 121.3 7
-4 0 -9 652.369 157.395 3
-4 0 -9 594.738 107.376 1
4 0 9 725.106 108.587 2
4 0 10 39.2901 51.8098 7
-4 0 -10 60.4899 78.5743 3
-4 0 -10 93.8201 49.4858 1
4 0 10 77.5969 52.2101 2
4 0 11 97.398 74.1168 7
-4 0 -11 98.6762 89.4425 3
4 0 12 181.228 99.0969 7
-4 0 -12 277.464 134.194 3
4 0 13 616.768 153.701 7
4 1 -10 818.11 218.611 3
4 1 -10 359.263 144.046 6
4 1 -10 481.276 147.783 13
4 1 -9 968.467 221.807 3
-4 -1 9 1030.99 222.569 8
-4 -1 9 925.954 209.715 7
4 1 -9 1142.11 221.397 6
4 1 -9 860.671 178.593 13
-4 -1 8 30.301 68.779 7
-4 -1 8 -13.0358 67.1767 8
4 1 -8 35.3688 82.8476 3
-4 -1 7 2142.23 153.471 1
4 1 -7 2107.26 240.2 13
-4 -1 7 2068.99 271.901 8
4 1 -7 2145.35 139.788 2
4 1 -7 2105.42 287.723 3
4 1 -6 6626.49 274.858 2
-4 -1 6 7104.64 461.933 8
4 1 -6 6196.98 377.531 13
4 1 -6 6718.59 472.369 3
-4 -1 6 6684.39 382.342 5
4 1 -5 11371.9 369.778 2
4 1 -5 12173.7 494.939 13
4 1 -5 11272.8 495.964 12
-4 -1 5 11692.6 549.92 8
4 1 -5 11104.2 556.936 3
-4 -1 5 11527 456.782 5
4 1 -4 6638.59 284.603 2
4 1 -4 6838.06 347.829 13
4 1 -4 7312.14 375.653 12
4 1 -4 6266.99 360.171 4
-4 -1 4 7408.26 406.122 8
4 1 -4 7112.78 392.112 8
4 1 -4 6963.53 404.328 3
-4 -1 4 6979.06 324.281 5
4 1 -3 12483 436.761 13
4 1 -3 12480.5 462.13 12
4 1 -3 12931.8 484.161 10
4 1 -3 12463 474.83 4
-4 -1 3 12986.2 488.537 9
4 1 -3 12059.1 474.287 8
4 1 -3 12620.7 391.399 2
4 1 -3 13433.3 488.205 6
4 1 -3 12112.8 359.466 5
-4 -1 3 12423.4 381.59 5
4 1 -2 3407.43 230.401 12
4 1 -2 3196 210.361 13
-4 -1 2 3387.11 203.286 13
4 1 -2 3326.52 232.721 10
4 1 -2 3335.23 233.188 4
4 1 -2 3490.69 238.494 8
-4 -1 2 3149.99 226.006 9
4 1 -2 3467.72 208.855 2
4 1 -2 3139.99 225.863 6
4 1 -2 3453.6 166.606 5
-4 -1 2 3018.89 164.815 5
4 1 -1 383.078 84.0477 10
4 1 -1 446.373 51.8617 5
4 1 -1 419.111 83.5039 4
-4 -1 1 363.808 50.3438 5
-4 -1 1 368.651 89.6805 9
4 1 -1 489.36 90.3438 8
4 1 -1 420.232 81.621 13
4 1 -1 514.723 92.1053 12
-4 -1 1 334.798 65.3684 13
4 1 -1 380.521 82.0345 6
4 1 0 1700.44 145.356 10
-4 -1 0 2015.53 157.298 4
4 1 0 1556.89 145.527 4
-4 -1 0 1754.86 154.794 9
4 1 0 1633.94 151.274 8
4 1 0 1758.99 151.709 9
-4 -1 0 1896.16 148.467 13
4 1 0 1666.88 144.53 6
4 1 0 1706.39 78.1894 5
-4 -1 -1 4149.07 108.457 11
-4 -1 -1 4331.61 227.87 13
-4 -1 -1 4146.64 204.811 10
-4 -1 -1 4346.37 235.378 9
4 1 1 4295.44 220.112 10
-4 -1 -1 4339.87 224.731 4
4 1 1 3835.53 216.124 4
4 1 1 4277.04 227.194 9
-4 -1 -1 3801.42 197.639 6
4 1 1 4162.05 113.79 5
4 1 1 3976.32 210.351 6
4 1 1 4296.91 118.776 3
-4 -1 -2 -10.0621 30.6102 10
4 1 2 25.2073 34.3463 10
-4 -1 -2 10.2784 32.8244 4
-4 -1 -2 37.9727 38.7436 9
4 1 2 14.533 45.6357 9
4 1 2 63.6187 42.6611 6
-4 -1 -2 80.0684 44.3594 7
-4 -1 -2 56.9981 39.9649 6
4 1 2 35.0925 23.4272 3
-4 -1 -2 48.6268 22.446 3
4 1 3 2620.85 168.808 6
-4 -1 -3 2946.99 167 6
-4 -1 -3 2889.72 180.582 7
4 1 3 2567.81 169.621 7
4 1 3 2962.31 159.15 3
-4 -1 -3 2592.33 131.492 3
-4 -1 -3 2861.03 163.838 10
4 1 4 862.121 92.9296 5
-4 -1 -4 666.376 79.8752 6
4 1 4 637.065 93.3372 7
-4 -1 -4 629.86 85.0236 10
-4 -1 -4 720.952 96.6584 7
4 1 4 620.089 94.6175 3
-4 -1 -4 854.322 96.36 3
4 1 5 3996.39 222.364 5
-4 -1 -5 3521.12 201.858 6
4 1 5 3876.68 222.434 2
-4 -1 -5 3670.08 221.43 7
4 1 5 3863.18 226.255 7
-4 -1 -5 3628.38 225.97 3
4 1 6 976.221 127.942 5
4 1 6 1028.26 118.288 2
-4 -1 -6 970.701 115.807 6
-4 -1 -6 843.021 115.878 7
-4 -1 -6 878.978 129.547 3
4 1 7 7527.93 306.796 2
4 1 7 8343.04 396.082 5
-4 -1 -7 8322.67 386.625 7
4 1 7 8808.03 393.102 7
-4 -1 -7 7871.38 418.074 3
4 1 8 3950.57 221.872 2
4 1 8 4392.59 313.642 5
-4 -1 -8 4369.63 298.755 7
4 1 8 4415.54 302.261 7
-4 -1 -8 4478.7 347.069 3
4 1 9 126.326 71.1325 7
-4 -1 -9 139.649 76.3764 7
-4 -1 -9 23.3554 70.0839 3
4 1 9 119.47 50.0989 2
4 1 10 221.397 101.272 7
-4 -1 -10 305.266 119.172 3
4 1 10 249.224 56.5501 2
-4 -1 -10 202.049 62.1999 1
-4 -1 -11 1596.71 261.393 3
4 1 11 1910.73 246.869 7
-4 -1 -12 22.9277 81.429 3
4 1 12 -78.7006 65.0215 7
-4 -1 -13 886.919 241.856 3
4 1 13 1166.31 216.096 7
4 2 -10 1611.25 304.031 3
4 2 -10 1161.93 209.495 13
4 2 -9 311.959 109.463 13
4 2 -9 673.028 197.557 3
-4 -2 9 613.575 171.581 7
-4 -2 9 445.824 148.903 8
4 2 -8 119.058 77.7993 13
-4 -2 8 25.8421 61.703 8
4 2 -8 95.549 92.8241 3
4 2 -7 653.739 127.287 13
4 2 -7 800.557 84.1069 2
4 2 -7 662.729 132.577 5
-4 -2 7 965.983 181.055 8
4 2 -7 1012.87 218.972 3
4 2 -6 930.835 142.161 5
-4 -2 6 657.508 124.97 5
4 2 -6 662.552 121.666 13
-4 -2 6 1012.9 185.972 8
4 2 -6 786.388 94.5175 2
4 2 -5 2292.76 229.83 12
4 2 -5 2143.94 193.866 13
-4 -2 5 2384.56 250.416 8
4 2 -5 2580.75 217.553 5
-4 -2 5 1938.35 199.73 5
4 2 -5 2181.56 157.018 2
4 2 -4 207.704 89.1177 8
4 2 -4 211.119 74.08 4
-4 -2 4 312.534 81.5698 5
-4 -2 4 329.115 102.413 8
4 2 -4 214.213 64.688 13
4 2 -4 257.011 92.0094 12
4 2 -3 6167.23 327.777 4
4 2 -3 6098.87 324.972 12
4 2 -3 6247.69 280.845 13
4 2 -3 6426.38 281.072 5
-4 -2 3 6202.04 288.682 5
4 2 -3 6064.49 334.924 8
4 2 -2 2768.48 203.501 4
4 2 -2 2955.08 222.944 8
-4 -2 2 2989.29 206.569 9
4 2 -2 3216.49 222.478 12
4 2 -2 2813.85 176.413 13
-4 -2 2 2873.97 165.13 13
-4 -2 2 2573.92 168.55 5
4 2 -2 2601.8 163.538 5
-4 -2 1 77.4707 44.6256 11
4 2 -1 57.2851 29.8573 5
-4 -2 1 32.9588 34.2843 5
4 2 -1 60.4243 48.1709 4
-4 -2 1 18.0895 35.496 9
4 2 -1 -14.4479 35.1961 8
-4 -2 1 12.1302 33.4609 4
-4 -2 1 63.0951 33.609 13
4 2 -1 31.8735 38.7171 12
4 2 -1 18.0041 29.5913 13
4 2 0 4679.46 225.323 10
-4 -2 0 4810.8 221.124 4
4 2 0 4528.76 224.498 4
4 2 0 4428.78 214.786 9
4 2 0 4944.46 253.227 8
-4 -2 0 5057.23 232.502 9
-4 -2 0 4951.94 186.025 11
-4 -2 0 4713.24 199.245 13
4 2 0 4415.02 228.749 12
4 2 0 4859.26 229.729 6
4 2 0 4796.45 178.278 5
4 2 1 8642.75 238.682 3
-4 -2 -1 8422.36 293.287 12
-4 -2 -1 8948.16 209.425 11
4 2 1 8927.68 284.948 10
-4 -2 -1 8834.1 296.512 9
4 2 1 8403.91 287.653 4
-4 -2 -1 8597.38 282.75 4
4 2 1 8453.15 289.729 9
-4 -2 -1 8658.72 328.202 7
4 2 1 8583.12 276.993 6
4 2 1 8966.14 238.78 5
-4 -2 -2 8699.88 245.051 3
4 2 2 8778.16 248.899 3
-4 -2 -2 8798.32 189.118 11
4 2 2 8843.43 182.23 11
-4 -2 -2 9005.42 288.84 12
4 2 2 8481.32 300.069 9
4 2 2 8483 259.003 10
-4 -2 -2 8656.68 278.875 4
-4 -2 -2 8205.92 315.024 7
4 2 2 9023.53 264.494 6
4 2 3 755.91 84.1384 3
-4 -2 -3 836.72 87.8826 3
-4 -2 -3 866.638 76.8899 10
4 2 3 826.891 68.1539 11
4 2 3 773.066 100.935 9
-4 -2 -3 884.658 111.283 7
-4 -2 -3 713.227 69.7506 6
4 2 3 755.55 77.8244 6
4 2 3 871.191 107.873 7
-4 -2 -4 3975.95 160.625 10
-4 -2 -4 3648.87 153.542 6
4 2 4 3348.08 211.53 3
-4 -2 -4 3748.6 205.369 3
-4 -2 -4 3075.98 204.307 7
4 2 4 3530.08 217.214 7
-4 -2 -5 1363.72 104.426 6
4 2 5 1444.77 165.575 3
-4 -2 -5 1680.84 157.89 3
-4 -2 -5 1457.12 149.628 7
-4 -2 -6 4220.83 199.728 6
4 2 6 4218.56 260.766 5
4 2 6 4302.01 311.537 3
-4 -2 -6 4838.44 298.282 3
-4 -2 -6 4742.25 286.164 7
4 2 7 29897.8 759.441 5
-4 -2 -7 29781.5 765.959 7
4 2 7 30493.4 766.599 7
-4 -2 -7 31647.2 829.344 3
4 2 8 22637.5 500.829 2
4 2 8 23235.2 721.97 5
-4 -2 -8 23032.8 721.483 7
4 2 8 22174.7 705.349 7
-4 -2 -8 24898.2 802.218 3
4 2 9 369.755 102.044 7
4 2 9 240.262 53.0162 2
-4 -2 -9 109.181 90.2506 3
4 2 10 3544.93 323.939 7
4 2 10 3451.95 178.117 2
-4 -2 -10 3355.71 348.628 3
4 2 11 366.849 117.275 7
-4 -2 -11 378.534 145.05 3
4 2 12 541.268 157.542 7
-4 -2 -12 166.559 102.573 3
4 2 13 177.885 109.822 7
-4 -3 10 375.444 139.366 7
4 3 -10 310.157 107.486 13
-4 -3 9 413.731 156.024 11
4 3 -9 510.564 125.362 13
-4 -3 9 320.897 123.618 8
-4 -3 9 393.883 136.371 7
4 3 -9 368.433 167.296 3
-4 -3 8 113.052 96.6103 11
4 3 -8 160.299 86.4157 13
4 3 -8 202.293 103.439 5
-4 -3 8 107.483 74.8509 8
4 3 -8 166.53 113.051 3
4 3 -7 1668.76 192.374 13
-4 -3 7 1518.12 221.576 11
4 3 -7 1411.87 194.398 5
-4 -3 7 1327.16 217.776 8
4 3 -7 1308.21 111.57 2
-4 -3 7 1287.39 118.389 1
4 3 -6 2355.55 206.696 13
-4 -3 6 2398.71 254.528 11
-4 -3 6 2318.54 268.089 8
4 3 -6 2221.08 228.443 5
-4 -3 6 2499.45 176.969 1
4 3 -5 1585.34 158.428 13
-4 -3 5 1356.83 184.493 11
4 3 -5 1327.02 177.195 4
-4 -3 5 1361.3 172.11 5
-4 -3 5 1536.66 200.173 8
4 3 -5 1564.84 179.062 5
-4 -3 4 127.69 56.665 11
4 3 -4 157.697 62.6153 5
-4 -3 4 146.687 70.6619 5
4 3 -4 71.5321 59.8129 4
4 3 -4 62.5276 59.8035 8
-4 -3 4 140.032 59.3731 8
4 3 -4 136.336 52.1138 13
-4 -3 3 1756.47 171.543 11
4 3 -3 1896.89 178.695 4
-4 -3 3 2000.91 197.301 8
4 3 -3 2021.48 195.574 8
4 3 -3 1903.62 138.02 13
-4 -3 3 1825.34 169.674 5
-4 -3 2 2647.1 190.566 11
4 3 -2 2865.63 200.061 4
4 3 -2 2733 208.979 8
-4 -3 2 2406.86 167.7 9
4 3 -2 2769.21 148.646 13
4 3 -2 2696.55 184.121 5
-4 -3 2 2620.85 188.062 5
-4 -3 1 499.669 71.7303 9
4 3 -1 447.954 82.4732 8
4 3 -1 517.935 80.5931 5
-4 -3 1 561.419 82.7261 5
4 3 -1 517.897 82.9985 4
-4 -3 1 508.888 82.1462 11
-4 -3 1 403.653 48.4367 13
4 3 -1 459.085 83.8106 12
4 3 0 91773.8 1017.95 12
-4 -3 0 89828.2 676.065 13
-4 -3 0 92241.5 918.896 11
-4 -3 0 92125.9 865.788 9
4 3 0 90288.6 886.921 11
-4 -3 0 90425.7 900.802 4
4 3 0 87830.4 909.61 4
4 3 0 91814.8 1056.98 8
4 3 0 92132.8 848.621 9
-4 -3 0 91475.8 1019.73 8
4 3 0 92490.8 928.04 5
4 3 0 91276.4 984.139 3
4 3 1 7817.92 275.412 3
4 3 1 7637.59 240.212 11
-4 -3 -1 7468.86 244.101 11
4 3 1 7087.99 264.932 12
-4 -3 -1 7945.11 249.572 9
-4 -3 -1 7679.67 234.034 4
4 3 1 7841.11 249.446 4
-4 -3 -1 7595.53 290.136 8
4 3 1 7698.17 247.038 9
-4 -3 -1 7188.66 308.707 7
4 3 1 7882.45 272.16 5
-4 -3 -2 10425.8 319.534 3
4 3 2 10915.1 325.818 3
-4 -3 -2 9801.45 274.303 11
-4 -3 -2 10148.2 287.344 12
4 3 2 10053.5 273.195 11
4 3 2 10300.9 301.477 9
4 3 2 10381.8 249.567 10
-4 -3 -2 10584.2 262.531 4
-4 -3 -2 10500.2 337.291 8
-4 -3 -2 9994.36 364.14 7
4 3 2 10301.4 247.214 6
-4 -3 -3 10920.1 342.337 3
4 3 3 10937.7 351.202 3
4 3 3 10615.7 302.755 11
-4 -3 -3 10711.1 280.723 12
-4 -3 -3 10841 386.184 7
4 3 3 10669.2 222.824 6
4 3 3 10483.4 222.078 10
-4 -3 -4 391.933 87.7826 7
-4 -3 -4 343.155 69.98 3
4 3 4 320.006 74.7158 3
4 3 4 383.56 67.0588 11
-4 -3 -5 1760.87 75.0641 6
-4 -3 -5 2064.72 188.487 7
4 3 5 1567.41 169.533 3
-4 -3 -5 1695.13 166.191 3
-4 -3 -5 1821.1 76.2197 10
-4 -3 -6 3724.55 145.104 6
4 3 6 3951.33 307.329 3
-4 -3 -6 4107.5 280.893 3
-4 -3 -6 4669.1 295.83 7
4 3 6 3788.53 268.278 7
4 3 7 832.36 167.953 3
-4 -3 -7 431.507 112.88 3
-4 -3 -7 565.03 117.879 7
4 3 7 502.234 108.908 7
4 3 8 9421.52 465.674 5
4 3 8 10494.1 601.226 3
-4 -3 -8 9081.33 488.332 3
-4 -3 -8 10041.8 498.31 7
4 3 8 9680.73 487.824 7
-4 -3 -9 4920.35 387.415 3
4 3 9 4361.16 349.036 7
-4 -3 -10 493.443 136.595 3
-4 -3 -10 333.995 63.0126 1
4 3 10 375.076 63.0973 2
4 3 10 584.405 144.609 7
4 3 11 109.483 82.7128 7
-4 -3 -11 1.57985 74.4954 3
4 3 12 167.582 108.657 7
-4 -3 -12 205.146 126.8 3
4 3 13 422.108 162.795 7
-4 -4 10 112.957 85.8613 7
4 4 -9 614.6 164.017 5
-4 -4 9 441.799 152.279 11
-4 -4 9 595.989 177.359 8
4 4 -9 338.27 103.253 13
4 4 -8 176.928 95.2112 5
-4 -4 8 105.91 73.1005 11
-4 -4 8 37.8928 93.5409 8
4 4 -8 43.8728 49.2895 13
4 4 -7 1360.91 165.037 13
4 4 -7 1305.54 204.262 5
-4 -4 7 1303.72 210.741 11
-4 -4 7 1295.02 216.036 8
-4 -4 7 1230.06 131.577 1
4 4 -6 883.493 122.416 13
-4 -4 6 1074.33 183.477 11
4 4 -6 1183.99 176.725 5
-4 -4 6 1332.86 201.097 8
-4 -4 6 1190.25 135.112 1
4 4 -5 4818.04 246.114 13
-4 -4 5 4485.83 332.882 11
-4 -4 5 4240.1 327.831 8
4 4 -5 4570.24 320.638 5
-4 -4 5 4500.56 325.96 5
-4 -4 5 4828.67 275.924 1
-4 -4 4 1337.7 170.819 11
4 4 -4 1136.61 152.24 5
4 4 -4 1332.73 162.389 4
-4 -4 4 1221.26 163.893 5
4 4 -4 1054.05 154.742 8
-4 -4 4 955.715 148.157 8
4 4 -4 1355.28 116.603 13
4 4 -3 179.001 42.8949 13
-4 -4 3 221.829 82.4208 11
4 4 -3 331.541 85.4021 8
4 4 -3 324.587 83.4603 4
-4 -4 3 217.75 71.1961 8
4 4 -3 235.284 74.9209 5
-4 -4 3 355.756 92.9943 5
4 4 -2 3113.08 204.985 4
-4 -4 2 3093.54 169.96 9
4 4 -2 3500.31 236.465 8
-4 -4 2 3268.64 229.391 11
4 4 -2 3145.9 118.866 13
-4 -4 2 3168.04 226.439 5
4 4 -1 13744 423.714 11
4 4 -1 12893.5 370.817 4
-4 -4 1 14117.4 312.825 9
-4 -4 1 13009.3 408.136 8
4 4 -1 13516.3 420.705 8
-4 -4 1 13159.5 423.986 11
-4 -4 1 13373 437.493 5
4 4 -1 13771.2 430.405 5
4 4 0 4737.64 256.445 3
-4 -4 0 5356.37 257.566 11
4 4 0 4748.15 238.363 11
-4 -4 0 4957.44 166.287 9
4 4 0 5040.38 246.054 8
-4 -4 0 5222.48 242.481 8
4 4 0 5006.76 254.708 5
-4 -4 0 4893.07 271.3 7
4 4 0 4765.87 198.836 4
4 4 1 5280.23 261.064 3
4 4 1 5607.83 248.363 11
4 4 1 5049.52 224.654 12
-4 -4 -1 5569.48 250.337 11
4 4 1 4990.86 177.129 4
-4 -4 -1 5515.31 236 8
4 4 1 5445.87 178.502 9
-4 -4 -1 5424.27 278.222 7
4 4 1 5095.18 256.357 5
-4 -4 -2 23190.8 511.638 11
4 4 2 23833.3 435.411 12
4 4 2 24718.5 520.865 11
4 4 2 24061.5 423.538 9
-4 -4 -2 24815.3 310.28 4
-4 -4 -2 24359 493.534 8
-4 -4 -2 24435.9 591.136 7
4 4 2 24925 564.071 3
-4 -4 -2 23826.2 551.203 3
-4 -4 -3 3991.01 232.793 3
4 4 3 3739.25 229.205 3
4 4 3 3843.01 105.925 10
4 4 3 3830.51 219.493 11
-4 -4 -3 3718.79 122.802 4
-4 -4 -3 3583.66 236.207 7
4 4 3 3989.82 107.005 6
-4 -4 -4 35.9167 45.1274 7
-4 -4 -4 151.135 65.9195 3
4 4 4 101.741 48.9966 3
4 4 4 40.0932 31.3664 11
-4 -4 -5 5776.18 152.13 12
-4 -4 -5 5812.99 327.138 7
4 4 5 5219.91 322.78 3
-4 -4 -5 5632.22 313.326 3
-4 -4 -6 386.38 97.5157 7
4 4 6 270.919 85.5005 7
-4 -4 -6 364.004 91.4912 3
4 4 6 394.097 115.898 3
-4 -4 -7 3563.54 108.536 10
-4 -4 -7 3732.57 109.998 6
-4 -4 -7 3431.35 281.795 7
4 4 7 3323.24 280.907 7
4 4 7 2814.87 295.255 3
-4 -4 -7 3356.74 286.66 3
-4 -4 -8 4609.13 270.547 1
-4 -4 -8 4117.35 158.404 10
-4 -4 -8 4685.33 340.986 8
-4 -4 -8 4359.89 163.044 6
4 4 8 5801.55 397.031 7
-4 -4 -8 5461.97 389.613 3
4 4 9 657.81 151.79 7
-4 -4 -9 323.737 122.738 3
-4 -4 -9 376.056 76.9707 1
4 4 10 266.897 112.199 7
-4 -4 -10 157.523 118.07 3
-4 -4 -10 103.525 49.1092 1
-4 -4 -11 110.212 42.3384 6
4 4 11 180.202 110.681 7
-4 -4 -11 129.3 87.1573 3
4 4 12 498.288 170.278 7
-4 -4 -12 476.231 174.946 3
-4 -5 10 311.448 126.069 7
-4 -5 9 333.443 135.743 11
4 5 -9 79.4687 95.3293 5
-4 -5 8 1145.02 225.891 11
4 5 -8 1011.03 193.847 5
-4 -5 8 1236.46 227.304 8
4 5 -8 1218.04 161.642 13
4 5 -7 5416.83 303.515 13
-4 -5 7 5393.88 428.725 11
-4 -5 7 6108.99 455.239 8
4 5 -7 5532.28 416.894 5
-4 -5 7 5415.3 308.905 1
4 5 -6 115.678 41.3409 13
4 5 -6 117.755 67.0222 5
-4 -5 6 127.333 86.0424 11
-4 -5 6 -30.2747 66.5488 8
-4 -5 6 112.644 62.9364 1
4 5 -5 -20.9986 35.0447 13
-4 -5 5 -2.0565 57.0812 11
4 5 -5 66.5962 69.4 5
-4 -5 5 -20.0925 63.3884 8
-4 -5 5 0.36665 54.5528 1
-4 -5 4 305.423 88.3736 1
4 5 -4 353.35 54.1653 13
-4 -5 4 344.76 117.692 11
4 5 -4 248.715 85.6653 5
-4 -5 4 283.288 92.7344 5
4 5 -4 291.903 89.2227 8
-4 -5 4 389.325 104.634 8
4 5 -4 518.024 106.248 4
-4 -5 3 3823.24 285.339 11
4 5 -3 3693.74 122.952 13
4 5 -3 3861.17 251.83 4
-4 -5 3 3381.76 251.098 8
4 5 -3 3853.89 265.453 8
-4 -5 3 3582.28 264.031 1
4 5 -3 3711.6 271.579 5
-4 -5 3 3880.76 284.635 5
4 5 -2 534.148 93.5545 8
-4 -5 2 582.913 64.7204 9
-4 -5 2 536.292 106.232 5
4 5 -2 582.152 113.122 5
-4 -5 2 670.956 121.382 11
4 5 -2 800.156 125.825 11
4 5 -2 539.541 87.6873 4
4 5 -1 4187.66 275.259 3
-4 -5 1 4154.62 263.413 11
-4 -5 1 4301.86 126.314 9
-4 -5 1 3815.9 219.595 8
4 5 -1 4168.82 231.381 8
-4 -5 1 3958.59 265.436 5
-4 -5 1 4286.24 266.206 7
4 5 -1 4347.22 211.585 4
-4 -5 0 23302.6 595.155 11
4 5 0 22945.6 413.933 4
4 5 0 22796.8 502.663 8
-4 -5 0 22852.3 490.792 8
-4 -5 0 22702.9 595.226 7
4 5 0 23359.6 625.329 3
-4 -5 -1 189.474 30.3603 13
4 5 1 171.63 59.5868 11
-4 -5 -1 227.015 71.5273 11
4 5 1 232.065 32.4125 9
-4 -5 -1 214.547 53.1408 8
4 5 1 209.782 34.9001 4
-4 -5 -1 180.246 65.3574 7
4 5 1 216.946 71.9375 3
-4 -5 -2 13565.1 448.825 11
4 5 2 13082.5 328.288 12
4 5 2 13015.6 434.042 11
-4 -5 -2 12567 448.335 7
4 5 2 13352.3 460.102 7
4 5 2 13832 467.606 3
-4 -5 -2 13671.5 471.121 3
-4 -5 -2 12736.3 343.152 8
4 5 3 4548.97 167.611 12
-4 -5 -3 4490.25 274.104 3
4 5 3 4635.35 282.443 3
-4 -5 -3 4227.56 269.231 7
-4 -5 -4 -33.5131 46.1149 3
4 5 4 24.1081 49.7208 3
-4 -5 -4 13.5305 37.4363 7
4 5 5 5457.77 328.665 11
-4 -5 -5 5635.89 336.181 7
4 5 5 5810.85 355.92 3
-4 -5 -5 5604.68 334.164 3
4 5 6 236.115 88.9287 11
-4 -5 -6 230.752 79.5827 1
-4 -5 -6 183.207 77.7187 3
4 5 6 165.01 84.1056 3
-4 -5 -6 437.634 110.401 7
4 5 6 243.419 82.3793 7
-4 -5 -7 521.244 105.53 1
-4 -5 -7 984.045 166.205 7
4 5 7 731.023 143.84 7
-4 -5 -7 851.34 151.966 3
4 5 7 560.398 143.904 3
-4 -5 -8 1791.48 185.938 1
-4 -5 -8 1560.68 197.435 8
4 5 8 1811.54 232.552 7
-4 -5 -8 1671.63 223.957 3
-4 -5 -9 8.35787 16.7104 10
-4 -5 -9 -16.7075 20.8297 6
4 5 9 37.6724 64.6353 7
-4 -5 -9 -59.6427 66.4091 3
-4 -5 -9 11.9415 40.3744 4
-4 -5 -9 61.4204 56.8719 1
-4 -5 -10 469.762 65.0786 6
4 5 10 396.081 124.639 7
-4 -5 -10 422.541 91.2997 1
-4 -5 -10 247.28 120.565 3
-4 -5 -10 450.227 105.543 4
-4 -5 -11 121.111 79.2043 13
-4 -5 -11 23.1756 76.0794 3
4 5 11 213.448 128.983 7
-4 -5 -12 422.128 152.945 13
-4 -5 -12 151.094 108.661 3
4 5 12 233.036 124.562 7
-4 -6 10 79.7356 88.8834 7
4 6 -9 222.257 120.874 5
4 6 -8 76.5124 64.8502 5
-4 -6 8 128.419 107.491 11
4 6 -7 76.39 47.7012 13
4 6 -7 -70.249 59.5858 5
-4 -6 7 54.5891 80.1128 11
-4 -6 7 -28.8308 67.4375 8
-4 -6 7 15.5403 46.5447 1
4 6 -6 131.075 43.5487 13
4 6 -6 74.4903 51.9387 5
-4 -6 6 156.313 116.631 11
-4 -6 6 169.707 86.2813 8
-4 -6 6 268.054 92.7584 1
4 6 -5 40.624 32.1036 13
-4 -6 5 45.8682 65.4308 11
4 6 -5 -19.9099 64.8757 5
-4 -6 5 -23.6751 44.0708 8
-4 -6 5 -40.1621 63.9763 1
4 6 -4 12.8164 17.5108 13
-4 -6 4 -3.56978 55.9993 11
4 6 -4 36.1416 50.3908 5
4 6 -4 -46.7871 56.3545 8
-4 -6 4 13.7415 45.7457 8
-4 -6 4 39.3935 52.6011 1
-4 -6 3 76.4146 69.472 11
4 6 -3 49.9122 49.076 5
-4 -6 3 96.3524 65.8187 5
4 6 -3 140.043 64.644 8
-4 -6 3 51.2714 40.5807 8
-4 -6 3 27.7763 51.0709 1
-4 -6 2 339.607 86.3601 7
-4 -6 2 277.09 87.2262 11
4 6 -2 272.193 86.0276 11
4 6 -2 237.509 81.0242 5
-4 -6 2 449.126 116.17 5
-4 -6 2 161.205 23.252 9
4 6 -2 205.852 66.0499 8
4 6 -2 236.358 64.6481 4
-4 -6 2 420.76 111.11 1
-4 -6 1 1698.62 194.191 1
4 6 -1 1875.38 196.646 5
-4 -6 1 1582.26 184.491 5
-4 -6 1 1326.47 165.536 11
4 6 -1 1757.62 187.99 11
4 6 -1 1669.34 131.755 4
-4 -6 1 1509.46 138.706 8
4 6 -1 1742.45 148.271 8
-4 -6 1 1843.01 179.081 7
4 6 -1 1790.43 198.806 3
4 6 0 249.687 48.0104 4
4 6 0 173.928 65.0274 3
4 6 0 65.9493 60.1481 11
-4 -6 0 148.136 66.419 11
4 6 0 300.089 91.5157 5
4 6 0 92.6989 39.0857 8
-4 -6 0 354.82 88.0281 7
-4 -6 0 224.994 53.853 8
-4 -6 0 106.923 52.7576 1
-4 -6 -1 220.549 78.6059 1
-4 -6 -1 221.188 38.4385 13
4 6 1 205.831 72.3038 11
-4 -6 -1 180.422 73.1288 11
-4 -6 -1 211.031 49.1665 8
4 6 1 253.289 76.2403 3
-4 -6 -1 179.739 68.7277 7
4 6 1 167.309 30.5636 4
4 6 1 229.421 83.1244 5
-4 -6 -2 5215.43 312.087 11
-4 -6 -2 5533.82 212.19 13
4 6 2 5329.42 314.1 11
-4 -6 -2 5563.88 349.204 1
-4 -6 -2 5312.85 208.735 8
-4 -6 -2 5738.76 318.089 7
4 6 2 5102.91 301.179 7
4 6 2 5906.78 337.149 3
4 6 3 248.04 81.5689 3
4 6 3 352.519 88.9291 11
-4 -6 -3 277.039 56.9692 13
4 6 3 239.471 43.5766 12
-4 -6 -3 246.067 85.2383 1
-4 -6 -3 327.18 83.0946 7
4 6 3 203.24 74.2362 7
4 6 3 258.445 48.1086 6
4 6 4 1032.42 154.72 3
-4 -6 -4 1158.71 158.982 3
-4 -6 -4 1274.92 135.946 13
4 6 4 1260.85 166.206 11
4 6 4 1240.9 55.0328 10
4 6 4 1153.27 53.4551 6
-4 -6 -4 1322.43 167.242 7
4 6 4 1133.83 160.631 7
-4 -6 -4 1279.45 169.819 1
-4 -6 -5 2444.83 239.077 1
-4 -6 -5 2539.06 86.0722 4
4 6 5 2607.61 254.215 11
-4 -6 -5 2639.21 211.047 13
-4 -6 -5 2753.82 250.059 7
4 6 5 2407.55 234.791 7
-4 -6 -5 2695.29 247.522 3
4 6 5 2766.63 262.875 3
-4 -6 -6 8122.83 430.747 1
-4 -6 -6 7755.12 223.729 4
4 6 6 8000.84 457.822 11
-4 -6 -6 7400.2 384.054 13
-4 -6 -6 8368.12 452.882 7
4 6 6 8521.08 464.665 7
-4 -6 -6 7325.11 422.929 3
4 6 6 8017.69 477.071 3
-4 -6 -7 -73.6341 62.8016 1
-4 -6 -7 62.4945 30.8908 4
-4 -6 -7 -41.0764 58.5467 13
4 6 7 32.0478 71.4962 7
-4 -6 -7 -13.0618 38.3008 8
-4 -6 -7 19.5289 47.4342 3
-4 -6 -8 73.8006 65.3325 1
-4 -6 -8 14.1302 25.3774 4
-4 -6 -8 85.3198 80.9951 13
4 6 8 -29.0218 60.1598 7
-4 -6 -8 0.90963 40.6208 8
-4 -6 -8 90.9958 73.3655 3
-4 -6 -9 1206.83 169.37 1
-4 -6 -9 1097.14 138.205 4
4 6 9 1123.97 206.784 7
-4 -6 -9 1188.66 205.441 3
-4 -6 -9 1176.37 197.542 13
-4 -6 -10 438.884 109.51 1
-4 -6 -10 375.769 131.388 13
-4 -6 -10 305.811 124.537 3
4 6 10 195.359 94.0706 7
-4 -6 -11 201.809 119.962 13
4 6 11 -2.57348 68.4494 7
-4 -6 -11 327.215 133.925 3
4 7 -8 295.415 123.696 5
-4 -7 8 600.735 175.845 11
4 7 -7 -38.2679 83.6382 5
-4 -7 7 -70.5972 93.6515 11
-4 -7 7 -3.14968 66.7784 1
4 7 -6 99.5236 37.5634 13
-4 -7 6 16.6432 56.9104 11
-4 -7 6 13.4762 76.3461 1
-4 -7 6 130.442 70.6859 8
4 7 -6 222.725 103.729 5
4 7 -5 3451.08 146.168 13
-4 -7 5 3660.26 347.704 11
-4 -7 5 3535.75 299.49 8
4 7 -5 4024.28 353.9 5
-4 -7 5 3565.52 315.695 1
4 7 -4 850.352 53.1052 13
4 7 -4 813.57 44.6468 13
-4 -7 4 1187.89 196.829 11
4 7 -4 981.079 170.86 5
4 7 -4 1229.19 162.544 8
-4 -7 4 1049.18 162.319 8
-4 -7 4 1180.33 187.551 1
-4 -7 3 1178.13 155.309 7
-4 -7 3 1287.93 196.499 11
4 7 -3 1156.76 176.163 5
4 7 -3 1084.28 141.23 8
-4 -7 3 1199.68 149.589 8
-4 -7 3 1255.87 185.861 1
4 7 -2 16307.5 655.702 3
-4 -7 2 15639.4 630.217 11
4 7 -2 15951.9 618.869 11
4 7 -2 16313.8 485.786 8
-4 -7 2 15503 626.465 5
4 7 -2 16718.2 639.457 5
-4 -7 2 16143.7 553.564 7
-4 -7 2 17326.5 665.3 1
4 7 -1 38432.4 975.056 3
-4 -7 1 39307.5 962.411 11
4 7 -1 41208.1 966.207 11
-4 -7 1 38986.6 991.641 1
-4 -7 1 39657.9 684.51 8
4 7 -1 39139.7 681.823 8
-4 -7 1 39351.1 841.31 7
4 7 -1 40129.6 955.223 5
4 7 0 2878.04 266.877 3
4 7 0 2931.32 254.723 11
-4 -7 0 2735.66 251.553 11
4 7 0 2733.03 146.374 4
-4 -7 0 3201.91 293.592 1
-4 -7 0 2899.09 165.78 8
-4 -7 0 2533.84 219.637 7
4 7 0 2889.78 257.171 5
4 7 1 7731.88 425.759 3
-4 -7 -1 6859.28 418.643 1
-4 -7 -1 7839.71 419.852 11
4 7 1 7588.46 410.044 11
-4 -7 -1 7241.12 238.471 13
4 7 1 7388.11 170.744 4
-4 -7 -1 7263.93 231.017 8
-4 -7 -1 7129.41 360.76 7
4 7 1 6887.05 356.298 7
4 7 1 7484.85 408.982 5
4 7 2 543.164 124.682 3
-4 -7 -2 282.478 87.011 3
-4 -7 -2 419.574 122.718 1
-4 -7 -2 375.156 67.4587 13
4 7 2 296.251 95.7446 11
-4 -7 -2 402.99 101.461 11
4 7 2 407.96 97.8998 5
-4 -7 -2 361.327 50.8491 8
-4 -7 -2 437.254 97.0042 7
4 7 2 260.833 81.7495 7
4 7 3 1301.77 185.802 3
-4 -7 -3 944.611 152.597 3
-4 -7 -3 1223.43 124.879 13
4 7 3 1396.24 183.644 11
-4 -7 -3 1244.16 185.948 1
-4 -7 -3 1107.54 92.8931 8
4 7 3 1110.31 161.656 7
-4 -7 -3 1107.04 156.393 7
4 7 3 1126.43 107.266 6
-4 -7 -4 1344.92 181.813 3
4 7 4 1386.14 195.909 3
4 7 4 1314.84 91.7447 10
4 7 4 1169.29 174.857 11
-4 -7 -4 1212.09 143.926 13
4 7 4 1301.32 65.976 12
-4 -7 -4 1082.7 177.807 1
4 7 4 1390.86 185.324 7
-4 -7 -4 1441.77 179.009 7
4 7 4 1282.99 89.4611 6
-4 -7 -5 274.513 120.172 1
-4 -7 -5 108.268 65.4031 13
4 7 5 470.58 124.041 11
4 7 5 133.376 75.8959 7
-4 -7 -5 124.208 76.8232 7
-4 -7 -5 120.819 81.2324 3
4 7 5 174.732 89.4901 3
-4 -7 -6 1653.58 213.791 1
-4 -7 -6 1851.93 95.2836 4
-4 -7 -6 1820.93 200.631 13
-4 -7 -6 2011.63 176.829 8
4 7 6 1925.02 231.993 7
-4 -7 -6 2091.47 240.782 3
-4 -7 -7 3387.2 303.176 1
-4 -7 -7 3011.5 161.393 4
-4 -7 -7 2987.7 279.48 13
-4 -7 -7 3245.85 253.016 8
4 7 7 3428.18 327.388 7
-4 -7 -7 2917.71 299.834 3
-4 -7 -8 1343.82 206.709 13
-4 -7 -8 1029.61 111.721 4
4 7 8 1230.82 209.853 7
-4 -7 -8 1159.08 168.339 8
-4 -7 -8 1229.21 206.799 3
-4 -7 -8 1166.55 183.06 1
-4 -7 -9 162.92 105.229 13
4 7 9 205.603 109.173 7
-4 -7 -9 198.394 103.505 3
-4 -7 -9 299.481 96.0501 1
-4 -7 -10 392.514 146.741 13
4 7 10 240.795 89.1979 7
-4 -7 -10 689.305 185.989 3
-4 -7 -10 506.47 124.811 1
-4 -7 -11 211.816 127.132 13
4 7 11 134.122 98.5958 7
-4 -7 -11 126.772 114.388 3
-4 -8 7 188.634 81.3578 1
4 8 -7 194.421 106.787 5
-4 -8 7 63.7666 112.85 11
-4 -8 6 10917.8 647.956 11
-4 -8 6 10201.3 576.086 1
4 8 -6 10109 608.637 5
4 8 -5 365.006 40.4214 13
-4 -8 5 421.288 132.034 11
4 8 -5 481.993 138.696 5
-4 -8 5 333.55 51.727 9
-4 -8 5 420.964 110.71 7
-4 -8 5 693.668 172.075 1
-4 -8 4 1728.2 251.576 11
4 8 -4 1465.89 220.21 5
4 8 -4 1219.44 161.389 8
-4 -8 4 1432.85 177.637 8
-4 -8 4 1397.33 180.776 7
-4 -8 4 1301.49 211.651 1
-4 -8 3 312.106 85.8633 7
-4 -8 3 546.315 156.309 11
4 8 -3 186.04 87.6375 5
4 8 -3 434.313 92.1624 8
-4 -8 3 228.256 67.9108 8
-4 -8 3 219.341 111.057 1
-4 -8 2 -25.7008 62.453 11
4 8 -2 94.4089 51.6648 8
-4 -8 2 107.929 91.0144 1
-4 -8 2 104.715 57.5146 7
4 8 -2 -44.6734 61.562 5
-4 -8 1 23673.4 848.149 1
-4 -8 1 22864.3 496.788 8
4 8 -1 24273.9 514.539 8
-4 -8 1 24950.9 828.522 11
-4 -8 1 23074.3 661.874 7
4 8 -1 25164 815.627 5
-4 -8 0 3353.97 326.761 1
-4 -8 0 3937.59 332.325 11
-4 -8 0 3135.87 158.134 8
-4 -8 0 3289 252.363 7
4 8 0 3897.01 317.647 5
-4 -8 -1 5259.36 402.734 1
-4 -8 -1 5298.85 377.933 11
-4 -8 -1 5338.36 238.699 13
4 8 1 5020.01 362.206 11
4 8 1 5429.56 151.507 4
-4 -8 -1 5278.27 166.888 8
-4 -8 -1 5615.98 334.011 7
4 8 1 4706.45 354.591 5
-4 -8 -2 442.494 119.556 3
-4 -8 -2 300.473 121.268 1
-4 -8 -2 334.373 70.1923 13
-4 -8 -2 307.571 107.82 11
4 8 2 259.955 90.008 11
4 8 2 452.256 119.597 5
4 8 2 315.957 45.0217 9
-4 -8 -2 357.694 91.4059 7
-4 -8 -2 335.672 36.8427 8
4 8 2 388.203 103.288 7
-4 -8 -3 1433.5 200.074 3
-4 -8 -3 1387.58 154.395 13
-4 -8 -3 1382.79 203.466 1
-4 -8 -3 1383.54 80.1913 8
-4 -8 -3 1291.04 172.677 7
4 8 3 1527.42 190.165 7
4 8 3 1321.74 193.63 5
4 8 3 1379.49 139.487 6
-4 -8 -4 401.66 114.642 3
-4 -8 -4 353.442 96.7144 13
4 8 4 196.716 31.2939 12
4 8 4 182.876 52.6897 10
-4 -8 -4 301.214 126.066 1
-4 -8 -4 157.263 39.773 8
4 8 4 284.667 101.129 7
-4 -8 -4 128.014 65.6771 7
-4 -8 -4 193.578 43.6875 8
4 8 4 223.872 57.0036 6
-4 -8 -5 1353.11 197.542 3
-4 -8 -5 971.813 150.125 13
4 8 5 1413.71 94.2238 10
-4 -8 -5 1267.82 118.064 8
4 8 5 1407.85 93.7433 6
4 8 5 1296.46 197.582 7
-4 -8 -5 1260.04 206.301 1
-4 -8 -6 1008.38 186.215 1
-4 -8 -6 901.065 152.157 13
-4 -8 -6 1010.23 124.754 8
4 8 6 812.743 170.148 7
-4 -8 -6 1252.51 203.892 3
-4 -8 -7 1052.71 188.905 1
-4 -8 -7 1246.38 94.3251 4
-4 -8 -7 1004.6 139.843 8
4 8 7 924.43 183.574 7
-4 -8 -7 1290.84 209.227 3
-4 -8 -7 1025.18 173.372 13
-4 -8 -8 30.7719 77.4783 1
-4 -8 -8 -18.7656 53.9484 8
4 8 8 174.765 108.156 7
-4 -8 -8 -8.65119 72.1833 3
-4 -8 -8 114.853 88.7054 13
-4 -8 -9 412.057 118.451 1
4 8 9 117.445 90.7082 7
-4 -8 -9 367.267 136.732 3
-4 -8 -9 133.672 94.0206 13
-4 -8 -10 130.93 98.836 1
4 8 10 53.3617 95.834 7
-4 -8 -10 83.6955 83.6572 13
-4 -8 -10 150.489 116.852 3
-4 -9 7 879.058 192.242 1
4 9 -6 130.905 129.143 5
-4 -9 6 260.557 134.674 11
-4 -9 6 273.257 131.57 1
4 9 -5 214.935 110.653 5
-4 -9 5 434.644 151.245 1
-4 -9 5 247.431 144.215 11
-4 -9 4 835.911 192.92 11
4 9 -4 660.641 156.985 5
4 9 -4 696.58 120.021 8
-4 -9 4 764.763 142.454 7
-4 -9 4 868.243 194.061 1
-4 -9 3 -51.9486 87.5613 11
4 9 -3 76.6066 34.6281 8
-4 -9 3 117.005 58.798 7
-4 -9 3 67.9733 82.8127 1
-4 -9 2 474.039 135.656 11
4 9 -2 695.552 99.4633 8
-4 -9 2 528.89 107.626 7
4 9 -2 587.465 148.5 5
-4 -9 2 680.835 176.619 1
-4 -9 1 11953.8 651.861 1
-4 -9 1 11100.8 601.856 11
-4 -9 1 9982.64 446.495 7
4 9 -1 11438.8 592.801 5
4 9 0 418.353 124.974 5
-4 -9 0 716.765 181.906 1
-4 -9 0 479.242 104.532 7
-4 -9 0 453.987 147.582 11
-4 -9 -1 2992.24 322.856 1
-4 -9 -1 2997.95 314.131 11
4 9 1 3108.29 133.599 4
-4 -9 -1 3189.32 260.824 7
4 9 1 3431.27 321.663 5
-4 -9 -2 -46.4165 92.2133 1
-4 -9 -2 139.409 59.8226 13
-4 -9 -2 124.3 82.7117 11
4 9 2 138.455 67.1033 5
4 9 2 149.291 35.0604 9
-4 -9 -2 132.465 67.4792 7
4 9 2 166.769 69.5173 6
4 9 2 94.4074 57.6492 7
-4 -9 -3 802.253 164.516 3
-4 -9 -3 712.988 171.212 1
-4 -9 -3 586.249 109.118 13
4 9 3 862.475 164.233 5
4 9 3 801.63 95.4719 9
-4 -9 -3 691.99 134.979 7
4 9 3 656.726 138.114 7
4 9 3 652.011 110.84 6
-4 -9 -4 14.9926 63.0904 3
-4 -9 -4 36.6556 70.6382 13
4 9 4 -15.9536 30.0155 10
-4 -9 -4 -1.44702 104.347 1
4 9 4 -12.0545 63.33 7
4 9 4 -52.22 35.4917 6
-4 -9 -5 178.721 81.2571 3
-4 -9 -5 201.038 82.3345 13
4 9 5 250.918 53.4783 10
-4 -9 -5 287.499 45.4582 8
-4 -9 -5 153.425 34.3743 8
4 9 5 363.649 120.436 7
-4 -9 -5 93.3672 91.3167 1
4 9 5 325.324 59.2258 6
-4 -9 -6 2302.41 257.591 13
4 9 6 2397.18 287.996 7
-4 -9 -6 2562.06 301.568 3
-4 -9 -6 2428.41 311.784 1
-4 -9 -7 370.663 131.293 13
4 9 7 370.791 134.787 7
-4 -9 -7 254.161 103.822 3
-4 -9 -7 527.481 152.254 1
-4 -9 -8 1107.94 203.815 13
4 9 8 1071 219.362 7
-4 -9 -8 1022.41 203.39 3
-4 -9 -8 1335.46 231.976 1
-4 -9 -9 -22.3719 100.82 13
4 9 9 -121.625 100.172 7
-4 -9 -9 202.038 108.709 1
-4 -9 -9 80.3869 71.1075 3
-4 -9 -10 1044.38 225.942 13
-4 -10 6 285.527 157.9 1
4 10 -5 110.104 95.5056 5
-4 -10 5 270.487 136.88 11
-4 -10 5 261.345 128.541 1
4 10 -4 -82.4948 88.9805 5
-4 -10 4 -56.3952 92.4496 1
4 10 -3 61.932 78.5273 5
-4 -10 3 3.93643 108.197 11
-4 -10 3 -54.8334 67.8718 1
4 10 -2 439.493 144.018 5
-4 -10 2 432.673 131.388 11
-4 -10 2 338.457 90.6549 7
-4 -10 2 281.63 106.511 1
4 10 -1 1559.63 240.155 5
-4 -10 1 1330.94 226.509 11
-4 -10 1 1334.67 169.07 7
-4 -10 1 1671.7 276.21 1
4 10 0 541.839 144.985 5
-4 -10 0 666.547 176.706 11
-4 -10 0 655.398 121.458 7
-4 -10 0 713.161 186.274 1
4 10 1 83.183 67.9142 6
-4 -10 -1 -34.1009 84.059 11
4 10 1 50.529 82.3206 5
4 10 1 3.7343 19.9387 4
-4 -10 -1 32.7113 48.7966 7
-4 -10 -1 23.7167 89.2009 1
-4 -10 -2 131.376 105.163 1
-4 -10 -2 55.6988 46.0853 13
-4 -10 -2 158.027 118.006 11
4 10 2 134.211 80.288 5
4 10 2 55.6057 24.2539 9
-4 -10 -2 14.77 47.1237 7
4 10 2 95.9682 52.2397 6
4 10 2 192.336 96.5551 7
-4 -10 -3 1811.46 280.774 1
-4 -10 -3 1788.05 199.451 13
4 10 3 1531.19 174.458 10
4 10 3 1853.79 261.868 5
4 10 3 1571 138.812 9
4 10 3 1346.34 198.253 7
4 10 3 1533.02 180.2 6
-4 -10 -3 1809.28 259.112 3
-4 -10 -4 450.302 135.792 3
-4 -10 -4 1142.85 235.139 1
-4 -10 -4 876.454 153.325 13
4 10 4 950.637 125.774 10
4 10 4 959.488 190.464 5
4 10 4 703.162 108.473 9
4 10 4 674.7 151.131 7
4 10 4 1005.88 130.747 6
-4 -10 -5 10218 526.219 13
-4 -10 -5 10528.1 677.785 1
4 10 5 10323.7 358.111 10
4 10 5 10505.2 596.07 7
-4 -10 -5 9696.66 601.514 3
-4 -10 -6 691.661 157.654 13
4 10 6 450.315 137.807 7
-4 -10 -6 740.557 182.091 3
-4 -10 -6 165.737 108.955 1
-4 -10 -7 570.396 149.852 13
4 10 7 429.724 156.102 7
-4 -10 -7 503.278 153.401 3
-4 -10 -7 399.892 155.957 1
-4 -10 -8 760.679 183.418 13
4 10 8 841.473 200.045 7
-4 -10 -8 631.37 178.353 3
-4 -10 -8 538.703 172.532 1
-4 -10 -9 41.2334 79.978 13
4 10 9 162.901 114.977 7
-4 -11 6 331.632 165.268 1
-4 -11 5 420.003 194.106 1
4 11 -4 160.506 114.825 5
-4 -11 4 160.784 120.607 1
-4 -11 4 64.3333 119.764 11
4 11 -3 738.197 187.673 5
-4 -11 3 917.373 219.059 1
-4 -11 3 561.193 174.967 11
4 11 -2 1448.79 253.851 5
-4 -11 2 1649.84 294.07 1
-4 -11 2 1309.87 247.607 11
4 11 -1 563.968 164.064 5
-4 -11 1 799.469 216.281 1
-4 -11 1 366.811 136.644 11
4 11 0 392.672 137.544 5
-4 -11 0 318.367 150.294 1
-4 -11 0 277.096 126.462 11
4 11 1 186.712 125.019 5
-4 -11 -1 369.83 167.228 1
-4 -11 -1 186.435 116.92 11
4 11 2 53.8487 83.2652 5
-4 -11 -2 32.5654 95.2068 1
4 11 2 81.1078 78.8583 7
-4 -11 -2 59.2559 90.8493 11
4 11 3 207.147 90.2936 10
-4 -11 -3 172.492 136.928 1
4 11 3 167.594 106.97 5
-4 -11 -3 263.613 103.464 13
4 11 3 172.617 83.1866 7
-4 -11 -4 222.608 93.8516 13
4 11 4 307.591 88.1363 10
4 11 4 652.262 186.019 5
4 11 4 237.922 108.845 7
-4 -11 -4 203.899 135.601 1
-4 -11 -4 269.159 135.591 3
-4 -11 -5 2124.21 265.322 13
4 11 5 2386.69 318.178 5
4 11 5 1798.49 258.024 7
-4 -11 -5 2585.89 335.744 3
-4 -11 -5 2015.06 323.901 1
-4 -11 -6 -3.4113 75.1487 13
4 11 6 289.382 136.472 7
-4 -11 -6 132.654 100.2 3
-4 -11 -6 181.372 119.837 1
-4 -11 -7 828.881 194.51 13
4 11 7 858.034 204.68 7
-4 -11 -7 797.397 211.939 3
-4 -11 -7 501.283 166.979 1
-4 -11 -8 173.578 102.665 13
-4 -11 -8 272.74 144.63 1
4 11 8 368.004 147.061 7
-4 -11 -9 177.332 145.086 1
-4 -12 4 507.772 186.392 1
-4 -12 3 524.639 181.087 1
4 12 -2 1657.86 291.134 5
-4 -12 2 1589.65 305.022 1
4 12 -1 103.689 93.6819 5
-4 -12 1 269.565 127.439 11
-4 -12 1 80.4369 115.843 1
4 12 0 1045.56 225.639 5
-4 -12 0 949.141 225.781 11
-4 -12 0 1314.63 293.781 1
4 12 1 665.084 188.734 5
-4 -12 -1 482.039 182.529 11
-4 -12 -1 445.376 172.926 1
4 12 2 522.912 167.392 5
-4 -12 -2 410.998 161.335 1
4 12 2 196.394 81.6811 10
-4 -12 -3 328.853 114.518 13
-4 -12 -3 585.733 212.852 1
4 12 3 318.066 123.601 7
4 12 3 393.234 140.775 5
-4 -12 -4 1975.43 255.345 13
-4 -12 -4 1715.38 314.221 1
4 12 4 1781.9 256.583 7
4 12 4 1804.44 296.843 5
-4 -12 -5 55.4679 72.3568 13
4 12 5 173.359 104.934 7
4 12 5 444.524 159.906 5
-4 -12 -5 135.812 134.532 1
4 12 6 183.422 94.7201 7
-4 -12 -6 243.789 138.174 1
-4 -12 -6 21.704 79.2717 13
-4 -12 -7 289.785 136.869 13
4 12 7 -9.9734 64.1488 7
-5 8 2 1484.99 232.734 12
-5 8 1 899.425 204.288 4
-5 8 1 1015.73 193.867 12
-5 8 0 1359.39 238.55 4
-5 8 -1 92.061 94.2268 4
-5 8 -2 247.98 122.069 4
-5 8 -3 461.444 149.377 4
5 -8 4 185.339 123.815 9
-5 8 -4 183.269 119.299 4
5 -8 5 2264.26 305.538 9
-5 8 -5 2186.55 325.878 4
5 -8 6 541.633 180.164 9
5 -8 7 -60.3648 78.5195 9
-5 7 4 229.238 114.86 7
-5 7 3 113.626 90.4164 12
5 -7 -3 205.791 115.412 6
-5 7 3 22.8955 80.525 4
-5 7 2 1204.31 224.648 10
-5 7 2 1076.06 197.988 12
5 -7 -2 711.212 202.508 6
-5 7 2 937.299 190.762 4
-5 7 1 5265.19 468.977 10
-5 7 1 4942.02 408.761 12
5 -7 -1 5794.8 523.711 6
-5 7 1 5359.24 448.657 4
-5 7 0 234.137 111.636 4
-5 7 0 235.822 106.399 10
-5 7 -1 119.139 79.427 8
-5 7 -1 -5.90602 66.7364 4
-5 7 -1 21.2137 65.9599 10
-5 7 -2 268.485 82.2543 8
-5 7 -2 156.713 86.624 4
-5 7 -2 82.0069 69.8587 10
-5 7 -3 333.418 90.5495 8
5 -7 3 259.57 106.429 9
-5 7 -3 221.268 112.282 4
-5 7 -3 274.835 129.735 10
-5 7 -4 101.295 65.288 8
5 -7 4 112.44 93.8369 9
-5 7 -4 210.8 78.1997 5
-5 7 -4 152.084 88.1108 4
-5 7 -4 212.483 118.219 10
-5 7 -5 34.8023 69.4799 8
5 -7 5 172.764 93.1006 9
-5 7 -5 23.3046 46.5322 5
-5 7 -5 44.2276 98.2795 4
-5 7 -5 4.55946 66.7518 10
5 -7 5 53.0472 72.2986 11
5 -7 6 1513.59 244.196 9
-5 7 -6 1196.78 184.99 5
-5 7 -6 847.441 218.247 10
5 -7 6 909.184 176.306 11
5 -7 7 38.6075 69.1489 9
-5 7 -7 110.27 61.1006 5
5 -7 7 245.344 112.574 11
5 -7 8 49.3666 66.9804 9
-5 7 -8 37.4338 49.7839 5
5 -7 9 264.275 128.104 9
-5 7 -9 239.297 115.202 5
-5 6 5 387.21 145.082 7
-5 6 5 349.075 123.028 4
-5 6 4 417.138 151.819 4
-5 6 4 98.8414 83.6336 12
-5 6 4 200.179 108.741 7
-5 6 4 85.6719 61.1354 8
5 -6 -4 91.922 102.074 6
-5 6 3 875.904 178.252 12
5 -6 -3 688.719 224.19 13
-5 6 3 550.256 150.552 4
-5 6 3 931.113 181.19 7
-5 6 3 387.589 112.177 8
5 -6 -3 816.137 213.695 6
-5 6 2 273.84 131.483 10
-5 6 2 395.088 121.863 12
-5 6 2 195.265 81.3201 4
-5 6 2 258.856 94.0613 7
-5 6 2 126.415 78.8723 8
5 -6 -2 433.196 160.835 6
5 -6 -1 1669.05 261.787 2
-5 6 1 1531.45 223.47 12
-5 6 1 1138.41 210.487 10
-5 6 1 1652.63 244.696 4
-5 6 1 1301.94 178.87 7
-5 6 1 1254.07 180.258 8
5 -6 -1 1218.2 240.699 6
5 -6 0 761.171 192.233 6
-5 6 0 496.744 157.807 10
-5 6 0 484.445 132.822 4
-5 6 0 431.396 79.7418 5
-5 6 0 562.62 114.644 8
-5 6 0 535.574 102.737 7
5 -6 0 587.516 171.633 2
-5 6 -1 92.514 86.9206 10
-5 6 -1 357.906 78.9291 5
-5 6 -1 208.607 105.795 4
-5 6 -1 110.113 62.5915 8
-5 6 -1 125.487 57.2708 7
5 -6 1 251.806 121.574 2
-5 6 -2 6172.2 298.956 5
-5 6 -2 6041.87 482.044 10
-5 6 -2 6028.74 459.696 4
-5 6 -2 5727.12 346.621 8
-5 6 -2 5918.02 222.379 7
5 -6 2 6570.19 518.855 2
-5 6 -3 253.133 82.7215 8
5 -6 3 370.515 128.057 9
-5 6 -3 295.328 73.2325 5
-5 6 -3 316.817 111.63 4
5 -6 3 441.07 171.224 2
-5 6 -3 414.985 145.733 10
5 -6 4 1014.46 187.293 9
-5 6 -4 1579.96 193.432 8
-5 6 -4 1012.8 144.285 5
-5 6 -4 1019.92 204.79 4
5 -6 4 1335.49 241.513 2
-5 6 -4 1201.2 221.108 10
5 -6 5 556.229 143.211 9
-5 6 -5 1075.21 169.798 8
-5 6 -5 946.453 143.979 5
5 -6 5 896.145 200.413 2
-5 6 -5 1301.66 238.558 10
5 -6 5 750.89 143.59 11
5 -6 6 2743.55 273.653 11
-5 6 -6 2720.23 346.935 10
5 -6 6 3130.37 336.705 9
-5 6 -6 2702.87 256.903 5
5 -6 6 2110.06 308.709 2
5 -6 7 238.037 115.392 9
-5 6 -7 149.298 87.5564 5
5 -6 7 239.38 113.24 11
5 -6 8 608.658 156.331 9
-5 6 -8 510.781 134.765 5
5 -6 8 492.976 147.757 11
5 -6 9 1253.03 240.151 9
-5 6 -9 1082.55 196.527 5
5 -6 9 1305.75 216.588 11
5 -6 10 -102.889 93.8218 9
-5 6 -10 -84.6287 76.8244 5
-5 5 6 2258.73 322.394 7
-5 5 6 1570.86 249.721 8
5 -5 -6 2281.23 341.691 6
-5 5 5 97.4295 74.4344 4
-5 5 5 -26.3749 74.8435 7
-5 5 5 21.5827 59.2349 8
5 -5 -5 157.906 108.792 6
5 -5 -5 33.9738 113.918 13
-5 5 4 -51.272 79.2324 4
5 -5 -4 114.128 116.66 13
-5 5 4 9.32462 75.9797 7
-5 5 4 98.9505 60.276 8
5 -5 -4 71.5048 102.3 6
5 -5 -3 49.5674 41.7642 3
-5 5 3 -19.369 51.4876 12
5 -5 -3 4.43974 81.5786 13
5 -5 -3 -24.4825 84.9438 2
-5 5 3 17.5323 71.6187 4
-5 5 3 6.99517 48.9315 7
-5 5 3 -9.8518 50.0134 8
5 -5 -3 65.1797 82.3431 6
-5 5 2 24.1946 55.5878 12
5 -5 -2 -64.6312 105.841 13
-5 5 2 -13.7623 56.8129 10
5 -5 -2 -12.8617 71.7031 2
-5 5 2 50.9545 43.4229 5
-5 5 2 19.7803 55.8032 4
-5 5 2 24.5323 64.5674 8
-5 5 2 84.3923 67.205 7
5 -5 -2 76.4028 89.5014 6
-5 5 1 278.132 72.9753 3
5 -5 -1 416.746 140.044 2
-5 5 1 252.693 89.558 12
-5 5 1 262.314 102.941 10
-5 5 1 265.89 94.7794 11
-5 5 1 224.118 89.9077 4
-5 5 1 414.278 69.0775 5
-5 5 1 330.695 94.762 8
-5 5 1 232.101 85.2123 7
5 -5 -1 245.578 98.71 6
5 -5 0 2569.02 304.964 2
-5 5 0 2921.01 203.4 3
-5 5 0 3097.35 273.476 11
-5 5 0 3026.61 316.496 10
-5 5 0 2846.98 299.678 4
-5 5 0 2858.69 248.001 8
-5 5 0 2837.16 230.347 7
5 -5 0 3412.27 356.527 6
-5 5 0 2982.79 175.776 5
-5 5 -1 1802.09 148.15 3
5 -5 1 1636.13 246.236 2
-5 5 -1 1763.72 198.675 11
-5 5 -1 2122.64 263.674 10
-5 5 -1 1492.77 220.26 4
-5 5 -1 1673.77 184.204 8
-5 5 -1 1834.17 165.117 7
-5 5 -1 1830.41 141.581 5
5 -5 1 1986.81 271.149 6
-5 5 -2 2470.81 169.943 3
5 -5 2 2214.04 287.05 2
-5 5 -2 2265.84 216.101 11
-5 5 -2 2292.47 277.187 10
-5 5 -2 2743.33 300.721 4
5 -5 2 2610.14 286.69 9
-5 5 -2 2806.85 241.193 8
-5 5 -2 2690.59 167.818 7
-5 5 -2 2644.19 176.073 5
-5 5 -3 357.646 69.9153 3
-5 5 -3 331.737 88.0493 11
-5 5 -3 562.305 142.601 10
-5 5 -3 365.535 80.19 5
-5 5 -3 122.253 68.4604 4
-5 5 -3 189.177 72.7122 8
5 -5 3 246.597 94.6095 9
-5 5 -3 259.112 34.6422 7
-5 5 -3 210.486 34.3586 7
5 -5 3 288.427 118.926 2
5 -5 4 3341 265.265 11
-5 5 -4 3270.47 252.156 11
-5 5 -4 3086.96 333.984 10
-5 5 -4 2805.51 310.168 4
-5 5 -4 3247.85 276.588 8
5 -5 4 3414.5 332.13 9
-5 5 -4 3123.83 217.332 3
5 -5 4 3645.08 362.87 2
-5 5 -4 3444.31 232.63 5
5 -5 5 11143 488.301 11
-5 5 -5 10673.6 453.27 11
-5 5 -5 11627.9 648.981 10
5 -5 5 11602.5 609.108 9
-5 5 -5 10839.1 445.867 5
5 -5 5 10984.6 464.232 5
-5 5 -5 10172.4 427.352 3
5 -5 5 10676 620.486 2
5 -5 6 -2.67979 62.5611 11
-5 5 -6 -62.5307 52.8769 5
5 -5 6 -51.5095 53.1549 5
5 -5 6 27.4124 67.5414 9
-5 5 -6 2.04382 50.9269 3
5 -5 6 5.0313 68.1008 2
5 -5 7 178.26 116.958 9
-5 5 -7 50.6916 68.3156 5
5 -5 7 79.6523 100.639 2
5 -5 7 235.708 103.125 11
5 -5 8 85.1122 99.9484 9
-5 5 -8 91.8355 64.2641 5
5 -5 8 296.266 116.076 11
5 -5 9 1036.52 182.908 11
-5 5 -9 889.784 182.741 5
5 -5 9 827.061 184.623 9
5 -5 10 1036.56 224.293 9
-5 5 -10 1370.31 234.936 5
-5 5 -10 743.903 205.905 3
5 -5 10 1020.46 190.552 11
-5 5 -11 593.642 188.003 3
-5 4 7 30.674 84.7491 8
5 -4 -7 -45.4297 91.1547 6
-5 4 6 288.861 124.682 7
-5 4 6 450.009 140.649 8
5 -4 -6 334.05 114.857 6
5 -4 -6 337.358 177.081 13
5 -4 -5 941.139 150.446 3
-5 4 5 863.641 185.293 4
5 -4 -5 1031.83 217.614 13
-5 4 5 945.615 183.815 8
-5 4 5 610.677 165.683 7
5 -4 -5 596.59 158.972 6
5 -4 -4 104.712 71.329 3
-5 4 4 73.3036 82.2315 4
5 -4 -4 134.627 96.747 2
5 -4 -4 -32.6755 83.3172 13
-5 4 4 56.7446 64.2238 8
-5 4 4 26.5735 66.4856 7
5 -4 -4 17.0845 105.91 6
5 -4 -3 949.908 187.351 2
-5 4 3 708.93 142.047 12
5 -4 -3 763.223 185.477 13
-5 4 3 751.894 94.2055 5
-5 4 3 703.216 151.019 4
-5 4 3 850.887 165.138 8
-5 4 3 886.38 160.446 7
5 -4 -3 1045.02 205.057 6
5 -4 -2 1850.52 158.105 3
5 -4 -2 1929.8 251.456 2
-5 4 2 1790.27 220.979 11
-5 4 2 1849.08 220.978 12
5 -4 -2 1866.35 270.721 13
-5 4 2 1997.97 249.857 10
-5 4 2 1810.97 231.857 4
-5 4 2 1724.17 210.655 8
-5 4 2 1640.81 206.146 7
-5 4 2 2025.57 138.662 5
-5 4 2 1750.6 138.078 5
5 -4 -2 1437.51 239.193 6
5 -4 -1 223.068 117.13 2
-5 4 1 -15.0054 62.2262 12
-5 4 1 102.617 73.1368 10
-5 4 1 47.2881 46.3265 11
-5 4 1 104.658 72.976 4
-5 4 1 81.5153 34.246 5
-5 4 1 56.8569 63.6717 8
-5 4 1 58.0695 50.723 7
5 -4 -1 95.3433 72.2054 6
5 -4 0 1304.18 213.91 6
-5 4 0 1081.7 90.68 5
-5 4 0 1099.26 184.76 10
-5 4 0 1133.82 154.516 11
-5 4 0 1271.77 191.137 4
-5 4 0 1218.95 164.873 8
5 -4 0 1083.49 188.901 2
-5 4 0 1234.63 116.992 3
5 -4 1 -3.7701 67.3082 6
-5 4 -1 93.1772 67.8615 10
-5 4 -1 32.1907 40.7439 11
-5 4 -1 50.3201 30.1344 5
-5 4 -1 -52.2741 71.3936 4
5 -4 1 -55.3916 66.6512 9
-5 4 -1 85.3284 53.6217 8
5 -4 1 -67.4478 59.1023 2
-5 4 -1 41.5509 26.6642 3
5 -4 2 656.464 150.975 6
-5 4 -2 512.021 96.2647 11
-5 4 -2 445.175 129.01 10
-5 4 -2 560.427 72.4244 5
-5 4 -2 537.696 130.945 4
-5 4 -2 926.708 143.267 8
5 -4 2 534.976 128.941 9
-5 4 -2 571.739 70.7319 3
5 -4 2 687.817 148.515 2
-5 4 -3 111.599 44.1469 3
-5 4 -3 24.6955 37.5843 11
-5 4 -3 231.576 104.677 10
-5 4 -3 95.5724 47.1527 5
-5 4 -3 155.717 105.484 4
5 -4 3 128.813 68.7989 9
-5 4 -3 69.2911 54.0933 8
-5 4 -3 181.947 42.7775 7
5 -4 3 350.363 118.646 2
-5 4 -4 11749.9 378.945 3
5 -4 4 10883.5 590.058 2
-5 4 -4 11413 416.323 11
-5 4 -4 11942.6 604.558 10
5 -4 4 11394.6 433.174 11
5 -4 4 11972.9 584.679 9
-5 4 -4 10993 193.15 7
-5 4 -4 10588 193.017 7
-5 4 -4 12117.4 398.341 5
5 -4 4 11353.6 403.176 5
5 -4 5 7179.34 357.818 11
-5 4 -5 8124.05 510.846 10
5 -4 5 7880.88 485.627 9
5 -4 5 7746.08 498.897 2
-5 4 -5 8012.1 349.684 3
5 -4 5 7682.86 366.272 5
-5 4 -5 8520.58 370.635 5
5 -4 6 417.738 118.026 9
-5 4 -6 338.594 85.1899 5
5 -4 6 416.741 105.964 5
5 -4 6 440.916 137.465 2
5 -4 6 426.608 95.6112 11
5 -4 7 1613.08 190.485 11
5 -4 7 1523.62 194.378 5
5 -4 7 1645.4 235.271 9
5 -4 7 1620.26 236.272 2
-5 4 -7 1616.29 193.716 5
5 -4 8 146.667 78.5957 9
-5 4 -8 114.801 89.433 5
5 -4 8 270.371 115.478 2
5 -4 8 101.378 81.6148 11
5 -4 9 285.18 105.427 11
-5 4 -9 207.908 88.9656 5
5 -4 9 165.084 99.9952 9
5 -4 9 159.528 99.747 2
-5 4 -9 158.69 99.2838 3
5 -4 10 39.3592 71.072 9
-5 4 -10 62.3555 81.5247 3
5 -4 10 132.529 102.985 11
5 -4 11 1981.79 316.964 9
-5 4 -11 1339.62 273.562 3
5 -4 11 1622.14 243.5 11
-5 4 -12 149.205 118.551 3
5 -4 12 -87.0514 113.347 11
5 -3 -7 299.438 103.971 3
5 -3 -7 57.3415 69.4959 13
-5 3 7 208.829 127.609 8
-5 3 7 3.47448 81.4988 7
5 -3 -7 230.391 129.176 6
5 -3 -6 2654.67 263.859 3
5 -3 -6 3111.99 368.694 13
-5 3 6 2581.29 315.269 8
-5 3 6 2817.5 341.297 7
5 -3 -6 2481.46 319.708 6
-5 3 5 761.875 168.651 4
5 -3 -5 1144.81 160.324 3
5 -3 -5 1101.34 221.811 13
5 -3 -5 1073.43 175.458 2
-5 3 5 772.914 172.475 8
-5 3 5 1097.56 198.17 7
5 -3 -5 1382.24 230.701 6
5 -3 -4 2600.17 273.615 2
5 -3 -4 2217.32 203.462 3
-5 3 4 2359 272.024 4
5 -3 -4 2583.38 314.999 13
-5 3 4 1926.26 242.151 8
-5 3 4 2290.32 269.683 7
5 -3 -4 2332.79 281.195 6
-5 3 4 1667.01 152.971 5
5 -3 -3 254.277 116.291 2
5 -3 -3 425.441 140.679 13
-5 3 3 235.177 89.5363 12
-5 3 3 304.327 56.307 5
-5 3 3 315.114 105.533 4
-5 3 3 384.448 117.26 8
5 -3 -3 148.228 91.5769 6
5 -3 -2 38.8424 33.338 3
5 -3 -2 1.61522 55.0982 2
-5 3 2 -73.2952 68.3431 12
5 -3 -2 -83.0306 87.8023 13
-5 3 2 61.2026 63.7456 10
-5 3 2 91.462 72.4781 11
-5 3 2 -28.8899 65.54 4
-5 3 2 4.86682 18.716 5
5 -3 -2 32.3978 58.9283 8
-5 3 2 8.22369 48.0048 8
5 -3 -2 -65.9572 77.6733 6
5 -3 -1 836.744 164.255 2
-5 3 1 925.558 152.754 12
-5 3 1 871.087 135.765 11
-5 3 1 821.988 160.403 10
-5 3 1 1133.21 176.74 4
-5 3 1 1099.92 154.951 8
5 -3 -1 1023.04 96.4492 3
5 -3 -1 961.965 187.293 6
-5 3 1 1040.17 77.6468 5
-5 3 1 1027.39 72.4571 5
-5 3 0 3809.15 249.375 11
-5 3 0 4075.39 321.222 10
-5 3 0 4036.18 318.374 4
-5 3 0 3572.45 268.398 8
5 -3 0 3540.84 312.022 2
5 -3 0 3387.92 309.355 6
-5 3 0 3609.54 115.202 5
-5 3 -1 2078.12 234.711 2
5 -3 1 1894.44 226.246 2
-5 3 -1 1800.05 164.44 11
-5 3 -1 1944.55 232.667 9
-5 3 -1 1715.73 213.833 10
-5 3 -1 1632.29 203.061 4
-5 3 -1 1896.93 192.652 8
5 -3 1 1804.85 219.948 9
-5 3 -1 1664.53 91.9706 3
5 -3 1 1918.07 233.721 6
-5 3 -1 1740.91 81.767 5
-5 3 -2 -1.93238 48.6632 1
-5 3 -2 45.1253 72.6528 2
5 -3 2 50.7788 58.3817 2
-5 3 -2 -11.6938 44.152 13
-5 3 -2 86.5883 54.2463 11
-5 3 -2 -9.50266 48.11 10
-5 3 -2 -5.00027 23.1938 5
-5 3 -2 -19.2649 60.0594 4
-5 3 -2 -10.6039 41.4763 8
5 -3 2 6.48003 73.1169 9
-5 3 -2 -24.6086 71.6415 9
5 -3 2 51.8005 68.1212 6
-5 3 -2 -60.8635 68.0056 6
-5 3 -2 0.0973 16.9274 3
-5 3 -3 651.424 158.885 1
-5 3 -3 639.454 139.664 2
5 -3 3 759.522 159.155 2
-5 3 -3 770.32 82.151 5
-5 3 -3 698.499 151.208 6
-5 3 -3 732.17 92.3619 11
-5 3 -3 485.752 121.78 10
-5 3 -3 743.548 144.878 4
5 -3 3 669.941 138.19 9
-5 3 -3 735.623 138.858 9
-5 3 -3 890.89 139.046 8
-5 3 -3 745.946 89.3487 7
-5 3 -3 699.152 72.1175 3
-5 3 -4 341.563 65.1101 3
-5 3 -4 310.8 99.8184 10
-5 3 -4 361.058 69.8294 11
5 -3 4 409.896 74.8157 11
-5 3 -4 292.384 63.7333 5
5 -3 4 313.241 62.3956 5
5 -3 4 368.679 110.655 9
-5 3 -4 310.042 95.2584 9
-5 3 -4 298.089 49.9973 7
5 -3 4 386.293 118.153 2
5 -3 5 5366.66 383.881 2
5 -3 5 4910.05 260.778 11
-5 3 -5 5325.6 387.359 10
5 -3 5 5569.93 390.999 9
-5 3 -5 4853.52 168.961 7
-5 3 -5 4666.31 257.459 5
5 -3 5 4967.46 271.592 5
5 -3 6 361.098 81.9186 11
5 -3 6 354.608 82.0426 5
-5 3 -6 563.134 108.574 5
5 -3 6 444.828 133.545 9
-5 3 -6 456.662 52.483 7
5 -3 6 346.457 105.309 2
5 -3 7 3052.19 238.283 11
5 -3 7 3565.14 333.579 9
-5 3 -7 3277.26 264.157 5
5 -3 7 3066.38 256.744 5
5 -3 7 3236.7 301.803 2
5 -3 8 92.9013 64.3776 11
-5 3 -8 28.2807 60.6192 5
-5 3 -8 111.02 70.9257 3
5 -3 8 -23.286 60.9523 2
5 -3 9 243.533 99.3842 11
5 -3 9 390.013 116.671 2
5 -3 9 285.403 104.446 9
5 -3 9 178.333 49.4743 7
-5 3 -9 327.035 128.124 3
5 -3 10 227.802 117.218 9
5 -3 10 167.883 83.3042 2
-5 3 -10 249.403 134.081 3
5 -3 10 306.488 117.955 11
5 -3 11 851.82 212.57 9
-5 3 -11 732.485 208.322 3
5 -3 11 688.061 167.812 11
-5 3 -12 139.448 116.398 3
5 -3 12 200.315 104.415 11
5 -2 -8 335.824 121.211 3
-5 2 8 661.751 185.35 8
5 -2 -8 496.81 171.843 6
5 -2 -8 523.487 172.71 13
5 -2 -7 533.555 133.998 3
5 -2 -7 540.463 165.406 13
-5 2 7 416.282 159.52 8
-5 2 7 553.286 157.857 7
5 -2 -7 819.047 191.042 6
5 -2 -6 72.0538 61.3927 3
5 -2 -6 316.381 126.199 13
5 -2 -6 133.374 73.1104 2
-5 2 6 -13.2964 73.8861 7
-5 2 6 403.822 155.183 8
5 -2 -6 147.912 93.8393 6
-5 2 5 147.38 79.4874 4
5 -2 -5 59.0181 51.3407 3
-5 2 5 -27.0352 43.1907 5
5 -2 -5 155.071 107.916 13
-5 2 5 107.557 68.0007 1
5 -2 -5 55.7639 64.1551 2
-5 2 5 5.71133 67.6168 8
5 -2 -5 87.9922 63.1648 6
-5 2 4 175.633 83.9663 4
5 -2 -4 155.886 64.243 3
5 -2 -4 112.215 67.5115 13
-5 2 4 14.2654 29.0155 5
-5 2 4 258.502 106.304 1
5 -2 -4 211.026 86.5378 2
-5 2 4 88.3256 77.073 8
5 -2 -4 289.206 111.885 6
-5 2 3 3234.59 275.112 12
5 -2 -3 3366.27 327.766 13
-5 2 3 2783.26 275.254 4
-5 2 3 3619.63 330.627 1
-5 2 3 3010.92 280.283 8
-5 2 3 2692.75 164.108 5
5 -2 -3 3222.21 304.914 6
5 -2 -3 3189.4 280.266 2
5 -2 -2 8.73661 26.3985 3
-5 2 2 -48.8399 67.9047 1
5 -2 -2 -3.75778 57.5424 2
-5 2 2 66.295 65.6516 12
5 -2 -2 -5.72536 57.6975 13
-5 2 2 15.6155 24.5742 5
-5 2 2 -16.0406 49.7776 4
5 -2 -2 48.7481 51.4377 8
-5 2 2 18.4508 44.2503 8
5 -2 -2 106.988 80.5764 6
-5 2 1 5022.58 380.671 1
5 -2 -1 4916.6 368.564 13
-5 2 1 4945.6 352.837 13
-5 2 1 5034.77 323.803 12
-5 2 1 5358.06 354.083 10
5 -2 -1 5188.51 369.903 10
-5 2 1 5894.75 367.602 4
5 -2 -1 4887.65 352.508 4
5 -2 -1 4855 317.91 8
-5 2 1 5250.56 372.811 9
-5 2 1 5266.52 325.522 8
5 -2 -1 4710.44 179.633 3
5 -2 -1 4651.29 333.665 2
-5 2 1 5516.76 358.337 6
-5 2 1 4764.35 128.14 5
-5 2 1 5101.43 126.193 5
5 -2 -1 5392.7 372.195 6
-5 2 0 498.061 109.888 12
-5 2 0 360.929 98.402 13
5 -2 0 559.112 126.133 10
-5 2 0 351.525 93.4944 10
-5 2 0 357.648 75.7621 11
-5 2 0 480.397 111.201 4
-5 2 0 378.832 89.0889 8
-5 2 0 442.238 104.48 9
5 -2 0 492.59 127.333 2
5 -2 0 544.971 122.908 6
-5 2 0 481.342 106.356 6
-5 2 -1 3851.05 202.529 11
-5 2 -1 4380.59 332.502 13
-5 2 -1 3940.5 314.806 9
-5 2 -1 4665.94 317.807 10
-5 2 -1 4071.91 299.792 4
-5 2 -1 4229.27 277.456 8
5 -2 1 4426.58 321.331 9
5 -2 1 3653.93 294.382 2
-5 2 -1 4202.24 307.047 2
-5 2 -1 4124.13 301.775 6
5 -2 1 3890.11 306.747 6
-5 2 -2 84.1711 68.7606 13
-5 2 -2 55.8592 33.9017 11
-5 2 -2 135.248 66.991 10
-5 2 -2 68.6874 44.8598 4
-5 2 -2 -27.5079 74.1904 9
5 -2 2 90.3249 64.7854 9
-5 2 -2 46.6558 55.8023 8
5 -2 2 95.2032 71.082 6
-5 2 -2 -14.1876 42.5043 6
5 -2 2 178.045 85.0469 2
-5 2 -2 193.686 77.5357 2
-5 2 -3 765.107 141.119 2
5 -2 3 808.41 147.385 2
-5 2 -3 855.687 83.0306 11
-5 2 -3 521.246 121.133 13
-5 2 -3 1050.81 160.669 10
-5 2 -3 585.69 124.089 4
5 -2 3 517.464 118.906 9
-5 2 -3 614.211 128.175 9
5 -2 3 702.223 137.164 6
5 -2 3 744.216 72.0805 5
-5 2 -3 708.954 131.594 6
-5 2 -3 713.369 91.8177 7
-5 2 -3 827.016 74.8602 5
-5 2 -3 790.366 60.3144 3
-5 2 -3 806.516 69.4562 3
5 -2 4 29.8401 66.5051 2
-5 2 -4 67.302 74.5511 6
-5 2 -4 -34.8922 64.8421 10
5 -2 4 23.1545 32.4868 11
-5 2 -4 18.1392 29.206 5
5 -2 4 9.43371 25.4724 5
5 -2 4 32.3995 60.7094 9
-5 2 -4 18.4756 26.8855 7
-5 2 -4 13.2988 34.9931 3
5 -2 5 2428.98 249.984 2
-5 2 -5 2664.68 205.922 3
-5 2 -5 2660.65 253.451 10
5 -2 5 2230.47 236.826 9
5 -2 5 2734.6 174.124 11
-5 2 -5 2391.42 270.322 1
-5 2 -5 2610.6 156.14 7
-5 2 -5 2743.71 187.635 5
-5 2 -5 2809.27 264.761 6
5 -2 5 2229.89 173.878 5
5 -2 6 19936.5 693.159 2
-5 2 -6 19864.4 634.748 3
-5 2 -6 19839 771.534 1
5 -2 6 19933.9 506.055 11
5 -2 6 20938.9 739.946 9
-5 2 -6 19595.7 439.103 7
5 -2 6 19532.6 565.232 5
-5 2 -6 18900.9 549.97 5
-5 2 -6 20580.1 734.658 6
-5 2 -7 -119.229 88.1288 1
5 -2 7 -21.5099 54.7962 2
-5 2 -7 56.3455 46.4023 6
5 -2 7 24.5735 27.8393 7
5 -2 7 44.0855 43.7921 11
5 -2 7 157.497 66.3725 5
5 -2 7 11.2088 69.1245 9
-5 2 -7 73.3069 44.4575 7
-5 2 -7 -59.2395 60.8135 3
-5 2 -8 267.003 107.795 1
5 -2 8 179.579 89.0244 2
5 -2 8 164.135 57.7497 7
5 -2 8 179.912 73.9847 11
5 -2 8 273.299 95.9095 5
5 -2 8 371.412 110.684 9
-5 2 -8 129.217 53.3168 7
-5 2 -8 328.874 110.971 3
5 -2 9 39.1928 61.7677 9
-5 2 -9 80.1615 73.7009 1
5 -2 9 -5.3007 47.3117 2
5 -2 9 102.344 75.4595 11
5 -2 10 221.388 90.515 11
5 -2 10 219.69 76.0168 2
5 -2 10 222.52 104.548 9
5 -2 10 94.6937 61.6524 7
-5 2 -10 89.5428 76.9249 3
5 -2 11 2843.77 367.276 9
5 -2 11 2687.77 295.211 11
5 -2 11 2196.25 222.106 7
5 -2 11 2758.45 254.652 2
-5 2 -11 2773.83 358.566 3
5 -2 12 283.144 123.848 11
-5 2 -12 281.995 147.439 3
5 -2 12 298.851 137.007 9
5 -2 13 1045.26 210.382 11
5 -1 -9 43.2256 65.6936 3
5 -1 -9 -324.016 135.268 13
5 -1 -8 9.69387 67.0018 3
-5 1 8 -87.4904 120.879 7
-5 1 8 -16.7848 95.0177 8
5 -1 -8 107.639 92.2028 6
5 -1 -8 35.2338 75.0671 13
5 -1 -7 1225.54 208.112 3
5 -1 -7 1168.44 219.815 13
-5 1 7 1410.7 241.651 7
-5 1 7 1131.47 222.101 8
5 -1 -7 953.946 200.843 6
5 -1 -6 999.392 176.088 3
-5 1 6 1007.55 147.453 5
5 -1 -6 1401.16 232.049 13
5 -1 -6 996.027 146.505 2
-5 1 6 1183.68 206.268 8
5 -1 -6 1087.19 195.556 6
5 -1 -5 434.888 110.889 3
-5 1 5 434.839 91.9878 5
5 -1 -5 482.08 142.662 13
-5 1 5 157.355 79.2356 1
5 -1 -5 243.696 75.9791 2
-5 1 5 298.5 108.949 8
5 -1 -5 270.777 105.623 6
-5 1 4 -9.92043 50.3129 4
5 -1 -4 15.3175 31.988 3
5 -1 -4 -9.1536 57.8583 13
-5 1 4 102.46 52.1387 5
-5 1 4 86.3607 48.2247 1
5 -1 -4 91.6104 68.8343 2
-5 1 4 205.25 101.112 8
5 -1 -4 -40.1363 62.8974 6
5 -1 -3 7200.83 391.528 2
5 -1 -3 7094.99 437.181 13
-5 1 3 7416.82 419.725 13
-5 1 3 7498.78 422.979 4
-5 1 3 7212.43 418.785 8
5 -1 -3 7288.39 420.911 8
5 -1 -3 6737.31 315.631 3
-5 1 3 6943.29 265.143 5
5 -1 -3 6781.36 413.953 6
5 -1 -2 3255.39 264.282 2
-5 1 2 3544.28 270.773 12
5 -1 -2 3167.46 288.968 13
-5 1 2 3113.72 267.27 13
5 -1 -2 3378.67 286.693 10
-5 1 2 3794.4 290.21 4
5 -1 -2 3476.46 292.828 4
-5 1 2 3690.39 284.397 8
-5 1 2 3813.86 316.654 9
5 -1 -2 3376.7 273.662 8
5 -1 -2 3646.02 192.824 3
-5 1 2 3407.85 150.788 5
5 -1 -2 3705.17 299.271 6
5 -1 -1 2084.7 212.461 2
5 -1 -1 2123.98 229.979 13
-5 1 1 2448.07 231.82 13
-5 1 1 1981.01 196.876 12
5 -1 -1 2049.55 225.796 10
-5 1 1 2612.9 235.143 4
5 -1 -1 2566.03 245.299 4
5 -1 -1 2281.18 221.114 8
-5 1 1 2229.51 233.579 9
-5 1 1 2341.46 216.003 8
5 -1 -1 2201.43 117.148 3
-5 1 1 1937.16 69.1322 5
5 -1 -1 2211.69 224.874 6
-5 1 0 286.59 83.3594 13
-5 1 0 253.522 79.0419 12
5 -1 0 323.084 86.8591 10
-5 1 0 126.464 57.5373 10
5 -1 0 411.574 101.936 4
-5 1 0 328.214 82.4425 8
5 -1 0 447.82 111.358 9
-5 1 0 225.566 89.7226 9
-5 1 0 234.139 85.7588 6
5 -1 0 332.156 95.8401 6
5 -1 0 335.749 90.7113 2
-5 1 -1 6.6188 40.6305 10
5 -1 1 7.6886 52.6557 10
-5 1 -1 19.3975 21.529 11
5 -1 1 62.6873 63.598 2
-5 1 -1 144.037 69.2788 8
-5 1 -1 -0.83437 46.6029 9
-5 1 -1 45.1973 50.2132 13
5 -1 1 16.521 51.9638 6
-5 1 -1 43.7953 46.6857 6
-5 1 -2 5055.03 326.89 9
-5 1 -2 4564.67 294.224 10
5 -1 2 4759.89 315.884 2
-5 1 -2 4700.27 287.229 8
-5 1 -2 4718.92 154.29 11
-5 1 -2 4753.35 324.865 13
5 -1 2 5134.31 323.459 6
-5 1 -2 4613.67 296.001 6
-5 1 -3 5251.76 336.037 9
-5 1 -3 5860.82 335.135 10
5 -1 3 5420.38 172.199 5
5 -1 3 5285.92 331.328 6
-5 1 -3 5123.01 315.211 6
5 -1 3 5141.32 329.18 2
-5 1 -3 5322.59 251.767 7
-5 1 -3 4937.18 120.476 3
-5 1 -3 5455.35 126.363 3
-5 1 -4 1927.51 130.586 3
-5 1 -4 2380.21 221.18 10
5 -1 4 2022.37 110.4 11
5 -1 4 2068.42 213.426 2
-5 1 -4 2097.28 153.058 7
5 -1 4 1982.01 134.081 5
-5 1 -4 2173.59 208.356 6
-5 1 -5 6574.72 298.456 3
5 -1 5 6239.56 225.747 11
-5 1 -5 5753.66 341.102 10
5 -1 5 6144.93 375 9
5 -1 5 6045.5 269.869 5
-5 1 -5 6192.03 361.806 6
-5 1 -5 5734.26 254.858 7
5 -1 5 6463.14 367.807 2
-5 1 -6 1285.84 158.991 3
5 -1 6 1235.24 116.94 11
5 -1 6 1123.58 163.43 2
5 -1 6 1438.56 196.5 9
-5 1 -6 1327.32 130.932 7
5 -1 6 1199.43 121.52 7
-5 1 -6 1266.3 174.584 6
5 -1 6 1202.81 139.366 5
-5 1 -7 2207.34 223.98 3
5 -1 7 2204.08 248.146 9
5 -1 7 2357.17 183.103 11
5 -1 7 2263.23 224.218 2
-5 1 -7 2276.69 179.335 7
5 -1 7 2101.45 174.659 7
5 -1 7 1820.42 186.384 5
-5 1 -7 2303.32 235.631 6
5 -1 8 2134.5 221.619 5
-5 1 -8 1729.01 220.055 6
5 -1 8 2315.23 270.022 9
5 -1 8 2226.02 200.376 11
-5 1 -8 2151.48 241.038 1
-5 1 -8 1997.14 180.371 7
5 -1 8 1901.78 205.736 2
-5 1 -8 2114.75 246.307 3
5 -1 9 1818.74 199.333 11
-5 1 -9 1670.9 216.757 1
5 -1 9 1474.37 227.473 9
-5 1 -9 1605.62 181.8 7
5 -1 9 1576.77 176.363 7
-5 1 -9 1312.27 212.387 3
5 -1 9 1606.25 187.496 2
-5 1 -10 117.47 87.2589 1
5 -1 10 57.8826 61.0467 2
5 -1 10 99.2318 64.0049 7
-5 1 -10 -29.5907 65.8855 3
5 -1 10 -3.35385 41.1922 11
5 -1 11 1704.59 207.008 7
5 -1 11 1893.33 198.171 2
-5 1 -11 2082.37 297.98 3
5 -1 11 1848.68 233.482 11
5 -1 12 900.326 163.059 7
-5 1 -12 393.93 149.094 3
5 -1 12 576.695 150.179 11
-5 1 -13 384.553 147.158 3
5 -1 13 134.077 82.2233 11
5 0 -9 -13.2708 69.5352 3
5 0 -9 50.212 95.2933 13
5 0 -8 -15.7257 60.7924 3
-5 0 8 265.847 132.618 7
-5 0 8 128.566 94.5544 8
5 0 -8 193.665 120.636 6
5 0 -8 -60.0692 79.0747 13
5 0 -7 296.591 108.486 3
-5 0 7 385.674 135.225 8
5 0 -7 615.509 151.53 6
5 0 -6 48.8742 73.3129 3
-5 0 6 -15.7371 46.814 5
5 0 -6 66.9755 75.5439 13
-5 0 6 30.6049 34.9162 1
5 0 -6 38.1696 47.6586 2
-5 0 6 25.8941 83.0561 8
5 0 -6 151.167 83.8697 6
5 0 -5 677.528 138.415 3
5 0 -5 684.842 147.272 13
-5 0 5 412.09 88.6358 5
5 0 -5 747.51 122.874 2
-5 0 5 640.833 150.572 8
5 0 -5 650.671 153.407 6
5 0 -4 14070.6 507.822 2
5 0 -4 14029.6 594.649 13
-5 0 4 14518.1 561.464 13
-5 0 4 14198.1 594.229 4
-5 0 4 13656.7 605 8
5 0 -4 14452.5 606.15 6
-5 0 4 13995.6 445.329 5
5 0 -4 14398.9 548.675 3
-5 0 3 56.0404 50.8522 4
5 0 -3 -4.31009 45.0346 2
5 0 -3 -5.9448 56.561 13
-5 0 3 -18.4941 56.555 13
5 0 -3 0.46389 57.0273 10
5 0 -3 39.374 71.107 4
-5 0 3 69.5324 36.0402 5
-5 0 3 45.9271 69.4881 9
5 0 -3 -5.92886 57.4336 8
-5 0 3 34.4284 67.7038 8
5 0 -3 -66.7763 63.9881 6
5 0 -2 8227.93 384.618 2
5 0 -2 8415.31 427.696 13
-5 0 2 8187.13 394.898 13
5 0 -2 7759.2 413.931 10
-5 0 2 9208.07 429.604 4
5 0 -2 8222.14 430.706 4
-5 0 2 8450.92 442.279 9
5 0 -2 9054.69 439.8 8
-5 0 2 8485.29 418.36 8
5 0 -2 8297.09 316.707 3
5 0 -2 8195.82 416.307 6
-5 0 2 8232.84 250.551 5
5 0 -1 2663.65 221.112 2
-5 0 1 2737.13 222.817 12
-5 0 1 2478.13 212.892 13
5 0 -1 2822.18 240.786 13
5 0 -1 2450.08 220.181 10
5 0 -1 2633.85 230.508 4
5 0 -1 2794.97 234.544 8
-5 0 1 2702.35 225.525 8
-5 0 1 2982.19 253.177 9
5 0 -1 2632.77 142.613 3
-5 0 1 2654.95 101.83 5
5 0 -1 2751.28 233.102 6
5 0 0 3534.28 256.583 6
5 0 0 3559.98 260.019 10
5 0 0 3167.23 244.57 4
5 0 0 3098.59 235.487 8
-5 0 0 3965.48 280.802 9
-5 0 0 3710.48 255.328 8
5 0 0 3658.27 262.659 9
5 0 0 3372.69 92.6361 3
5 0 0 3650.29 256.46 2
-5 0 -1 3784.04 142.575 11
-5 0 -1 4367.95 265.885 10
5 0 1 3784.33 262.995 10
-5 0 -1 4089.25 278.544 9
-5 0 -1 4290.07 263.794 6
5 0 1 3810.09 260.309 6
5 0 1 3608.03 257.88 2
-5 0 -1 4049.59 257.841 8
5 0 2 297.815 78.4886 10
-5 0 -2 179.25 70.0406 9
5 0 2 262.291 83.0875 2
5 0 2 423.514 99.1442 6
-5 0 -2 298.541 71.0045 7
5 0 3 23295.1 344.333 5
5 0 3 23073.2 628.645 6
-5 0 -3 24422.3 678.739 9
-5 0 -3 22946.5 631.886 4
-5 0 -3 24233.6 554.662 7
5 0 3 22577.2 636.876 2
-5 0 -3 23823.8 278.474 3
-5 0 -4 4161.13 179.988 3
5 0 4 4584.41 289.92 2
5 0 4 4290.49 113.988 11
-5 0 -4 4291.19 233.345 7
5 0 4 4035.51 266.898 6
5 0 4 4133.46 187.042 5
-5 0 -5 3395.25 205.344 3
5 0 5 3482.88 149.122 11
5 0 5 3480.74 202.324 5
-5 0 -5 3329.21 211.169 7
5 0 5 3314.77 204.36 7
5 0 5 3576.1 261.902 2
5 0 6 2282.46 208.785 2
5 0 6 2161.12 184.449 5
5 0 6 2375.08 236.294 9
5 0 6 2422.89 151.998 11
-5 0 -6 2135.41 176.611 7
-5 0 -6 2440.21 206.277 3
5 0 7 42.1273 52.6477 2
-5 0 -7 5.0948 40.9627 6
5 0 7 30.2712 48.0349 11
5 0 7 50.8553 53.1085 5
5 0 7 106.542 74.5124 9
-5 0 -7 203.561 70.4996 7
-5 0 -7 -0.83675 45.9071 3
-5 0 -8 45.4639 52.4067 6
5 0 8 44.8592 52.6265 11
5 0 8 57.1319 57.1536 2
5 0 8 94.0286 74.7107 5
-5 0 -8 49.7619 41.8285 7
5 0 8 13.8548 39.9311 7
-5 0 -8 44.6997 72.5896 3
5 0 9 201.141 77.2607 11
-5 0 -9 124.996 66.0237 6
5 0 9 165.658 65.8642 2
5 0 9 128.449 69.8366 7
-5 0 -9 151.41 69.425 7
-5 0 -9 -8.44494 67.4396 3
-5 0 -10 349.908 105.934 1
5 0 10 140 67.0567 2
-5 0 -10 215.728 116.002 3
-5 0 -10 290.707 97.7268 7
5 0 10 412.961 117.061 7
5 0 10 171.95 84.2065 11
5 0 11 193.217 59.6172 2
5 0 11 107.574 67.4924 7
-5 0 -11 92.4178 86.6943 3
5 0 11 91.6904 77.3911 11
5 0 12 1004.82 183.01 7
-5 0 -12 1055.92 225.628 3
5 0 12 1239.62 206.1 11
5 0 13 683.384 164.05 7
-5 0 -13 956.788 235.921 3
5 0 13 766.573 183.768 11
5 1 -10 -74.9033 83.0615 13
5 1 -9 1187.24 242.291 3
5 1 -9 1482.55 239.747 13
5 1 -8 35.3832 82.6195 3
-5 -1 8 333.611 138.276 8
5 1 -8 39.8302 78.8959 6
5 1 -8 268.232 110.321 13
5 1 -7 622.25 165.776 3
5 1 -7 599.485 159.203 13
-5 -1 7 633.206 169.383 8
5 1 -7 613.604 157.916 6
5 1 -6 526.832 148.164 3
5 1 -6 721.488 150.34 13
-5 -1 6 683.307 129.511 5
5 1 -6 625.69 156.221 6
-5 -1 6 551.814 145.231 8
5 1 -6 703.076 107.342 2
5 1 -5 7569.23 350.496 2
-5 -1 5 7600.78 479.869 8
5 1 -5 7310.14 419.845 13
5 1 -5 6915.88 448.091 3
-5 -1 5 7128.27 365.971 5
5 1 -5 7108.05 442.224 6
5 1 -4 13637.8 473.737 2
5 1 -4 13351 540.801 13
-5 -1 4 13326 589.883 8
-5 -1 4 12328.3 557.197 9
-5 -1 4 12360.8 436.602 5
5 1 -4 14130.9 586.584 6
5 1 -4 12807.7 553.18 3
-5 -1 3 14.5087 50.5192 4
5 1 -3 46.7834 47.0905 2
5 1 -3 -70.5936 46.5451 13
5 1 -3 24.9774 41.0856 12
-5 -1 3 -17.8182 35.8621 13
5 1 -3 31.583 58.8422 10
5 1 -3 60.4484 54.5983 4
-5 -1 3 -36.7651 31.474 5
-5 -1 3 -56.0817 57.9142 9
5 1 -3 65.1448 58.657 8
-5 -1 3 3.16154 39.6076 8
5 1 -3 -22.5676 64.0843 6
5 1 -2 1341.98 147.373 2
5 1 -2 1162.26 149.563 13
5 1 -2 1222.99 159.074 12
5 1 -2 1275 165.333 10
5 1 -2 1117.02 155.466 4
5 1 -2 1468.77 178.69 8
-5 -1 2 1187.24 159.719 9
-5 -1 2 1508.18 176.739 8
-5 -1 2 1247.72 155.346 4
5 1 -2 1342.85 107.518 5
-5 -1 2 1300.95 111.481 5
5 1 -2 1293.84 165.775 6
5 1 -1 1921.01 183.423 13
5 1 -1 1756.72 181.469 10
5 1 -1 1255.61 155.741 4
-5 -1 1 1768.26 174.979 4
5 1 -1 1726.97 184.967 8
-5 -1 1 1695.84 179.008 9
5 1 -1 1512.34 163.053 2
5 1 -1 1626.12 171.552 6
5 1 -1 1728.23 98.9151 5
-5 -1 1 1415.37 96.3891 5
-5 -1 0 1154.89 134.581 13
5 1 0 1146.16 140.829 10
5 1 0 1242.68 146.567 4
5 1 0 1167.28 143.823 9
5 1 0 1176.31 149.111 8
-5 -1 0 1380.27 159.607 9
5 1 0 1351.37 64.5461 5
5 1 0 1138.24 136.923 6
5 1 0 1245.49 149.471 2
5 1 1 3129.65 226.738 2
-5 -1 -1 2696.29 208.37 13
-5 -1 -1 2905.62 105.217 11
-5 -1 -1 2629.2 211.36 9
5 1 1 2599.36 201.511 10
5 1 1 2522.2 204.131 4
5 1 1 2889.89 208.642 6
5 1 1 2994.77 91.7537 3
5 1 1 2997.69 220.304 9
5 1 2 16.6732 34.4429 10
-5 -1 -2 -1.24255 33.7434 10
5 1 2 -39.0739 43.241 9
-5 -1 -2 -10.6627 49.9992 9
-5 -1 -2 85.846 53.2648 7
5 1 2 70.7031 52.8013 6
-5 -1 -2 -32.5489 36.1093 6
5 1 2 3.83735 14.724 3
-5 -1 -3 1216.81 147.847 9
-5 -1 -3 874.064 103.902 10
5 1 3 1026.19 122.381 6
5 1 3 1048.24 81.2756 5
-5 -1 -3 1127.27 119.11 6
5 1 3 1033.07 135.666 2
-5 -1 -3 939.399 119.721 7
-5 -1 -3 1113.12 79.8488 3
5 1 3 1225.24 95.4408 3
-5 -1 -4 15005.5 358.568 3
-5 -1 -4 16148.7 449.045 10
5 1 4 15172.9 189.31 11
5 1 4 16232.4 379.343 5
5 1 4 15207.5 460.929 6
-5 -1 -4 14830.1 434.005 6
-5 -1 -4 15475.3 459.817 7
5 1 4 15980.8 464.593 7
5 1 4 16102.4 507.287 2
5 1 5 3922.24 252.959 2
-5 -1 -5 4122.17 235.487 6
5 1 5 3784.22 211.157 5
-5 -1 -5 4060.38 234.659 10
-5 -1 -5 4038.53 243.824 7
-5 -1 -5 3859.92 219.26 3
-5 -1 -6 69.4009 40.031 6
5 1 6 65.2663 55.6115 5
5 1 6 92.5687 70.1459 9
-5 -1 -6 96.0705 44.7465 7
-5 -1 -6 96.7526 55.7098 3
5 1 6 71.6982 59.3778 2
5 1 7 1340.71 163.634 5
5 1 7 1216.42 145.843 2
-5 -1 -7 1100.82 145.132 7
5 1 7 1685.58 178.189 7
-5 -1 -7 1628.21 186.492 3
5 1 8 4.85677 38.4131 2
-5 -1 -8 -40.6479 61.7259 3
-5 -1 -8 73.7732 52.5438 7
5 1 8 17.7288 38.7577 7
5 1 8 53.5543 64.7218 5
5 1 9 398.327 83.085 2
-5 -1 -9 485.937 106.565 6
-5 -1 -9 441.558 110.707 7
5 1 9 351.649 95.8253 7
-5 -1 -9 389.36 111.171 3
5 1 10 601.312 131.758 7
5 1 10 676.674 105.335 2
-5 -1 -10 635.16 154.593 3
5 1 11 174.044 79.591 7
5 1 11 144.027 56.1433 2
-5 -1 -11 10.8131 59.0985 3
5 1 12 149.592 95.3079 7
-5 -1 -12 88.6688 84.8013 3
5 1 13 70.7881 92.4485 7
-5 -1 -13 224.927 114.112 3
5 1 14 -102.132 91.0102 7
5 2 -10 177.207 97.7984 13
5 2 -9 4263.26 477.706 3
5 2 -9 4286.34 439.256 6
5 2 -9 3684.48 360.322 13
5 2 -8 676.342 152.134 13
-5 -2 8 709.454 182.275 8
5 2 -8 360.336 146.199 3
5 2 -7 156.811 82.2081 13
5 2 -7 294.069 67.6586 2
-5 -2 7 150.066 104.03 8
5 2 -7 39.0948 72.0816 3
5 2 -6 -4.67485 53.2153 13
5 2 -6 0.85155 30.5242 2
-5 -2 6 -35.4841 50.5291 5
-5 -2 6 100.642 104.595 8
5 2 -6 -33.617 58.0297 3
5 2 -5 -33.2572 42.529 5
-5 -2 5 -10.4413 57.4245 5
5 2 -5 20.4953 43.0584 13
-5 -2 5 94.464 64.5593 8
5 2 -5 53.5403 52.2438 2
5 2 -4 15739.9 539.123 13
-5 -2 4 15708.9 633.087 8
-5 -2 4 14651.4 577.596 9
5 2 -4 15870.1 491.318 2
5 2 -4 15551.7 490.85 5
-5 -2 4 15214.5 507.522 5
5 2 -3 4959.95 325.747 4
-5 -2 3 4431.74 317.367 8
-5 -2 3 5519.36 337.373 9
5 2 -3 5181.42 339.69 8
5 2 -3 4861.82 283.1 13
5 2 -3 5094.54 328.24 12
-5 -2 3 4840.31 261.809 5
5 2 -2 14750 523.293 10
-5 -2 2 14375.7 497.7 4
5 2 -2 13839 513.076 4
-5 -2 2 14394.4 505.304 9
5 2 -2 13272.6 514.008 8
5 2 -2 13295.4 444.016 13
-5 -2 2 14088.1 420.395 13
5 2 -2 14107 510.563 12
5 2 -2 14026.2 378.497 5
5 2 -2 14847.8 521.298 6
-5 -2 2 14647.1 405.118 5
5 2 -1 6104.68 319.315 10
-5 -2 1 6575.33 264.611 11
-5 -2 1 6387.17 313.382 4
5 2 -1 6094.7 320.348 4
-5 -2 1 6118.84 316.302 9
5 2 -1 5958.37 327.525 8
-5 -2 1 6364.76 271.636 13
5 2 -1 6197.56 325.113 12
5 2 -1 6540.5 327.583 6
-5 -2 1 6576.22 243.358 5
5 2 -1 6515.86 230.787 5
5 2 0 231.546 79.2984 12
-5 -2 0 196.938 53.4841 13
-5 -2 0 188.892 42.9057 11
5 2 0 183.816 56.9036 10
5 2 0 184.022 40.1433 5
5 2 0 96.7528 44.6598 4
-5 -2 0 70.6674 42.42 9
5 2 0 203.126 65.7658 9
5 2 0 228.59 69.3086 8
5 2 0 214.531 48.7552 3
5 2 0 80.365 52.0964 6
-5 -2 -1 87.6714 43.6572 13
5 2 1 114.005 54.0886 10
-5 -2 -1 82.1496 28.773 11
5 2 1 74.683 37.6583 4
5 2 1 95.2423 30.7239 5
-5 -2 -1 73.8402 47.6604 4
-5 -2 -1 76.1276 40.3456 9
5 2 1 40.7335 50.448 9
5 2 1 72.8865 55.3514 6
5 2 1 66.7011 24.7733 3
5 2 2 5324.83 188.457 3
-5 -2 -2 5181.07 128.81 11
-5 -2 -2 5454.82 277.92 9
5 2 2 5367.35 253.053 10
-5 -2 -2 5176.76 254.173 4
5 2 2 5238.57 272.355 9
-5 -2 -2 5760.62 292.639 7
5 2 2 5290.1 248.369 6
-5 -2 -3 4409.64 185.248 3
5 2 3 4282.63 192.63 3
5 2 3 4389.3 104.372 11
-5 -2 -3 4761.11 212.624 10
5 2 3 4125.38 214.722 10
5 2 3 4624.38 263.042 9
-5 -2 -3 4138.11 231.283 4
-5 -2 -3 4365.46 255.636 7
-5 -2 -3 4326.53 203.382 6
5 2 3 4312.55 219.879 6
-5 -2 -4 784.154 94.7624 3
5 2 4 856.596 104.437 3
-5 -2 -4 739.029 85.4005 10
5 2 4 819.073 69.3221 11
5 2 4 1141.7 142.588 9
-5 -2 -4 845.97 118.165 7
5 2 4 942.812 104.058 6
-5 -2 -4 758.602 85.8495 6
-5 -2 -5 7886.96 276.065 6
-5 -2 -5 8109.28 363.577 7
5 2 5 7964.4 363.879 3
-5 -2 -5 7794.95 318.84 3
5 2 5 8112.28 381.934 9
-5 -2 -5 7589.64 270.421 10
5 2 6 2777.97 212.103 5
-5 -2 -6 2616.16 169.38 6
-5 -2 -6 2771.13 173.267 10
-5 -2 -6 2597.19 217.62 7
5 2 6 2629.37 218.993 7
5 2 6 2598.76 237.673 3
-5 -2 -6 2421.36 204.943 3
-5 -2 -7 198.405 60.3038 6
5 2 7 243.877 76.8064 5
5 2 7 100.294 63.1948 7
-5 -2 -7 213.185 74.3021 7
-5 -2 -7 298.825 92.509 3
5 2 8 2070.09 216.097 5
-5 -2 -8 1796.17 163.001 6
-5 -2 -8 2274.07 239.081 3
5 2 8 2241.49 186.949 2
-5 -2 -8 2487.71 242.201 7
5 2 8 2058.16 217.767 7
-5 -2 -9 3181.19 304.903 3
5 2 9 3532.72 230.677 2
-5 -2 -9 3627.92 306.029 7
5 2 9 3491.68 300.449 7
-5 -2 -10 5430.38 432.636 3
5 2 10 4854.91 263.948 2
5 2 10 5229.24 388.392 7
-5 -2 -11 234.584 123.846 3
5 2 11 164.581 54.9508 2
5 2 11 225.264 111.304 7
5 2 12 838.988 180.267 7
-5 -2 -12 1051.28 231.991 3
5 2 13 66.5631 92.0686 7
-5 -2 -13 68.3672 90.6388 3
-5 -3 9 69.0216 102.658 11
5 3 -9 52.6537 84.6059 3
5 3 -9 51.6945 66.9433 13
-5 -3 8 280.648 128.123 11
5 3 -8 13.613 69.9858 13
-5 -3 8 65.3226 90.1348 8
5 3 -8 18.7568 70.3207 3
5 3 -7 225.304 83.0267 13
5 3 -7 387.971 109.887 5
-5 -3 7 210.504 96.2499 11
-5 -3 7 383.537 137.297 8
-5 -3 7 423.242 79.5748 1
5 3 -7 365.527 70.0512 2
5 3 -6 111.704 66.5251 13
5 3 -6 -50.0504 68.129 5
-5 -3 6 64.0924 76.5916 11
-5 -3 6 55.3628 57.5172 8
5 3 -6 34.906 29.7161 2
-5 -3 5 685.139 147.27 11
5 3 -5 570.724 111.912 5
-5 -3 5 770.383 133.739 5
-5 -3 5 548.681 135.314 8
5 3 -5 663.578 113.01 13
-5 -3 4 3101.32 254.701 11
5 3 -4 3231.14 273.673 4
-5 -3 4 3198.35 287.957 8
-5 -3 4 2847.84 244.879 9
5 3 -4 3485.87 234.472 13
5 3 -4 3216 239.101 5
-5 -3 4 3645.07 266.496 5
-5 -3 3 20610.3 601.267 11
5 3 -3 20018.9 628.51 4
-5 -3 3 20803.3 677.191 8
-5 -3 3 21464.3 613.391 9
5 3 -3 19864.8 657.404 8
5 3 -3 20254.3 651.837 12
5 3 -3 20252.9 517.204 13
-5 -3 3 20553.2 576.959 5
-5 -3 2 491.666 92.0521 11
-5 -3 2 441.443 91.4732 9
5 3 -2 490.778 103.991 8
5 3 -2 613.246 94.5734 5
5 3 -2 577.593 104.568 4
-5 -3 2 455.425 84.7912 5
-5 -3 2 552.914 112.608 8
5 3 -2 482.395 99.2697 12
-5 -3 2 581.083 76.0786 13
5 3 -2 553.831 84.2357 13
5 3 -1 11616.9 420.479 4
5 3 -1 11106.6 442.558 8
-5 -3 1 11450.3 394.748 9
-5 -3 1 11690.6 444.588 8
-5 -3 1 11341.4 306.779 13
-5 -3 1 11576.7 374.538 11
5 3 -1 11389.1 436.584 12
5 3 -1 11282 352.913 5
-5 -3 1 11636.1 372.87 5
-5 -3 0 451.983 72.0773 11
5 3 0 474.403 84.592 4
-5 -3 0 401.964 76.937 4
5 3 0 395.015 69.3692 5
-5 -3 0 320.315 67.4025 9
5 3 0 371.441 81.4142 8
-5 -3 0 446.589 65.6133 13
5 3 0 419.948 87.2002 12
5 3 0 367.624 67.8879 3
5 3 1 12588.7 352.781 3
-5 -3 -1 12298.5 314.591 11
-5 -3 -1 12492.2 350.364 13
5 3 1 12238.3 405.762 12
5 3 1 11846.9 365.381 10
-5 -3 -1 12141.3 374.053 9
-5 -3 -1 11753.5 352.23 4
5 3 1 11612 369.945 4
5 3 1 11865.2 371.601 9
-5 -3 -1 11878.4 439.781 7
5 3 1 12129.1 368.786 6
5 3 1 13028.7 351.169 5
-5 -3 -2 5471.39 233.235 3
5 3 2 5428.93 231.295 3
5 3 2 5340.92 255.403 9
5 3 2 5560.13 235.084 10
-5 -3 -2 5291.29 248.037 12
-5 -3 -2 5101.11 189.392 11
5 3 2 5348.77 183.565 11
-5 -3 -2 5514.65 234.858 4
-5 -3 -2 5480.59 297.954 7
5 3 2 5151.88 223.781 6
-5 -3 -3 4770.98 225.575 3
5 3 3 4649.51 227.742 3
5 3 3 4895.45 182.293 11
-5 -3 -3 4688.35 221.474 12
5 3 3 4829.61 251.575 9
5 3 3 4815.19 202.716 10
-5 -3 -3 5201.27 229.599 4
-5 -3 -3 4746.2 278.973 7
5 3 3 4518.12 194.477 6
-5 -3 -4 43.4557 36.286 3
5 3 4 35.4188 44.0095 3
5 3 4 41.6303 35.8384 11
-5 -3 -4 63.9891 28.7471 10
-5 -3 -4 -9.70759 25.9813 12
5 3 4 47.2335 57.3503 9
-5 -3 -4 49.8892 58.2989 7
-5 -3 -4 14.1907 22.2942 6
5 3 4 65.9052 36.574 6
5 3 5 3150.54 236.532 3
-5 -3 -5 3607.96 231.606 3
5 3 5 3113.11 188.515 11
-5 -3 -5 3339.74 245.818 7
5 3 5 3223.62 240.54 7
-5 -3 -5 3294.67 136.248 6
-5 -3 -5 3542.83 141.043 10
-5 -3 -6 302.47 45.4386 6
-5 -3 -6 422.532 98.1211 7
5 3 6 374.757 89.1639 7
-5 -3 -6 546.896 110.372 3
5 3 6 417.464 104.039 3
-5 -3 -6 423.436 54.3426 10
-5 -3 -7 532.651 68.0233 6
5 3 7 699.255 150.691 3
-5 -3 -7 700.837 126.288 3
5 3 7 910.203 144.785 7
-5 -3 -7 671.303 127.104 7
5 3 8 2367.58 235.441 5
-5 -3 -8 2051.86 146.396 6
5 3 8 2158.08 273.189 3
-5 -3 -8 2322.81 247.168 3
-5 -3 -8 1977.49 224.338 7
5 3 8 2191.83 237.689 7
-5 -3 -9 11443.9 382.838 6
-5 -3 -9 12089.3 598.448 3
5 3 9 12289.4 580.175 7
-5 -3 -10 8268.68 532.944 3
5 3 10 7826.45 327.85 2
5 3 10 7646.71 487.891 7
-5 -3 -11 45.1538 79.2558 3
5 3 11 129.464 51.2171 2
-5 -3 -11 123.769 46.5019 1
5 3 11 125.604 100.919 7
-5 -3 -12 241.239 129.037 3
5 3 12 218.389 110.016 7
5 3 13 780.745 203.576 7
5 4 -9 182.287 103.989 5
5 4 -9 337.435 151.03 3
5 4 -8 244.188 107.621 5
-5 -4 8 189.935 101.772 11
-5 -4 8 -3.33753 80.5636 8
5 4 -8 131.466 66.8099 13
5 4 -7 39.5979 53.182 13
-5 -4 7 -16.1428 57.6875 11
5 4 -7 19.6791 52.5371 5
-5 -4 7 -19.94 86.4273 8
-5 -4 7 41.5932 42.3565 1
5 4 -7 3.99447 23.4352 2
5 4 -6 2804.94 225.166 13
-5 -4 6 3213.28 317.874 11
-5 -4 6 2712.4 299.629 8
5 4 -6 2452.94 254.613 5
-5 -4 6 2699.91 216.332 1
-5 -4 5 346.881 109.114 11
5 4 -5 528.963 114.45 5
-5 -4 5 534.176 121.061 5
-5 -4 5 505.505 127.499 8
5 4 -5 626.004 103.788 13
-5 -4 4 753.359 138.807 11
5 4 -4 809.623 133.869 5
-5 -4 4 648.568 121.108 5
5 4 -4 643.664 125.603 4
-5 -4 4 524.576 101.936 9
-5 -4 4 733.438 143.616 8
5 4 -4 698.242 99.0214 13
-5 -4 3 2498.63 223.963 11
5 4 -3 2061.83 199.551 4
5 4 -3 2479.14 157.304 13
-5 -4 3 1864.35 188.442 5
5 4 -3 2269.05 202.212 5
-5 -4 3 2162.24 221.049 8
5 4 -3 2699.55 243.912 8
-5 -4 3 2554.28 198.596 9
5 4 -2 1699.17 168.769 4
-5 -4 2 1396.65 165 8
5 4 -2 1432.55 169.043 8
-5 -4 2 1439.21 140.242 9
5 4 -2 1875.68 192.125 12
-5 -4 2 1505.37 161.692 11
-5 -4 2 1572.3 164.68 5
-5 -4 1 571.222 83.5222 9
5 4 -1 505.526 100.975 8
-5 -4 1 597.271 105.231 8
5 4 -1 394.255 80.6524 4
-5 -4 1 419.547 84.7035 5
-5 -4 1 483.632 89.0924 11
5 4 -1 427.209 94.4436 12
-5 -4 1 555.286 52.1972 13
5 4 0 616.037 100.399 12
-5 -4 0 640.188 57.7785 13
-5 -4 0 553.557 88.828 11
5 4 0 604.444 87.5186 11
5 4 0 595.875 88.7954 4
5 4 0 683.419 96.1437 5
5 4 0 777.182 114.128 8
-5 -4 0 694.339 83.6054 9
-5 -4 0 649.724 111.969 7
-5 -4 0 558.496 80.9338 4
5 4 0 640.017 99.1125 3
5 4 1 8243.23 329.211 3
-5 -4 -1 8048.32 299.864 11
5 4 1 7894.41 320.757 12
-5 -4 -1 8516.11 278.912 9
5 4 1 8159.18 292.878 11
-5 -4 -1 8323.97 272.401 4
5 4 1 7849.53 281.927 4
5 4 1 8062.9 276.401 9
-5 -4 -1 8346.14 378.965 7
5 4 1 7922.25 318.824 5
5 4 2 24258.7 557.178 3
-5 -4 -2 24148.7 563.809 3
5 4 2 24365.9 496.011 9
5 4 2 24529.8 452.629 10
-5 -4 -2 25391.5 515.022 11
5 4 2 23248.7 517.066 12
5 4 2 22575.5 474.714 11
-5 -4 -2 24398.5 428.757 4
-5 -4 -2 23437.6 634.715 7
5 4 2 24322.2 447.262 6
-5 -4 -3 5305.23 270.454 3
5 4 3 5508.58 276.478 3
5 4 3 5416.37 251.22 9
5 4 3 5616.57 190.543 10
-5 -4 -3 5378.74 200.599 4
5 4 3 5250.66 233.76 11
-5 -4 -3 5747.55 316.287 7
5 4 3 5344.21 183.762 6
-5 -4 -4 3873.48 242.694 3
5 4 4 3557.01 239.057 3
-5 -4 -4 3590.73 175.725 12
5 4 4 3598.24 209.028 11
-5 -4 -4 3413.78 169.412 4
-5 -4 -4 3789.07 264.668 7
5 4 4 3562.91 126.303 6
-5 -4 -5 830.125 82.5245 12
-5 -4 -5 875.1 137.301 7
-5 -4 -5 910.299 128.65 3
5 4 5 941.853 137.991 3
5 4 5 878.809 113.536 11
-5 -4 -6 206.202 70.5217 3
5 4 6 339.972 104.558 3
5 4 6 377.478 97.3144 7
-5 -4 -6 233.799 75.5871 7
-5 -4 -7 1532.21 194.993 3
5 4 7 1735.16 234.229 3
5 4 7 1505.28 195.84 7
-5 -4 -7 1899.1 217.502 7
-5 -4 -8 3128.12 119.944 6
5 4 8 3336.68 344.483 3
-5 -4 -8 3645.04 315.568 3
5 4 8 3430.25 299.554 7
-5 -4 -9 429.491 61.3389 6
-5 -4 -9 495.223 129.71 3
5 4 9 578.256 137.385 7
-5 -4 -10 2952.28 322.623 3
-5 -4 -10 3123.01 231.676 1
5 4 10 3094.19 324.761 7
-5 -4 -11 -55.3052 90.9332 3
-5 -4 -11 44.0288 40.4748 1
5 4 11 39.1588 36.8984 2
5 4 11 93.3973 104.065 7
-5 -4 -12 137.077 103.268 3
5 4 12 51.7453 85.0882 7
5 4 13 240.389 134.529 7
5 5 -9 231.965 95.0416 5
-5 -5 8 43.3923 88.6398 8
5 5 -8 169.697 105.247 5
-5 -5 8 80.6217 67.2464 11
5 5 -7 -60.5511 48.7077 13
-5 -5 7 18.3317 64.9125 11
5 5 -7 -48.241 71.3664 5
-5 -5 7 26.609 78.8987 8
-5 -5 7 80.0908 46.6657 1
5 5 -6 2018.9 175.283 13
-5 -5 6 2434.27 286.012 8
-5 -5 6 2078.97 263.66 11
-5 -5 6 2215.29 211.054 1
5 5 -6 1998.84 244.261 5
5 5 -5 2982.37 189.019 13
-5 -5 5 2684.36 279.9 11
-5 -5 5 2481.09 270.149 8
-5 -5 5 2703.51 236.405 1
5 5 -5 2884.67 275.185 5
5 5 -4 9238.85 449.959 4
-5 -5 4 9377.86 384.614 9
-5 -5 4 8867.5 469.382 8
-5 -5 4 8921.66 467.317 11
5 5 -4 8627.16 278.725 13
5 5 -4 8937.06 448.707 5
-5 -5 4 9301.67 474.476 5
-5 -5 3 206.877 81.9474 11
5 5 -3 315.009 89.4262 8
-5 -5 3 300.28 72.6075 9
5 5 -3 325.11 86.3168 5
-5 -5 3 395.352 99.1404 5
5 5 -3 435.936 96.3462 4
-5 -5 3 294.015 90.4441 8
5 5 -3 336.653 49.1535 13
5 5 -2 4148.33 254.219 4
-5 -5 2 4734.38 299.008 8
-5 -5 2 4445.63 214.651 9
5 5 -2 4235.81 284.248 8
-5 -5 2 4518.68 294.829 11
5 5 -2 4808.03 296.845 5
-5 -5 2 4285.03 293.367 5
-5 -5 1 7569.54 361.958 11
-5 -5 1 7018.55 238.321 9
5 5 -1 6882.98 334.667 11
5 5 -1 7043.65 300.848 4
5 5 -1 6896.29 339.962 8
-5 -5 1 6438.76 342.603 5
5 5 -1 7083.79 347.082 5
5 5 -1 7141.13 366.935 3
-5 -5 0 4437.82 261.263 11
-5 -5 0 4703.13 176.822 9
5 5 0 4161.61 251.013 8
5 5 0 4712.65 223.595 4
-5 -5 0 4492.88 290.761 7
5 5 0 4895.44 294.572 3
5 5 1 10415.3 366.842 12
5 5 1 10693.3 384.55 11
-5 -5 -1 10717.8 391.794 11
5 5 1 10195.3 293.839 4
5 5 1 10653.9 271.54 9
-5 -5 -1 10960.8 450.836 7
5 5 1 10634.3 416.779 3
-5 -5 -2 3390.71 221.589 11
5 5 2 2967.15 202.13 11
5 5 2 3052.02 184.848 12
5 5 2 2997.77 159.863 9
-5 -5 -2 2994.5 126.697 4
-5 -5 -2 3394.6 207.72 8
-5 -5 -2 3253.51 247.388 7
5 5 2 3063.38 226.742 3
-5 -5 -2 2779.34 214.911 3
-5 -5 -3 1241.47 147.006 3
5 5 3 917.223 128.761 3
5 5 3 947.748 117.79 11
5 5 3 976.326 74.2962 10
5 5 3 1041.77 109.687 9
-5 -5 -3 904.088 116.835 11
-5 -5 -3 929.757 114.332 8
-5 -5 -3 997.766 148.659 7
5 5 3 891.849 71.742 6
-5 -5 -3 949.198 63.1446 4
-5 -5 -4 545.964 53.3983 4
-5 -5 -4 590.918 115.854 7
-5 -5 -4 297.548 82.23 3
5 5 4 360.422 88.7756 3
-5 -5 -5 1428.02 179.051 7
-5 -5 -5 1760.49 190.04 3
5 5 5 1963.32 208.886 3
5 5 6 1131.05 162.096 7
-5 -5 -6 1041.9 167.182 7
-5 -5 -6 858.772 144.382 3
5 5 6 974.857 154.598 3
5 5 6 1131.24 158.957 11
5 5 7 1061.75 170.48 7
-5 -5 -7 831.122 152.315 7
-5 -5 -7 1057.69 167.461 3
5 5 7 1125.01 187.686 3
5 5 8 2867.03 290.41 7
-5 -5 -8 2930.55 292.024 3
-5 -5 -8 2664.68 91.9901 12
-5 -5 -9 549.518 135.546 3
-5 -5 -9 459.334 103.627 1
5 5 9 370.523 122.482 7
-5 -5 -10 235.768 116.35 3
-5 -5 -10 171.486 71.7637 1
5 5 10 135.335 104.252 7
-5 -5 -11 152.679 113.565 3
-5 -5 -11 93.6208 54.1555 1
5 5 11 199.737 104.382 7
5 5 12 158.429 108.679 7
-5 -5 -12 -35.1149 104.288 3
-5 -6 8 10.8886 75.562 8
5 6 -8 159.167 103.668 5
-5 -6 8 284.307 138.011 11
5 6 -7 527.29 153.378 5
-5 -6 7 446.268 156.112 11
-5 -6 7 753.357 172.039 8
-5 -6 7 635.667 126.583 1
5 6 -6 -12.5337 29.5751 13
-5 -6 6 28.7206 58.6425 11
-5 -6 6 84.2663 73.2278 1
-5 -6 6 110.333 85.6324 8
5 6 -6 24.571 64.6618 5
5 6 -5 6904.73 237.392 13
-5 -6 5 6871.82 454.929 11
-5 -6 5 7014.31 449.612 8
5 6 -5 7220.34 451.111 5
-5 -6 5 6557.4 397.554 1
-5 -6 4 525.14 120.496 1
5 6 -4 467.221 46.7649 13
-5 -6 4 545.316 127.616 11
5 6 -4 562.38 129.331 5
-5 -6 4 327.339 66.1251 9
-5 -6 4 506.813 118.767 8
5 6 -4 566.347 115.255 4
5 6 -3 70.6945 51.9248 4
-5 -6 3 169.129 83.7401 11
5 6 -3 11.9366 46.556 5
-5 -6 3 197.94 90.1324 5
-5 -6 3 68.4787 26.7511 9
5 6 -3 43.2618 43.7163 8
-5 -6 3 78.1936 58.3004 8
-5 -6 3 149.772 83.4165 1
-5 -6 2 1531.84 174.137 8
-5 -6 2 1669.89 105.742 9
5 6 -2 1698.34 177.541 8
5 6 -2 1729.77 166.229 4
-5 -6 2 1840.53 210.195 5
5 6 -2 1731.37 198.211 5
-5 -6 2 1410.27 181.165 11
-5 -6 1 66.5605 59.5735 11
5 6 -1 66.9027 60.3753 11
5 6 -1 -5.14275 43.7574 5
5 6 -1 112.245 48.155 4
5 6 -1 53.7439 44.6085 8
-5 -6 1 -23.985 41.7817 5
-5 -6 1 28.4964 52.22 7
5 6 -1 39.3835 75.2811 3
5 6 0 834.373 129.12 11
-5 -6 0 838.171 131.752 11
5 6 0 735.254 107.492 8
-5 -6 0 740.919 129.013 7
5 6 0 443.894 108.504 3
5 6 0 655.761 82.4152 4
5 6 0 664.931 119.899 5
5 6 1 6892.48 374.01 3
5 6 1 6429.25 334.611 11
-5 -6 -1 6016.07 331.483 11
-5 -6 -1 6038.64 123.072 13
5 6 1 5885.74 206.364 4
-5 -6 -1 6381.07 276.867 8
-5 -6 -1 6151.85 345.661 7
5 6 1 6193.27 346.091 5
5 6 2 7591.85 387.168 3
-5 -6 -2 6870.45 366.06 3
5 6 2 7572.99 224.408 9
5 6 2 7165.93 284.02 12
-5 -6 -2 7125.13 357.48 11
-5 -6 -2 7299.62 216.669 13
-5 -6 -2 7257.07 291.368 8
-5 -6 -2 7370.74 380.498 7
5 6 2 7745.9 390.249 7
5 6 2 7162.97 372.751 5
5 6 3 165.282 63.6164 3
-5 -6 -3 89.7235 68.98 3
5 6 3 97.9361 39.8031 11
-5 -6 -3 116.03 57.584 11
5 6 3 153.135 39.7828 12
-5 -6 -3 154.838 44.8627 8
-5 -6 -3 253.417 82.5409 7
5 6 3 133.828 69.7426 7
5 6 4 853.358 147.799 7
5 6 4 739.026 137.692 3
-5 -6 -4 797.533 134.771 3
5 6 4 752.767 128.024 11
-5 -6 -4 895.121 149.068 7
-5 -6 -5 70.8291 73.4148 3
5 6 5 91.409 67.7697 3
5 6 5 48.1872 52.2716 7
-5 -6 -5 28.4336 53.6615 7
5 6 5 137.113 66.9659 11
-5 -6 -6 1283.12 84.6072 4
-5 -6 -6 1061.38 161.294 3
5 6 6 1257.15 186.517 3
5 6 6 1440.23 196.581 7
-5 -6 -6 1182.81 176.447 7
5 6 6 1212.09 178.893 11
-5 -6 -7 8498.79 445.793 1
-5 -6 -7 7938.35 260.889 4
5 6 7 8874.07 500.48 7
-5 -6 -7 8032.58 466.318 3
5 6 7 7717.95 454.704 11
5 6 8 764.074 166.428 7
-5 -6 -8 530.76 122.527 1
-5 -6 -8 707.299 154.925 3
-5 -6 -8 610.111 89.4619 4
5 6 9 277.089 116.849 7
-5 -6 -9 544.981 125.253 1
-5 -6 -9 796.276 181.996 3
-5 -6 -9 502.538 96.0449 4
5 6 10 193.719 101.626 7
-5 -6 -10 50.9581 50.8853 1
-5 -6 -10 188.522 106.535 3
-5 -6 -11 738.098 189.667 13
-5 -6 -11 598.898 166.764 3
5 6 11 446.993 146.981 7
-5 -6 -12 118.196 103.011 13
-5 -6 -12 -190.706 112.64 3
5 6 12 -2.79545 81.8966 7
-5 -7 8 85.6016 80.1282 8
5 7 -8 127.475 79.145 5
-5 -7 7 553.923 160.683 8
-5 -7 7 291.038 133.95 11
5 7 -7 293.257 121.606 5
-5 -7 6 211.07 105.885 11
-5 -7 6 246.738 102.12 8
-5 -7 6 304.567 110.592 1
5 7 -6 86.9861 88.7342 5
-5 -7 5 318.956 140.28 11
5 7 -5 244.55 108.932 5
-5 -7 5 220.328 89.9572 8
-5 -7 5 383.661 127.332 1
-5 -7 4 451.357 132.567 11
5 7 -4 580.136 132.814 5
-5 -7 4 855.473 93.8108 9
-5 -7 4 875.174 155.33 8
-5 -7 4 596.619 137.758 1
-5 -7 3 61.0198 75.6523 1
-5 -7 3 47.5484 59.2316 7
-5 -7 3 109.771 79.7526 11
5 7 -3 19.8719 54.6771 5
-5 -7 3 41.3885 21.9157 9
5 7 -3 81.1888 76.866 8
-5 -7 3 41.0995 48.3695 8
5 7 -3 111.848 56.6743 4
-5 -7 2 -4.08215 64.2847 1
-5 -7 2 11.4709 50.3516 7
-5 -7 2 212.244 91.1128 11
5 7 -2 -26.9659 69.9699 5
5 7 -2 97.4893 50.9211 8
-5 -7 2 6.52505 41.9413 8
5 7 -2 72.3174 55.348 4
-5 -7 1 1377.53 176.722 7
-5 -7 1 1218.79 180.864 11
5 7 -1 1244.75 173.863 11
5 7 -1 1379.16 133.399 4
5 7 -1 1474.93 190.301 5
5 7 -1 1407.75 150.964 8
5 7 -1 1224.69 183.213 3
-5 -7 1 1298.78 199.732 1
5 7 0 235.462 85.0522 3
5 7 0 297.802 95.9415 11
-5 -7 0 163.591 77.2377 11
5 7 0 222.37 50.5858 4
5 7 0 427.622 109.282 5
-5 -7 0 353.652 100.504 7
-5 -7 0 164.258 78.4044 1
-5 -7 -1 1015.82 164.109 1
-5 -7 -1 803.906 52.089 13
5 7 1 752.959 130.826 11
-5 -7 -1 679.224 128.513 11
5 7 1 788.771 144.858 5
5 7 1 757.307 68.0185 4
-5 -7 -1 901.001 103.569 8
-5 -7 -1 514.549 110.254 7
5 7 1 993.22 156.802 3
5 7 2 86.3563 73.2281 3
-5 -7 -2 82.3259 73.0065 1
-5 -7 -2 40.8314 27.6179 13
5 7 2 95.8315 64.9228 11
-5 -7 -2 45.0932 54.885 11
5 7 2 142.917 72.9022 5
-5 -7 -2 23.4799 23.8787 8
5 7 2 34.3061 23.1368 9
-5 -7 -2 10.8058 43.3163 7
5 7 2 25.9939 43.1226 7
5 7 3 689.489 142.655 3
-5 -7 -3 525.872 123.826 3
5 7 3 413.075 67.4367 12
-5 -7 -3 562.037 81.829 13
5 7 3 470.262 106.584 11
-5 -7 -3 425.715 100.348 11
-5 -7 -3 617.907 133.784 1
-5 -7 -3 401.286 71.9237 8
-5 -7 -3 399.561 109.085 7
5 7 3 535.24 116.408 7
5 7 4 599.071 131.875 3
-5 -7 -4 650.692 132.535 3
5 7 4 531.223 116.98 11
-5 -7 -4 451.15 82.8 13
-5 -7 -4 747.116 155.704 1
-5 -7 -4 661.851 128.052 7
5 7 4 716.293 144.131 7
5 7 4 625.035 56.4559 6
-5 -7 -5 142.84 90.7399 1
-5 -7 -5 70.1086 54.8516 13
5 7 5 31.5929 70.0806 7
-5 -7 -5 80.6719 61.4682 7
-5 -7 -5 27.8525 61.1306 3
5 7 5 66.8382 74.1911 3
5 7 5 16.105 37.9467 11
-5 -7 -6 1514.46 207.726 1
5 7 6 1825.08 225.478 11
-5 -7 -6 1531.49 179.668 13
5 7 6 1750.77 226.873 7
-5 -7 -6 1629.36 217.088 3
-5 -7 -7 5451.29 391.447 1
-5 -7 -7 5997.25 187.318 4
-5 -7 -7 6371.47 387.417 13
5 7 7 6615.11 452.113 7
-5 -7 -7 6230.79 429.425 3
-5 -7 -8 5628.79 398.556 1
-5 -7 -8 5136.58 220.636 4
-5 -7 -8 5047.57 345.93 8
5 7 8 6272.43 462.241 7
-5 -7 -8 6047.2 448.058 3
-5 -7 -8 5949.16 408.021 13
-5 -7 -9 201.196 89.2351 1
5 7 9 221.795 101.385 7
-5 -7 -9 334.66 131.973 3
-5 -7 -9 265.027 99.6409 13
-5 -7 -10 458.804 120.702 1
-5 -7 -10 643.27 159.684 13
-5 -7 -10 476.583 152.611 3
5 7 10 713.931 200.33 7
-5 -7 -11 97.1327 107.333 13
5 7 11 143.74 96.8234 7
-5 -7 -11 206.875 110.051 3
-5 -8 7 213.046 114.402 11
5 8 -7 189.3 102.031 5
-5 -8 6 -19.041 90.358 11
-5 -8 6 62.3369 73.6844 8
-5 -8 6 183.308 97.4262 1
5 8 -6 130.034 86.6555 5
-5 -8 5 509.553 158.175 11
5 8 -5 707.874 168.848 5
-5 -8 5 589.442 138.29 8
-5 -8 5 736.053 158.706 1
-5 -8 4 1148.2 210.044 11
5 8 -4 1540.41 231.141 5
5 8 -4 1377.65 186.668 8
-5 -8 4 1391.56 190.196 8
-5 -8 4 1128.29 202.679 1
-5 -8 3 1411.53 190.114 7
-5 -8 3 1616.06 231.124 11
5 8 -3 1242 199.322 5
-5 -8 3 1538.92 183.098 8
5 8 -3 1574.61 182.736 8
5 8 -3 1283.51 159.542 4
-5 -8 3 1439.19 218.847 1
-5 -8 2 -46.2499 72.964 1
-5 -8 2 10.5661 51.848 7
-5 -8 2 77.5389 78.9378 11
5 8 -2 0.56228 57.9801 5
5 8 -2 -25.2546 36.2524 8
-5 -8 2 -33.3601 39.671 8
5 8 -2 63.1178 45.8336 4
-5 -8 1 1818.11 235.778 11
5 8 -1 1454.73 153.855 8
-5 -8 1 1725.05 233.373 1
-5 -8 1 1556.35 193.429 7
5 8 -1 1598.19 144.206 4
5 8 -1 1387.14 202.599 5
-5 -8 0 27768.3 906.88 1
5 8 0 28377.7 502.602 4
-5 -8 0 28702 875.243 11
-5 -8 0 28054.4 590.502 8
-5 -8 0 28480.3 791.441 7
5 8 0 28966.1 876.079 5
-5 -8 -1 34352.7 1015.91 1
5 8 1 33185.2 912.157 11
-5 -8 -1 34184 947.834 11
5 8 1 33215.6 397.598 4
-5 -8 -1 33699.4 589.076 8
-5 -8 -1 32786.4 852.268 7
5 8 1 34918.7 958.239 5
-5 -8 -2 265.245 107.977 1
-5 -8 -2 186.927 48.5682 13
5 8 2 104.99 65.1788 11
-5 -8 -2 106.401 68.3563 11
5 8 2 139.07 74.9696 5
-5 -8 -2 159.313 44.8523 8
-5 -8 -2 136.738 65.9973 7
5 8 2 143.624 70.5501 7
-5 -8 -3 1793.34 222.606 3
5 8 3 1632.72 211.712 11
5 8 3 1426.91 123.145 12
-5 -8 -3 1576.11 142.636 13
-5 -8 -3 1362.37 196.09 11
-5 -8 -3 1676.7 241.161 1
-5 -8 -3 1540.58 120.136 8
-5 -8 -3 1186.97 169.947 7
5 8 3 1651.87 204.961 7
5 8 3 1550.49 204.807 5
-5 -8 -4 35.001 59.4876 3
5 8 4 73.3985 32.9336 12
-5 -8 -4 5.86026 35.3658 13
5 8 4 62.4243 26.2716 10
-5 -8 -4 106.205 46.5728 8
-5 -8 -4 41.9677 52.2759 7
-5 -8 -4 19.3418 67.3858 1
5 8 4 53.2336 27.7182 6
5 8 4 64.9465 69.1064 7
-5 -8 -5 270.084 105.583 1
5 8 5 298.273 110.564 7
-5 -8 -5 355.491 118.475 3
-5 -8 -5 469.551 104.656 13
-5 -8 -6 151.192 91.1281 1
5 8 6 44.8627 76.4364 7
-5 -8 -6 260.705 107.561 3
-5 -8 -6 -4.76719 68.1224 13
-5 -8 -7 750.733 166.476 1
5 8 7 454.671 143.876 7
-5 -8 -7 535.662 106.635 8
-5 -8 -7 535.265 140.183 3
-5 -8 -7 474.96 113.266 13
-5 -8 -8 338.655 104.706 1
5 8 8 645.637 170.154 7
-5 -8 -8 529.739 121.823 8
-5 -8 -8 345.268 118.251 3
-5 -8 -8 596.958 137.493 13
-5 -8 -9 1567.75 233.708 1
5 8 9 1216.22 234.586 7
-5 -8 -9 1481.57 254.324 3
-5 -8 -9 1668.51 243.971 13
-5 -8 -10 1512.91 228.349 1
-5 -8 -10 1761.59 270.12 13
-5 -8 -10 1253.79 243.267 3
5 8 10 1425.62 258.499 7
-5 -8 -11 36.6774 82.1211 13
5 9 -6 423.832 149.295 5
-5 -9 6 207.702 112.63 1
-5 -9 6 479.974 165.993 11
5 9 -5 541.492 164.854 5
-5 -9 5 280.149 115.116 11
-5 -9 5 288.393 124.866 1
-5 -9 4 1833.17 213.584 8
5 9 -4 2203.78 283.536 5
-5 -9 4 1858.94 276.996 11
-5 -9 4 2320.47 302.664 1
5 9 -3 675.906 124.894 4
-5 -9 3 517.809 150.36 11
5 9 -3 512.575 139.104 5
5 9 -3 387.592 88.0056 8
-5 -9 3 520.235 112.596 8
-5 -9 3 705.791 169.83 1
-5 -9 2 2100.66 267.942 11
5 9 -2 2043.6 263.61 5
5 9 -2 2392.29 198.358 4
-5 -9 2 1928.92 180.223 8
5 9 -2 2024.08 187.578 8
-5 -9 2 1921.73 216.213 7
-5 -9 2 1984.57 280.602 1
5 9 -1 98.8963 42.1628 4
-5 -9 1 40.4921 82.956 11
5 9 -1 141.133 81.5661 5
-5 -9 1 46.3985 53.137 7
-5 -9 1 66.559 80.496 1
-5 -9 0 1400.31 212.154 11
-5 -9 0 1338.96 119.616 8
-5 -9 0 1611.32 246.595 1
-5 -9 0 1654.16 205.154 7
5 9 0 1516.02 116.874 4
5 9 0 1482.45 221.394 5
-5 -9 -1 6709.82 484.097 1
5 9 1 5593.89 142.501 4
-5 -9 -1 5850.32 218.592 8
-5 -9 -1 6188.49 437.837 11
-5 -9 -1 5796.73 374.308 7
5 9 1 6353.66 435.985 5
-5 -9 -2 2950.73 324.936 1
-5 -9 -2 3222.66 198.453 13
-5 -9 -2 3231.25 326.314 11
-5 -9 -2 3069.23 141.761 8
-5 -9 -2 3083.29 281.189 7
5 9 2 2839.45 273.624 7
5 9 2 3016.82 307.231 5
-5 -9 -3 817.256 181.881 1
-5 -9 -3 1213.05 140.867 13
-5 -9 -3 1299.56 215.006 11
5 9 3 1303.09 204.658 5
-5 -9 -3 1107.64 82.6169 8
-5 -9 -3 1250.45 197.671 3
5 9 3 1262.13 185.987 7
5 9 3 837.046 115.778 6
-5 -9 -4 419.324 97.8996 13
5 9 4 324.069 52.8732 12
5 9 4 163.707 51.9992 10
-5 -9 -4 358.498 118.482 1
-5 -9 -4 289.581 49.6037 8
5 9 4 265.201 57.6741 6
5 9 4 292.881 95.1442 7
-5 -9 -4 305.767 108.076 3
-5 -9 -5 933.963 178.865 3
-5 -9 -5 902.419 141.421 13
5 9 5 1025.81 72.942 10
-5 -9 -5 916.197 97.1292 8
-5 -9 -5 845.539 96.7216 8
5 9 5 1066.53 191.107 7
-5 -9 -5 956.094 196.97 1
5 9 5 992.924 71.0065 6
-5 -9 -6 12.4929 62.3413 13
5 9 6 131.26 91.0304 7
-5 -9 -6 96.3117 35.837 8
-5 -9 -6 32.9782 64.8939 1
-5 -9 -7 2132.77 246.38 13
5 9 7 2333.18 296.896 7
-5 -9 -7 2004.94 277.941 3
-5 -9 -7 2043.91 283.093 1
-5 -9 -8 -145.304 91.8386 13
5 9 8 26.6512 88.0808 7
-5 -9 -8 -48.6077 72.6171 1
-5 -9 -9 101.88 95.1304 13
5 9 9 229.556 128.581 7
-5 -9 -9 112.467 111.255 3
-5 -9 -9 189.225 106.07 1
-5 -9 -10 299.679 117.698 1
-5 -9 -10 30.8416 104.41 13
-5 -10 6 212.634 125.143 1
-5 -10 5 389.275 155.265 11
-5 -10 5 368.642 163.451 1
5 10 -5 738.217 192.297 5
-5 -10 4 0.84127 86.3343 11
-5 -10 4 -48.3804 120.937 1
5 10 -4 99.1326 84.5288 5
-5 -10 3 49.2308 90.4719 11
-5 -10 3 161.545 125.961 1
5 10 -3 79.6205 68.1386 5
5 10 -2 93.6662 95.9817 5
-5 -10 2 38.4925 71.7321 1
-5 -10 2 189.023 113.736 11
5 10 -2 28.9277 37.5208 4
-5 -10 1 414.076 133.667 11
-5 -10 1 187.074 115.224 1
5 10 -1 299.808 115.585 5
-5 -10 1 434.668 114.167 7
5 10 -1 402.679 78.4778 4
-5 -10 0 283.369 124.39 11
-5 -10 0 357.724 136.551 1
5 10 0 305.899 118.333 5
-5 -10 0 396.928 104.525 7
5 10 0 319.548 57.4394 4
-5 -10 -1 1563.62 266.424 1
5 10 1 1625.17 242.946 5
-5 -10 -1 1777.07 252.168 11
-5 -10 -2 1264.04 139.937 13
-5 -10 -2 1270.86 216.073 11
5 10 2 1103.19 211.274 5
-5 -10 -2 794.192 180.847 1
5 10 2 837.84 140.412 6
-5 -10 -3 268.911 85.7004 13
5 10 3 260.97 112.677 5
5 10 3 163.887 40.5479 9
5 10 3 331.503 85.0623 6
5 10 3 166.204 90.093 7
-5 -10 -3 317.71 143.223 1
-5 -10 -4 -54.6781 81.6797 1
-5 -10 -4 30.142 40.5281 13
5 10 4 111.396 37.7746 12
5 10 4 119.438 45.3744 10
5 10 4 75.5991 35.338 9
5 10 4 103.689 49.454 6
5 10 4 107.934 61.5376 7
-5 -10 -4 140.046 80.0406 3
-5 -10 -5 83.2066 58.5868 13
-5 -10 -5 15.1173 90.6739 1
5 10 5 85.6254 39.1826 10
5 10 5 166.986 93.7163 7
-5 -10 -5 109.294 75.8241 3
-5 -10 -6 241.033 100.812 13
5 10 6 233.339 111.509 7
-5 -10 -6 79.6762 82.3043 3
-5 -10 -6 28.942 70.7573 1
-5 -10 -7 3477.81 334.49 13
5 10 7 3708.53 386.735 7
-5 -10 -7 3793 396.354 3
-5 -10 -7 3291.11 383.941 1
-5 -10 -8 1531.63 235.296 13
5 10 8 1782.05 291.012 7
-5 -10 -8 1592.04 268.595 3
-5 -10 -8 1710.79 277.964 1
-5 -10 -9 44.6777 72.5963 1
-5 -10 -9 304.136 137.32 13
5 10 9 72.1116 84.242 7
-5 -10 -10 82.7588 89.7687 1
-5 -11 6 149.724 162.805 1
-5 -11 5 292.74 157.9 1
5 11 -4 957.917 222.175 5
-5 -11 4 948.006 227.703 1
-5 -11 4 657.173 190.782 11
5 11 -3 -46.688 93.2588 5
-5 -11 3 -30.7304 106.985 1
-5 -11 3 -131.74 92.0831 11
5 11 -2 1260.66 230.068 5
-5 -11 2 1157.53 252.074 1
-5 -11 2 1284.82 238.162 11
5 11 -1 327.416 135.965 5
-5 -11 1 85.7411 110.2 11
5 11 0 -44.0287 86.821 5
-5 -11 0 172.28 107.258 1
-5 -11 0 119.859 88.4617 11
5 11 1 785.675 182.542 5
-5 -11 -1 557.965 165.979 11
-5 -11 -1 555.514 179.054 1
-5 -11 -2 2519.86 357.504 1
5 11 2 2943.43 345.83 5
-5 -11 -2 2325.72 314.27 11
-5 -11 -3 78.5009 127.661 1
5 11 3 87.2778 94.1837 5
-5 -11 -3 99.6393 61.0985 13
5 11 3 75.0338 67.0326 7
-5 -11 -4 201.032 95.4673 13
5 11 4 130.719 62.1869 10
5 11 4 120.368 80.1568 5
5 11 4 -28.6041 68.4187 7
-5 -11 -4 225.898 118.081 3
-5 -11 -4 199.444 140.393 1
-5 -11 -5 387.33 171.278 1
-5 -11 -5 516.096 127.686 13
5 11 5 519.153 160.778 5
5 11 5 511.272 159.721 7
-5 -11 -5 209.973 114.715 3
-5 -11 -6 236.484 103.843 13
5 11 6 450.722 142.313 7
-5 -11 -6 73.0194 82.2464 3
-5 -11 -6 504.183 171.682 1
-5 -11 -7 5810.48 446.177 13
5 11 7 5494.8 485.035 7
-5 -11 -7 6190.57 530.802 3
-5 -11 -7 5177.26 508.754 1
-5 -11 -8 475.11 165.619 1
-5 -11 -8 530.691 138.967 13
5 11 8 428.931 140.53 7
-5 -11 -9 63.5944 81.5693 1
-5 -11 -9 33.0584 84.8459 13
-5 -12 4 93.6687 142.997 1
-5 -12 3 307.85 164.126 1
-5 -12 2 607.24 201.273 1
5 12 -1 2589.1 346.983 5
-5 -12 1 3262.86 405.523 11
-5 -12 1 3109.08 424.566 1
-5 -12 0 1940.79 304.375 11
-5 -12 0 2152.57 351.144 1
5 12 0 1535.44 263.808 5
-5 -12 -1 104.523 74.5815 11
-5 -12 -1 -21.4412 97.8373 1
5 12 1 82.8185 96.5339 5
-5 -12 -2 1168.6 251.524 11
-5 -12 -2 1172.3 273.997 1
5 12 2 945.298 210.489 5
-5 -12 -3 40.3134 102.188 1
5 12 3 53.1565 75.8465 7
5 12 3 98.788 86.9427 5
-5 -12 -4 245.936 172.93 1
5 12 4 217.413 107.217 7
5 12 4 342.663 145.737 5
5 12 5 681.358 196.013 5
-5 -12 -5 426.589 167.683 1
-5 -12 -5 607.485 154.489 13
-5 -12 -5 646.055 188.522 3
5 12 5 788.507 190.537 7
-5 -12 -6 43.7539 109.207 1
5 12 6 305.115 134.181 7
-5 -12 -6 287.248 120.661 13
5 12 7 1445.91 259.871 7
-5 -12 -7 885.762 232.686 1
-5 -12 -7 1329.59 230.961 13
-5 -12 -8 567.155 176.125 13
5 13 4 160.794 82.6001 7
5 13 5 85.0689 111.37 7
5 13 6 199.697 110.903 7
-6 7 2 740.887 180.911 12
-6 7 1 15.2648 77.8628 12
-6 7 0 1523.41 261.629 4
-6 7 0 1183.72 220.667 12
-6 7 -1 966.952 219.929 4
-6 7 -2 720.598 190.189 4
-6 7 -3 126.246 118.897 4
-6 7 -4 79.3722 103.54 4
6 -7 4 437.499 153.921 9
6 -7 5 194.59 106.399 9
6 -7 6 1.72704 64.8745 9
-6 6 4 465.994 139.452 7
-6 6 3 -114.997 78.7439 7
-6 6 3 -64.2199 62.6209 12
6 -6 -2 -10.9912 80.1253 2
-6 6 2 -1.67326 102.103 10
-6 6 2 -7.6596 66.5705 12
-6 6 2 173.077 102.367 4
-6 6 2 2.3917 49.2102 7
-6 6 2 42.0537 44.8212 8
6 -6 -2 240.236 118.639 6
6 -6 -1 -40.0565 87.3788 2
-6 6 1 20.5635 82.9019 10
-6 6 1 95.4862 78.9953 12
-6 6 1 185.47 127.249 4
-6 6 1 39.7922 49.5803 8
6 -6 -1 46.1558 92.9628 6
6 -6 0 1092.45 245.691 2
-6 6 0 659.109 148.497 12
-6 6 0 1303.49 241.1 10
-6 6 0 831.461 188.458 4
-6 6 0 1042.41 171.385 8
6 -6 0 970.983 239.123 6
-6 6 -1 612.105 127.738 8
-6 6 -1 509.368 155.979 4
-6 6 -1 444.421 141.126 10
6 -6 1 387.737 149.726 2
-6 6 -2 93.0516 66.0544 8
-6 6 -2 -30.379 65.0555 4
-6 6 -2 67.4493 72.8502 10
6 -6 2 127.472 117.037 2
6 -6 3 418.669 136.033 9
-6 6 -3 278.184 93.9759 8
-6 6 -3 548.049 159.066 4
-6 6 -3 367.66 145.953 10
6 -6 3 210.325 134.931 2
-6 6 -4 1141.4 181.277 8
6 -6 4 1072.35 209.869 9
-6 6 -4 1424.8 251.601 4
-6 6 -4 1124.08 233.789 10
6 -6 4 1325.1 253.817 2
6 -6 5 397.047 138.816 9
-6 6 -5 330.461 107.258 8
-6 6 -5 584.672 164.54 4
-6 6 -5 310.571 139.852 10
6 -6 5 224.279 105.476 2
6 -6 6 2130.06 302.71 9
-6 6 -6 1841.73 238.183 8
-6 6 -6 2252.13 324.345 4
-6 6 -6 1982.24 306.173 10
6 -6 6 1375.2 261.25 2
6 -6 7 175.099 113.381 9
-6 6 -7 22.0707 103.258 10
6 -6 7 16.6454 102.357 2
6 -6 8 42.4133 84.6733 9
-6 5 5 387.422 131.151 7
-6 5 5 389.388 123.44 8
-6 5 4 902.269 195.039 7
-6 5 4 987.554 190.375 8
-6 5 4 1080.27 216.807 4
6 -5 -3 17.2537 92.2848 2
-6 5 3 22.8185 83.0919 12
-6 5 3 276.684 141.725 4
-6 5 3 46.8281 63.4902 7
-6 5 3 43.9414 83.5205 8
6 -5 -3 189.164 132.002 6
6 -5 -2 335.397 140.531 2
-6 5 2 241.348 120.748 10
-6 5 2 236.939 97.2246 12
-6 5 2 75.8426 69.3889 4
-6 5 2 217.047 103.67 8
-6 5 2 238.746 99.9527 7
6 -5 -2 293.62 155.685 6
6 -5 -1 381.583 145.466 2
-6 5 1 191.969 92.9896 12
-6 5 1 267.135 133.957 10
-6 5 1 357.072 142.441 4
-6 5 1 312.012 115.886 8
-6 5 1 386.753 105.562 7
6 -5 -1 152.842 125.317 6
6 -5 0 142.64 103.413 2
-6 5 0 -49.9038 74.1384 12
-6 5 0 134.163 108.488 10
-6 5 0 37.6921 85.0271 4
-6 5 0 63.9268 85.114 8
-6 5 0 149.075 80.6707 7
6 -5 0 58.8421 97.0608 6
6 -5 1 683.512 183.501 6
-6 5 -1 663.505 163.951 10
-6 5 -1 606.273 153.468 4
-6 5 -1 740.776 141.826 8
-6 5 -1 685.533 111.97 7
6 -5 1 455.581 153.097 2
-6 5 -2 93.2319 78.5709 10
-6 5 -2 119.786 74.0141 4
6 -5 2 227.989 116.8 9
-6 5 -2 69.4594 57.7628 8
-6 5 -2 94.5832 52.8865 7
6 -5 2 63.0506 91.3904 2
-6 5 -3 1416.93 236.588 10
-6 5 -3 1372.95 224.265 4
-6 5 -3 1240.79 172.636 8
6 -5 3 1798.7 252.77 9
6 -5 3 1687.49 273.624 2
-6 5 -3 1388.51 122.325 5
6 -5 4 414.397 140.906 9
-6 5 -4 220.68 93.7665 8
-6 5 -4 435.648 80.9622 5
-6 5 -4 555.479 165.704 4
6 -5 4 389.364 126.921 2
-6 5 -4 379.631 126.779 10
-6 5 -5 1685.5 269.884 10
-6 5 -5 1315.25 232.249 4
6 -5 5 1826.49 269.108 9
-6 5 -5 1131.42 182.319 8
6 -5 5 1261.93 230.374 2
-6 5 -5 1290.64 149.944 5
-6 5 -6 1980.97 292.256 10
6 -5 6 1835.69 202.691 11
6 -5 6 1490.88 245.79 9
-6 5 -6 2023.49 201.605 5
6 -5 6 2394.14 326.987 2
-6 5 -7 6993.75 561.469 10
6 -5 7 7195.31 410.834 11
6 -5 7 7164.41 525.226 9
-6 5 -7 6350.81 384.872 5
6 -5 7 6486.83 524.023 2
-6 5 -8 2620.8 351.776 10
6 -5 8 2818.15 343.656 9
6 -5 8 2170.11 309.244 2
-6 5 -8 2473.94 262.623 5
6 -5 9 1531.51 264.466 9
6 -5 9 1889.94 291.213 2
-6 5 -9 1494.69 216.093 5
-6 4 6 1156.57 228.895 8
6 -4 -5 431.899 182.209 6
-6 4 5 287.411 128.364 8
-6 4 5 288.32 107.41 7
-6 4 5 188.533 111.495 4
6 -4 -5 315.215 138.8 2
-6 4 4 145.514 72.6054 4
6 -4 -4 233.308 121.583 2
6 -4 -4 202.74 122.351 13
-6 4 4 233.633 121.561 8
-6 4 4 324.323 118.297 7
6 -4 -4 293.476 146.218 6
6 -4 -3 -25.4844 85.394 2
-6 4 3 10.5311 87.9846 4
-6 4 3 81.654 76.3645 12
6 -4 -3 163.817 106.003 13
-6 4 3 37.7122 53.1424 8
-6 4 3 225.828 100.804 7
6 -4 -3 206.401 125.2 6
6 -4 -2 89.8816 78.2782 2
-6 4 2 55.9085 56.4708 12
-6 4 2 3.32181 69.2606 4
-6 4 2 195.566 90.5168 8
-6 4 2 77.2495 63.464 7
6 -4 -2 -8.74625 97.2793 6
6 -4 -1 2083 286.797 2
-6 4 1 2009.43 221.473 11
-6 4 1 1774.53 236.154 12
-6 4 1 1755.15 256.66 10
-6 4 1 1819.93 248.303 4
-6 4 1 1914.49 223.803 7
-6 4 1 1690.68 215.759 8
6 -4 -1 1805.51 277.521 6
-6 4 0 162.921 92.3297 12
-6 4 0 201.675 98.7269 10
-6 4 0 292.776 107.43 11
-6 4 0 257.213 113.262 4
-6 4 0 106.113 71.3904 8
6 -4 0 196.758 123.035 6
6 -4 0 91.6885 93.3805 2
-6 4 -1 3552.27 254.108 11
-6 4 -1 3841.59 366.948 10
-6 4 -1 4656.73 385.403 4
-6 4 -1 3847.39 307.598 8
6 -4 1 3671.37 364.134 2
6 -4 1 4237.74 398.288 6
-6 4 -2 4550.16 272.57 11
-6 4 -2 4236.78 383.005 10
-6 4 -2 4832.22 396.665 4
-6 4 -2 4883.9 344.201 8
6 -4 2 5219.92 415.3 9
-6 4 -2 4872.64 141.28 5
6 -4 2 4126 391.944 6
6 -4 2 4345.66 400.681 2
6 -4 3 3370.39 347.308 2
-6 4 -3 2954.25 123.791 3
-6 4 -3 3112.48 218.333 11
-6 4 -3 3413.51 344.916 10
-6 4 -3 2871.46 311.937 4
-6 4 -3 3111.09 279.238 8
6 -4 3 2568.98 293.531 9
-6 4 -3 2980.56 188.644 7
-6 4 -3 3280.5 160.238 5
-6 4 -4 327.635 56.66 3
-6 4 -4 360.386 80.6806 11
-6 4 -4 590.064 164.789 10
-6 4 -4 392.39 71.5895 5
-6 4 -4 422.576 139.22 4
6 -4 4 345.721 123.452 9
-6 4 -4 470.472 120.886 8
-6 4 -4 298.933 52.5741 7
6 -4 4 552.146 157.545 2
-6 4 -5 402.204 134.792 10
6 -4 5 425.054 85.7536 11
-6 4 -5 588.273 155.486 4
-6 4 -5 501.412 92.9624 5
6 -4 5 318.892 74.4013 5
6 -4 5 625.263 154.838 9
-6 4 -5 397.595 70.8806 3
6 -4 5 226.462 103.106 2
6 -4 6 1779.35 259.338 2
6 -4 6 1735.57 177.913 11
6 -4 6 2104.14 280.507 9
-6 4 -6 1603.9 255.003 10
-6 4 -6 1474.45 160.126 3
6 -4 6 1832.61 189.995 5
-6 4 -6 1769.53 181.716 5
6 -4 7 13558.6 519.837 11
-6 4 -7 12535.1 694.355 10
6 -4 7 13389.2 701.707 9
-6 4 -7 12587.8 516.922 5
-6 4 -7 13045.2 583.228 3
6 -4 7 12718.2 683.892 2
6 -4 8 886.273 145.889 11
-6 4 -8 776.253 145.19 5
6 -4 8 975.875 205.554 9
6 -4 8 702.016 173.874 2
-6 4 -8 521.395 134.822 3
6 -4 9 170.825 110.22 9
6 -4 9 161.603 112.083 2
6 -4 9 109.83 76.6198 11
-6 4 -9 163.823 113.603 3
6 -4 10 726.276 195.325 9
-6 4 -10 497.192 145.929 3
6 -4 10 860.278 201.732 2
-6 4 -11 433.507 154.465 3
6 -3 -6 2113.56 325.449 13
-6 3 6 2125.4 301.289 8
-6 3 6 1871.93 289.288 7
6 -3 -6 1892.64 300.572 6
-6 3 5 -10.5932 91.1886 4
6 -3 -5 -39.504 105.329 13
-6 3 5 209.201 113.5 8
-6 3 5 85.0439 104.02 7
6 -3 -5 -15.1515 71.3032 6
6 -3 -5 143.86 97.897 2
-6 3 4 82.6129 66.1074 4
6 -3 -4 162.392 106.787 13
6 -3 -4 102.146 85.5772 2
-6 3 4 93.7451 73.6393 8
-6 3 4 274.442 109.327 7
6 -3 -4 237.387 125.973 6
-6 3 3 60.555 80.4307 12
6 -3 -3 -12.1636 86.2855 13
6 -3 -3 242.996 101.083 2
-6 3 3 21.4727 59.1179 4
-6 3 3 78.0401 72.779 8
6 -3 -3 252.207 118.27 6
6 -3 -2 143.577 42.6806 3
6 -3 -2 271.484 116.108 2
-6 3 2 140.889 93.1776 12
-6 3 2 71.8109 42.1031 11
-6 3 2 354.511 126.036 4
-6 3 2 153.31 27.2267 5
-6 3 2 78.5616 20.4038 5
-6 3 2 170.968 94.1271 8
6 -3 -2 143.922 91.0296 6
-6 3 1 1466.74 209.444 12
-6 3 1 1376.45 172.903 11
-6 3 1 1471.9 218.47 10
-6 3 1 1717.8 231.994 4
-6 3 1 1408.15 193.513 8
6 -3 -1 1183.67 209.76 6
6 -3 -1 1218.84 203.722 2
-6 3 0 5718.57 320.511 11
-6 3 0 5841.34 400.195 12
-6 3 0 5290.01 399.918 10
-6 3 0 5873.27 422.367 4
-6 3 0 5732.34 371.726 8
6 -3 0 5749.18 426.1 2
6 -3 0 5514.78 429.775 6
-6 3 -1 -48.5284 64.0042 10
-6 3 -1 28.0792 44.3511 11
-6 3 -1 -6.87738 61.1471 4
6 -3 1 -35.3798 60.5068 9
-6 3 -1 59.3326 80.23 8
6 -3 1 149.587 80.627 2
6 -3 1 -42.8802 65.6409 6
-6 3 -2 2083.3 165.311 11
-6 3 -2 2631.91 278.875 10
-6 3 -2 2348.46 268.551 4
6 -3 2 2067.74 250.47 9
-6 3 -2 2475.88 242.414 8
6 -3 2 2097.89 264.264 6
6 -3 2 2133.57 264.196 2
-6 3 -3 275.435 59.8614 11
-6 3 -3 143.694 76.5006 10
-6 3 -3 163.925 86.8894 4
6 -3 3 376.605 120.704 9
-6 3 -3 350.229 97.6519 8
6 -3 3 375.834 132.79 6
-6 3 -3 299.249 70.5109 7
6 -3 3 328.639 124.218 2
-6 3 -4 56.9127 38.8152 3
-6 3 -4 29.2037 27.535 3
-6 3 -4 42.9767 39.6781 11
-6 3 -4 20.6919 54.7781 10
-6 3 -4 16.9741 63.5884 4
6 -3 4 74.8161 61.41 9
-6 3 -4 166.601 89.6724 8
-6 3 -4 20.8505 24.26 7
6 -3 4 31.3625 62.6238 2
-6 3 -5 474.866 85.237 3
-6 3 -5 474.903 74.8541 3
-6 3 -5 866.168 176.797 10
6 -3 5 529.144 83.14 11
-6 3 -5 502.702 85.2917 5
6 -3 5 560.212 90.0875 5
6 -3 5 500.884 130.766 9
-6 3 -5 520.995 69.6951 7
6 -3 5 581.256 140.856 2
-6 3 -6 2850.29 234.136 3
6 -3 6 3456.67 340.516 2
-6 3 -6 2971.02 317.205 10
6 -3 6 3109.8 213.075 11
6 -3 6 2925.7 309.958 9
-6 3 -6 3070.76 148.481 7
6 -3 6 3003.79 227.841 5
6 -3 7 4642.16 393.797 2
-6 3 -7 4747.16 340.123 3
6 -3 7 4238.24 264.673 11
6 -3 7 4691.18 403.147 9
-6 3 -7 4462.75 386.135 10
-6 3 -7 4120.58 166.591 7
6 -3 7 4519.38 304.034 5
6 -3 8 1048.26 202.318 9
6 -3 8 784.406 165.624 2
6 -3 8 866.846 134.26 11
-6 3 -8 999.211 174.836 3
6 -3 9 335.027 126.392 9
6 -3 9 284.423 101.74 2
6 -3 9 117.708 79.2656 11
-6 3 -9 378.849 130.311 3
6 -3 10 948.401 215.611 9
6 -3 10 1095.7 193.814 2
6 -3 10 1408.04 195.068 11
-6 3 -10 1256.08 227.725 3
6 -3 11 730.579 220.248 9
6 -3 11 474.989 124.889 2
-6 3 -11 457.96 160.557 3
-6 3 -12 203.811 134.106 3
6 -2 -7 244.641 122.376 13
-6 2 7 111.193 102.798 8
6 -2 -6 189.886 112.352 13
-6 2 6 89.4622 110.498 8
-6 2 6 153.36 113.338 7
6 -2 -6 81.8509 102.279 6
6 -2 -5 150.185 68.731 3
-6 2 5 65.5101 90.1389 4
6 -2 -5 279.374 120.864 2
6 -2 -5 77.271 94.2784 13
-6 2 5 271.544 117.085 8
6 -2 -5 176.242 116.906 6
-6 2 4 595.288 145.351 4
6 -2 -4 579.475 105.662 3
6 -2 -4 718.557 180.114 13
6 -2 -4 651.788 143.951 2
-6 2 4 583.683 147.266 8
6 -2 -4 518.192 150.348 6
-6 2 3 361.95 116.126 4
6 -2 -3 390.639 143.181 13
-6 2 3 438.584 64.1065 5
6 -2 -3 666.41 145.344 2
-6 2 3 572.342 139.979 8
6 -2 -3 443.916 133.682 6
-6 2 2 5224.21 368.332 12
6 -2 -2 5398.94 432.166 13
-6 2 2 5470.85 396.052 4
-6 2 2 5098.63 372.667 8
6 -2 -2 5305.79 224.205 3
6 -2 -2 5368.7 395.219 2
-6 2 2 4443.84 124.997 5
6 -2 -2 5711.47 425.757 6
6 -2 -1 19.4974 74.3192 2
-6 2 1 -37.6859 59.8735 12
-6 2 1 186.214 96.434 10
-6 2 1 20.0807 54.042 11
-6 2 1 41.0124 73.3978 4
-6 2 1 -65.0521 63.0859 8
6 -2 -1 8.85631 15.8159 3
6 -2 -1 -36.6837 78.5671 6
-6 2 0 983.996 161.667 12
-6 2 0 994.966 169.946 10
-6 2 0 880.65 119.759 11
-6 2 0 958.868 168.694 4
-6 2 0 683.461 129.776 8
6 -2 0 889.051 168.805 6
6 -2 0 745.874 146.19 2
-6 2 -1 691.031 143.909 10
-6 2 -1 561.091 83.4355 11
-6 2 -1 562.432 125.429 4
6 -2 1 445.598 127.286 9
-6 2 -1 561.711 116.989 8
6 -2 1 415.573 121.837 6
6 -2 1 659.129 152.909 2
-6 2 -2 561.325 124.774 10
-6 2 -2 662.768 82.5108 11
-6 2 -2 443.608 119.219 4
-6 2 -2 534.822 117.469 8
6 -2 2 366.724 106.556 9
6 -2 2 578.181 136.61 6
6 -2 2 504.966 130.825 2
6 -2 3 1510.31 216.354 2
-6 2 -3 1536.42 105.857 11
-6 2 -3 1361.97 193.005 10
-6 2 -3 1746.95 222.12 4
6 -2 3 1350.82 197.559 9
-6 2 -3 1551.59 193.581 8
-6 2 -3 1462.29 146.753 7
6 -2 3 1963.03 241.336 6
-6 2 -4 295.45 42.643 3
-6 2 -4 212.26 33.3855 3
-6 2 -4 249.026 87.3423 10
-6 2 -4 233.764 94.8781 4
[truncated: 5,756,080 more chars]
